# Supplementary material for: Unlocking flavin photoacid catalysis through electrophotochemistry
Source: Chem Sci. 2024 Jun 18;15(29):11444–54. doi: 10.1039/d4sc03054k (PMC11268482; doi:10.1039/d4sc03054k)
Supplement: SC-015-D4SC03054K-s002 [file SC-015-D4SC03054K-s002.cif]

# Electronic Supplementary Material (ESI) for Chemical Science.
# This journal is © The Royal Society of Chemistry 2024

####################################################################### 
# 
# This file contains crystal structure data downloaded from the 
# Cambridge Structural Database (CSD) hosted by the Cambridge 
# Crystallographic Data Centre (CCDC).
# 
# Full information about CCDC data access policies and citation 
# guidelines are available at http://www.ccdc.cam.ac.uk/access/V1 
# 
# Audit and citation data items may have been added by the CCDC. 
# Please retain this information to preserve the provenance of 
# this file and to allow appropriate attribution of the data. 
# 
#######################################################################

data_cu_Sclareolide_Cu_0m_a
_database_code_depnum_ccdc_archive 'CCDC 2255574'
loop_
_audit_author_name
_audit_author_address
'Scott Lovell'
;University of Kansas
United States of America
;
_audit_update_record             
;
2023-04-12 deposited with the CCDC.	2024-06-18 downloaded from the CCDC.
;
_audit_creation_date             2023-03-02
_audit_creation_method           
;
Olex2 1.5
(compiled 2022.04.07 svn.rca3783a0 for OlexSys, GUI svn.r6498)
;
_chemical_formula_moiety         'C18 H29 N O2'
_chemical_formula_sum            'C18 H29 N O2'
_chemical_formula_weight         291.436
_chemical_absolute_configuration syn
loop_
_atom_type_symbol
_atom_type_scat_dispersion_real
_atom_type_scat_dispersion_imag
_atom_type_scat_Cromer_Mann_a1
_atom_type_scat_Cromer_Mann_a2
_atom_type_scat_Cromer_Mann_a3
_atom_type_scat_Cromer_Mann_a4
_atom_type_scat_Cromer_Mann_b1
_atom_type_scat_Cromer_Mann_b2
_atom_type_scat_Cromer_Mann_b3
_atom_type_scat_Cromer_Mann_b4
_atom_type_scat_Cromer_Mann_c
_atom_type_scat_source
_atom_type_scat_dispersion_source
C 0.01920 0.00962 2.31000 1.02000 1.58860 0.86500 20.84390 10.20750 0.56870
51.65120 0.21560 'International Tables Volume C Table 6.1.1.4 (pp. 500-502)'
'Henke, Gullikson and Davis, At. Data and Nucl. Data Tables, 1993, 54, 2'
H 0.00000 0.00000 0.49300 0.32291 0.14019 0.04081 10.51090 26.12570 3.14236
57.79970 0.00304 'International Tables Volume C Table 6.1.1.4 (pp. 500-502)'
'Henke, Gullikson and Davis, At. Data and Nucl. Data Tables, 1993, 54, 2'
N 0.03256 0.01839 12.21260 3.13220 2.01250 1.16630 0.00570 9.89330 28.99750
0.58260 -11.52900 'International Tables Volume C Table 6.1.1.4 (pp. 500-502)'
'Henke, Gullikson and Davis, At. Data and Nucl. Data Tables, 1993, 54, 2'
O 0.05239 0.03376 3.04850 2.28680 1.54630 0.86700 13.27710 5.70110 0.32390
32.90890 0.25080 'International Tables Volume C Table 6.1.1.4 (pp. 500-502)'
'Henke, Gullikson and Davis, At. Data and Nucl. Data Tables, 1993, 54, 2'

_space_group_crystal_system      orthorhombic
_space_group_IT_number           19
_space_group_name_H-M_alt        'P 21 21 21'
_space_group_name_Hall           ' P 2ac 2ab'
loop_
_space_group_symop_id
_space_group_symop_operation_xyz
1 x,y,z
2 x+1/2,-y+1/2,-z
3 -x,y+1/2,-z+1/2
4 -x+1/2,-y,z+1/2

_symmetry_Int_Tables_number      19
_cell_length_a                   7.1686(3)
_cell_length_b                   10.0266(4)
_cell_length_c                   22.7100(9)
_cell_angle_alpha                90
_cell_angle_beta                 90
_cell_angle_gamma                90
_cell_volume                     1632.32(11)
_cell_formula_units_Z            4
_cell_measurement_reflns_used    9871
_cell_measurement_temperature    100(2)
_cell_measurement_theta_max      78.965
_cell_measurement_theta_min      4.822
_exptl_absorpt_coefficient_mu    0.593
_exptl_absorpt_correction_T_max  0.7542
_exptl_absorpt_correction_T_min  0.6494
_exptl_absorpt_correction_type   multi-scan
_exptl_absorpt_process_details   
;
SADABS-2016/2 (Bruker,2016/2) was used for absorption correction.
wR2(int) was 0.1025 before and 0.0487 after correction.
The Ratio of minimum to maximum transmission is 0.8610.
The \l/2 correction factor is Not present.
;
_exptl_crystal_density_diffrn    1.186
_exptl_crystal_F_000             641.931
_diffrn_reflns_av_R_equivalents  0.1260
_diffrn_reflns_av_unetI/netI     0.1105
_diffrn_reflns_Laue_measured_fraction_full 0.9457
_diffrn_reflns_Laue_measured_fraction_max 0.9457
_diffrn_reflns_limit_h_max       8
_diffrn_reflns_limit_h_min       -8
_diffrn_reflns_limit_k_max       11
_diffrn_reflns_limit_k_min       -11
_diffrn_reflns_limit_l_max       25
_diffrn_reflns_limit_l_min       -25
_diffrn_reflns_number            17662
_diffrn_reflns_point_group_measured_fraction_full 0.9452
_diffrn_reflns_point_group_measured_fraction_max 0.9452
_diffrn_reflns_theta_full        61.1577
_diffrn_reflns_theta_max         61.16
_diffrn_reflns_theta_min         4.82
_diffrn_ambient_temperature      100.00
_diffrn_measured_fraction_theta_full 0.9457
_diffrn_measured_fraction_theta_max 0.9457
_diffrn_radiation_type           'Cu K\a'
_diffrn_radiation_wavelength     1.54178
_diffrn_source_current           1.1
_diffrn_source_power             0.05500000000000001
_diffrn_source_voltage           50.0
_reflns_Friedel_coverage         0.944
_reflns_limit_h_max              8
_reflns_limit_h_min              -8
_reflns_limit_k_max              11
_reflns_limit_k_min              -11
_reflns_limit_l_max              25
_reflns_limit_l_min              -25
_reflns_number_gt                2113
_reflns_number_total             2363
_reflns_threshold_expression     I>=2u(I)
_computing_cell_refinement       'SAINT V8.40B (?, 2016)'
_computing_data_reduction        'SAINT V8.40B (?, 2016)'
_computing_molecular_graphics    'Olex2 1.5 (Dolomanov et al., 2009)'
_computing_publication_material  'Olex2 1.5 (Dolomanov et al., 2009)'
_computing_structure_refinement  'olex2.refine 1.5 (Bourhis et al., 2015)'
_computing_structure_solution    'olex2.solve 1.5 (Bourhis et al., 2015)'
_refine_diff_density_max         0.3445
_refine_diff_density_min         -0.3893
_refine_diff_density_rms         0.0944
_refine_ls_abs_structure_details 
'Hooft, R.W.W., Straver, L.H., Spek, A.L. (2010). J. Appl. Cryst., 43, 665-668.'
_refine_ls_abs_structure_Flack   0.11(11)
_refine_ls_d_res_high            0.8801
_refine_ls_d_res_low             9.1724
_refine_ls_goodness_of_fit_ref   1.0650
_refine_ls_hydrogen_treatment    constr
_refine_ls_matrix_type           full
_refine_ls_number_constraints    42
_refine_ls_number_parameters     195
_refine_ls_number_reflns         2363
_refine_ls_number_restraints     0
_refine_ls_R_factor_all          0.0500
_refine_ls_R_factor_gt           0.0263
_refine_ls_restrained_S_all      1.0650
_refine_ls_shift/su_max          -0.0004
_refine_ls_shift/su_mean         0.0001
_refine_ls_structure_factor_coef Fsqd
_refine_ls_weighting_details     
'w=1/[\s^2^(Fo^2^)+(0.0269P)^2^+0.4618P] where P=(Fo^2^+2Fc^2^)/3'
_refine_ls_weighting_scheme      calc
_refine_ls_wR_factor_gt          0.0760
_refine_ls_wR_factor_ref         0.0780
_olex2_refinement_description    
;
1. Fixed Uiso
 At 1.2 times of:
  All C(H) groups, All C(H,H) groups
 At 1.5 times of:
  All C(H,H,H) groups
2.a Ternary CH refined with riding coordinates:
 C3(H3), C5(H5)
2.b Secondary CH2 refined with riding coordinates:
 C10(H10a,H10b), C11(H11a,H11b), C12(H12a,H12b), C13(H13a,H13b), C14(H14a,
 H14b), C17(H17a,H17b)
2.c Idealised Me refined as rotating group:
 C1(H1a,H1b,H1c), C8(H8a,H8b,H8c), C9(H9a,H9b,H9c), C15(H15a,H15b,H15c),
 C16(H16a,H16b,H16c)
;
_atom_sites_solution_primary     iterative
loop_
_atom_site_label
_atom_site_type_symbol
_atom_site_fract_x
_atom_site_fract_y
_atom_site_fract_z
_atom_site_U_iso_or_equiv
_atom_site_adp_type
_atom_site_occupancy
_atom_site_refinement_flags_posn
O1 O 0.2426(2) 0.47643(19) 0.85827(7) 0.0473(4) Uani 1.000000 .
O2 O 0.7037(2) 0.29128(13) 0.78541(6) 0.0281(3) Uani 1.000000 .
N1 N 0.4229(2) 0.39422(16) 0.78106(7) 0.0228(4) Uani 1.000000 .
C1 C 0.4551(3) 0.5267(2) 0.50067(8) 0.0321(5) Uani 1.000000 .
H1a H 0.4243(4) 0.5580(15) 0.4610(3) 0.0481(7) Uiso 1.000000 GR
H1b H 0.5175(12) 0.5983(11) 0.5225(4) 0.0481(7) Uiso 1.000000 GR
H1c H 0.5383(10) 0.4494(5) 0.4980(6) 0.0481(7) Uiso 1.000000 GR
C2 C 0.2757(3) 0.4868(2) 0.53284(8) 0.0260(4) Uani 1.000000 .
C3 C 0.3193(2) 0.46335(18) 0.59916(8) 0.0205(4) Uani 1.000000 .
H3 H 0.3803(2) 0.54803(18) 0.61220(8) 0.0246(5) Uiso 1.000000 R
C4 C 0.1478(2) 0.44814(19) 0.64111(8) 0.0222(4) Uani 1.000000 .
C5 C 0.2345(2) 0.45646(18) 0.70322(8) 0.0213(4) Uani 1.000000 .
H5 H 0.3071(2) 0.54163(18) 0.70273(8) 0.0256(5) Uiso 1.000000 R
C6 C 0.3805(3) 0.34904(17) 0.71915(8) 0.0195(4) Uani 1.000000 .
C7 C 0.5869(3) 0.35954(18) 0.80987(8) 0.0249(4) Uani 1.000000 .
C8 C 0.6197(4) 0.4100(2) 0.87159(9) 0.0376(5) Uani 1.000000 .
H8a H 0.7538(4) 0.4100(16) 0.8800(3) 0.0564(8) Uiso 1.000000 GR
H8b H 0.571(2) 0.5009(7) 0.8752(2) 0.0564(8) Uiso 1.000000 GR
H8c H 0.556(2) 0.3517(10) 0.89974(10) 0.0564(8) Uiso 1.000000 GR
C9 C 0.3124(3) 0.20477(19) 0.72487(8) 0.0253(4) Uani 1.000000 .
H9a H 0.287(2) 0.1684(5) 0.68562(10) 0.0380(6) Uiso 1.000000 GR
H9b H 0.4086(9) 0.1509(4) 0.7442(6) 0.0380(6) Uiso 1.000000 GR
H9c H 0.1978(12) 0.2027(2) 0.7484(6) 0.0380(6) Uiso 1.000000 GR
C10 C 0.4654(2) 0.35527(19) 0.61162(8) 0.0208(4) Uani 1.000000 .
H10a H 0.4091(2) 0.26665(19) 0.60431(8) 0.0250(5) Uiso 1.000000 R
H10b H 0.5708(2) 0.36632(19) 0.58385(8) 0.0250(5) Uiso 1.000000 R
C11 C 0.5411(2) 0.35943(19) 0.67514(8) 0.0200(4) Uani 1.000000 .
H11a H 0.6096(2) 0.44390(19) 0.68157(8) 0.0240(5) Uiso 1.000000 R
H11b H 0.6291(2) 0.28461(19) 0.68130(8) 0.0240(5) Uiso 1.000000 R
C12 C 0.1396(3) 0.6046(2) 0.52911(9) 0.0327(5) Uani 1.000000 .
H12a H 0.2069(3) 0.6870(2) 0.54030(9) 0.0393(6) Uiso 1.000000 R
H12b H 0.0991(3) 0.6148(2) 0.48768(9) 0.0393(6) Uiso 1.000000 R
C13 C -0.0332(3) 0.5919(2) 0.56780(10) 0.0354(5) Uani 1.000000 .
H13a H -0.1091(3) 0.6740(2) 0.56434(10) 0.0424(6) Uiso 1.000000 R
H13b H -0.1098(3) 0.5160(2) 0.55388(10) 0.0424(6) Uiso 1.000000 R
C14 C 0.0192(3) 0.5698(2) 0.63242(9) 0.0299(5) Uani 1.000000 .
H14a H -0.0961(3) 0.5569(2) 0.65574(9) 0.0359(5) Uiso 1.000000 R
H14b H 0.0828(3) 0.6505(2) 0.64752(9) 0.0359(5) Uiso 1.000000 R
C15 C 0.1947(3) 0.3640(2) 0.50106(9) 0.0300(4) Uani 1.000000 .
H15a H 0.190(2) 0.3812(7) 0.45860(11) 0.0450(7) Uiso 1.000000 GR
H15b H 0.2740(13) 0.2863(4) 0.5087(6) 0.0450(7) Uiso 1.000000 GR
H15c H 0.0684(9) 0.3464(10) 0.5157(5) 0.0450(7) Uiso 1.000000 GR
C16 C 0.0319(3) 0.3198(2) 0.63221(9) 0.0269(4) Uani 1.000000 .
H16a H -0.0667(14) 0.3365(5) 0.6032(5) 0.0403(7) Uiso 1.000000 GR
H16b H 0.1133(5) 0.2482(5) 0.6180(6) 0.0403(7) Uiso 1.000000 GR
H16c H -0.0244(17) 0.2933(9) 0.66975(17) 0.0403(7) Uiso 1.000000 GR
C17 C 0.1167(3) 0.4657(2) 0.75886(9) 0.0299(4) Uani 1.000000 .
H17a H 0.0538(3) 0.5534(2) 0.76188(9) 0.0359(5) Uiso 1.000000 R
H17b H 0.0219(3) 0.3940(2) 0.76032(9) 0.0359(5) Uiso 1.000000 R
C18 C 0.2610(3) 0.4486(2) 0.80656(9) 0.0299(4) Uani 1.000000 .

loop_
_atom_site_aniso_label
_atom_site_aniso_U_11
_atom_site_aniso_U_22
_atom_site_aniso_U_33
_atom_site_aniso_U_12
_atom_site_aniso_U_13
_atom_site_aniso_U_23
O1 0.0472(9) 0.0669(12) 0.0277(8) 0.0100(9) 0.0093(7) -0.0111(7)
O2 0.0279(8) 0.0291(7) 0.0271(7) 0.0031(6) -0.0031(6) 0.0040(6)
N1 0.0258(9) 0.0234(8) 0.0191(7) 0.0008(6) 0.0034(6) 0.0010(6)
C1 0.0352(11) 0.0392(13) 0.0219(9) -0.0076(9) -0.0049(8) 0.0056(8)
C2 0.0277(11) 0.0256(11) 0.0246(9) -0.0028(9) -0.0073(8) 0.0022(7)
C3 0.0188(9) 0.0188(9) 0.0238(9) -0.0032(8) -0.0020(7) -0.0010(7)
C4 0.0154(9) 0.0223(9) 0.0288(9) 0.0004(8) -0.0008(7) -0.0007(7)
C5 0.0172(8) 0.0203(9) 0.0265(9) 0.0008(7) 0.0032(7) -0.0026(7)
C6 0.0182(8) 0.0190(9) 0.0212(9) -0.0001(8) 0.0007(7) 0.0004(7)
C7 0.0326(11) 0.0209(10) 0.0212(9) -0.0045(9) 0.0002(8) 0.0069(7)
C8 0.0489(13) 0.0386(13) 0.0253(10) 0.0012(11) -0.0066(10) 0.0018(9)
C9 0.0252(9) 0.0217(10) 0.0291(9) -0.0013(8) 0.0030(8) 0.0039(8)
C10 0.0178(8) 0.0242(10) 0.0204(9) -0.0017(8) 0.0023(7) -0.0008(7)
C11 0.0159(9) 0.0219(10) 0.0221(9) 0.0028(8) 0.0008(7) 0.0011(7)
C12 0.0368(12) 0.0288(11) 0.0325(10) -0.0020(10) -0.0168(9) 0.0038(8)
C13 0.0293(11) 0.0275(12) 0.0493(12) 0.0061(9) -0.0190(10) -0.0034(9)
C14 0.0197(9) 0.0289(11) 0.0412(11) 0.0038(9) -0.0045(8) -0.0043(9)
C15 0.0333(10) 0.0311(11) 0.0255(9) -0.0032(9) -0.0076(8) -0.0022(8)
C16 0.0175(9) 0.0284(11) 0.0347(10) -0.0033(8) -0.0005(8) -0.0010(8)
C17 0.0230(9) 0.0346(12) 0.0321(10) 0.0037(9) 0.0069(8) -0.0031(8)
C18 0.0323(11) 0.0292(11) 0.0283(10) 0.0008(9) 0.0097(9) -0.0025(8)

loop_
_geom_bond_atom_site_label_1
_geom_bond_atom_site_label_2
_geom_bond_distance
_geom_bond_site_symmetry_2
_geom_bond_publ_flag
O1 C18 1.214(3) . ?
O2 C7 1.216(3) . ?
N1 C6 1.508(2) . ?
N1 C7 1.389(3) . ?
N1 C18 1.407(3) . ?
C1 H1a 0.9800 . ?
C1 H1b 0.9800 . ?
C1 H1c 0.9800 . ?
C1 C2 1.532(3) . ?
C2 C3 1.556(2) . ?
C2 C12 1.535(3) . ?
C2 C15 1.541(3) . ?
C3 H3 1.0000 . ?
C3 C4 1.562(2) . ?
C3 C10 1.534(3) . ?
C4 C5 1.544(3) . ?
C4 C14 1.542(3) . ?
C4 C16 1.545(3) . ?
C5 H5 1.0000 . ?
C5 C6 1.545(3) . ?
C5 C17 1.523(2) . ?
C6 C9 1.532(3) . ?
C6 C11 1.528(2) . ?
C7 C8 1.509(3) . ?
C8 H8a 0.9800 . ?
C8 H8b 0.9800 . ?
C8 H8c 0.9800 . ?
C9 H9a 0.9800 . ?
C9 H9b 0.9800 . ?
C9 H9c 0.9800 . ?
C10 H10a 0.9900 . ?
C10 H10b 0.9900 . ?
C10 C11 1.542(2) . ?
C11 H11a 0.9900 . ?
C11 H11b 0.9900 . ?
C12 H12a 0.9900 . ?
C12 H12b 0.9900 . ?
C12 C13 1.524(3) . ?
C13 H13a 0.9900 . ?
C13 H13b 0.9900 . ?
C13 C14 1.531(3) . ?
C14 H14a 0.9900 . ?
C14 H14b 0.9900 . ?
C15 H15a 0.9800 . ?
C15 H15b 0.9800 . ?
C15 H15c 0.9800 . ?
C16 H16a 0.9800 . ?
C16 H16b 0.9800 . ?
C16 H16c 0.9800 . ?
C17 H17a 0.9900 . ?
C17 H17b 0.9900 . ?
C17 C18 1.508(3) . ?

loop_
_geom_angle_atom_site_label_1
_geom_angle_atom_site_label_2
_geom_angle_atom_site_label_3
_geom_angle
_geom_angle_site_symmetry_1
_geom_angle_site_symmetry_3
_geom_angle_publ_flag
C7 N1 C6 122.30(15) . . ?
C18 N1 C6 109.50(15) . . ?
C18 N1 C7 126.94(15) . . ?
H1b C1 H1a 109.5 . . ?
H1c C1 H1a 109.5 . . ?
H1c C1 H1b 109.5 . . ?
C2 C1 H1a 109.5 . . ?
C2 C1 H1b 109.5 . . ?
C2 C1 H1c 109.5 . . ?
C3 C2 C1 109.43(15) . . ?
C12 C2 C1 107.82(17) . . ?
C12 C2 C3 107.28(15) . . ?
C15 C2 C1 107.58(16) . . ?
C15 C2 C3 114.12(16) . . ?
C15 C2 C12 110.44(15) . . ?
H3 C3 C2 104.26(10) . . ?
C4 C3 C2 116.57(15) . . ?
C4 C3 H3 104.26(9) . . ?
C10 C3 C2 114.97(15) . . ?
C10 C3 H3 104.26(9) . . ?
C10 C3 C4 110.85(14) . . ?
C5 C4 C3 103.61(14) . . ?
C14 C4 C3 108.36(15) . . ?
C14 C4 C5 108.35(15) . . ?
C16 C4 C3 115.12(15) . . ?
C16 C4 C5 112.40(15) . . ?
C16 C4 C14 108.70(15) . . ?
H5 C5 C4 104.22(10) . . ?
C6 C5 C4 116.69(14) . . ?
C6 C5 H5 104.22(9) . . ?
C17 C5 C4 122.56(15) . . ?
C17 C5 H5 104.22(11) . . ?
C17 C5 C6 102.95(15) . . ?
C5 C6 N1 98.36(14) . . ?
C9 C6 N1 105.60(14) . . ?
C9 C6 C5 117.51(16) . . ?
C11 C6 N1 115.95(15) . . ?
C11 C6 C5 108.03(14) . . ?
C11 C6 C9 111.10(15) . . ?
N1 C7 O2 120.56(16) . . ?
C8 C7 O2 120.38(19) . . ?
C8 C7 N1 119.05(19) . . ?
H8a C8 C7 109.5 . . ?
H8b C8 C7 109.5 . . ?
H8b C8 H8a 109.5 . . ?
H8c C8 C7 109.5 . . ?
H8c C8 H8a 109.5 . . ?
H8c C8 H8b 109.5 . . ?
H9a C9 C6 109.5 . . ?
H9b C9 C6 109.5 . . ?
H9b C9 H9a 109.5 . . ?
H9c C9 C6 109.5 . . ?
H9c C9 H9a 109.5 . . ?
H9c C9 H9b 109.5 . . ?
H10a C10 C3 108.94(9) . . ?
H10b C10 C3 108.94(9) . . ?
H10b C10 H10a 107.8 . . ?
C11 C10 C3 113.20(15) . . ?
C11 C10 H10a 108.94(10) . . ?
C11 C10 H10b 108.94(9) . . ?
C10 C11 C6 110.19(14) . . ?
H11a C11 C6 109.62(10) . . ?
H11a C11 C10 109.62(10) . . ?
H11b C11 C6 109.62(9) . . ?
H11b C11 C10 109.62(10) . . ?
H11b C11 H11a 108.1 . . ?
H12a C12 C2 108.55(11) . . ?
H12b C12 C2 108.55(10) . . ?
H12b C12 H12a 107.5 . . ?
C13 C12 C2 114.87(17) . . ?
C13 C12 H12a 108.55(12) . . ?
C13 C12 H12b 108.55(11) . . ?
H13a C13 C12 109.34(11) . . ?
H13b C13 C12 109.34(12) . . ?
H13b C13 H13a 108.0 . . ?
C14 C13 C12 111.43(17) . . ?
C14 C13 H13a 109.34(12) . . ?
C14 C13 H13b 109.34(12) . . ?
C13 C14 C4 112.57(17) . . ?
H14a C14 C4 109.08(10) . . ?
H14a C14 C13 109.08(11) . . ?
H14b C14 C4 109.08(10) . . ?
H14b C14 C13 109.08(12) . . ?
H14b C14 H14a 107.8 . . ?
H15a C15 C2 109.5 . . ?
H15b C15 C2 109.5 . . ?
H15b C15 H15a 109.5 . . ?
H15c C15 C2 109.5 . . ?
H15c C15 H15a 109.5 . . ?
H15c C15 H15b 109.5 . . ?
H16a C16 C4 109.5 . . ?
H16b C16 C4 109.5 . . ?
H16b C16 H16a 109.5 . . ?
H16c C16 C4 109.5 . . ?
H16c C16 H16a 109.5 . . ?
H16c C16 H16b 109.5 . . ?
H17a C17 C5 111.36(10) . . ?
H17b C17 C5 111.36(11) . . ?
H17b C17 H17a 109.2 . . ?
C18 C17 C5 102.04(16) . . ?
C18 C17 H17a 111.36(11) . . ?
C18 C17 H17b 111.36(11) . . ?
N1 C18 O1 125.2(2) . . ?
C17 C18 O1 126.45(19) . . ?
C17 C18 N1 108.34(15) . . ?

loop_
_geom_torsion_atom_site_label_1
_geom_torsion_atom_site_label_2
_geom_torsion_atom_site_label_3
_geom_torsion_atom_site_label_4
_geom_torsion
_geom_torsion_site_symmetry_1
_geom_torsion_site_symmetry_2
_geom_torsion_site_symmetry_3
_geom_torsion_site_symmetry_4
_geom_torsion_publ_flag
O1 C18 N1 C6 169.2(2) . . . . ?
O1 C18 N1 C7 1.9(3) . . . . ?
O1 C18 C17 C5 163.1(2) . . . . ?
O2 C7 N1 C6 0.5(2) . . . . ?
O2 C7 N1 C18 166.33(17) . . . . ?
N1 C6 C5 C4 -179.52(12) . . . . ?
N1 C6 C5 C17 -42.33(15) . . . . ?
N1 C6 C11 C10 -161.50(15) . . . . ?
N1 C18 C17 C5 -16.87(17) . . . . ?
C1 C2 C3 C4 168.86(15) . . . . ?
C1 C2 C3 C10 -58.93(18) . . . . ?
C1 C2 C12 C13 -169.83(15) . . . . ?
C2 C3 C4 C5 -168.51(17) . . . . ?
C2 C3 C4 C14 -53.57(18) . . . . ?
C2 C3 C4 C16 68.36(18) . . . . ?
C2 C3 C10 C11 165.29(15) . . . . ?
C2 C12 C13 C14 55.87(18) . . . . ?
C3 C4 C5 C6 -60.50(15) . . . . ?
C3 C4 C5 C17 171.29(13) . . . . ?
C3 C4 C14 C13 53.07(16) . . . . ?
C3 C10 C11 C6 56.05(16) . . . . ?
C4 C5 C6 C9 -67.01(17) . . . . ?
C4 C5 C6 C11 59.61(17) . . . . ?
C4 C5 C17 C18 171.08(19) . . . . ?
C4 C14 C13 C12 -55.56(18) . . . . ?
C5 C6 C11 C10 -52.32(15) . . . . ?

loop_
_diffrn_refln_index_h
_diffrn_refln_index_k
_diffrn_refln_index_l
_diffrn_refln_intensity_net
_diffrn_refln_intensity_u
-1 0 0 0.21 0.26
1 0 0 -16.39 25.23
-1 0 0 0.5 0.3
-2 0 0 36.35 1.76
-2 0 0 31.31 1.65
2 0 0 15.86 39.41
3 0 0 -27.95 53.91
-3 0 0 -0.76 0.58
-3 0 0 -0.45 0.55
-4 0 0 231.23 9.76
-4 0 0 241.93 9.68
-4 0 0 234.29 9.47
4 0 0 287.77 84.31
5 0 0 29.78 157.59
-6 0 0 37.39 2.15
-6 0 0 32.68 2.08
-6 0 0 32 2.51
-6 0 0 43.85 2.78
6 0 0 35.81 2.04
-6 0 0 36.11 2.02
6 0 0 83.63 121.03
-7 0 0 -0.09 0.67
7 0 0 0.1 0.69
-7 0 0 0.55 0.83
-7 0 0 0.02 0.73
7 0 0 -196.98 137.84
-7 0 0 -0.19 0.7
-8 0 0 2.86 0.63
-8 0 0 2.71 0.75
8 0 0 3.62 0.78
-8 0 0 2 0.66
-8 0 0 2.62 0.74
0 1 0 -0.05 0.19
0 -1 0 0.05 0.17
1 -1 0 9413.38 407.29
1 1 0 9950.68 386.63
-2 1 0 128.67 5.47
2 1 0 168.93 36.72
-2 -1 0 132.09 5.25
-2 -1 0 130.32 5.31
2 1 0 121.31 10.96
-2 1 0 134.33 5.39
2 -1 0 164.74 58
-3 1 0 373.02 14.77
3 -1 0 429.64 86.24
-3 1 0 351.5 14.48
3 1 0 370.11 24.43
-3 1 0 369.84 14.66
3 1 0 429.69 63.84
-3 -1 0 365.69 14.53
-3 -1 0 368.88 14.59
4 1 0 -42.59 17.14
4 -1 0 -31.34 92.25
-4 -1 0 1.17 0.49
-4 1 0 0.33 0.75
-4 -1 0 0.09 0.61
4 1 0 -72.68 62.3
-4 1 0 0.39 0.51
-4 1 0 1.15 0.7
-4 -1 0 0.36 0.6
-5 -1 0 89.31 4.27
-5 1 0 91.25 4.16
5 1 0 86.63 82.41
-5 -1 0 87.91 4.09
5 -1 0 237.84 126.21
-5 1 0 93 4.08
-5 1 0 92.84 4.47
-5 1 0 97.96 4.64
-5 -1 0 101.47 4.43
-5 -1 0 93.94 4.04
6 -1 0 5.93 145.71
-6 1 0 81.18 4.46
-6 1 0 78.59 3.73
-6 -1 0 80.35 4.09
-6 -1 0 80.87 4.16
-6 -1 0 76.9 3.79
-6 1 0 81.92 3.84
-6 -1 0 84.16 3.81
-6 1 0 80.22 3.82
-6 -1 0 82.76 3.73
6 1 0 85.89 4.73
-6 1 0 85.61 4.39
-6 1 0 86.94 3.98
6 1 0 78.75 3.75
6 1 0 -82.32 94.81
-7 1 0 10.66 1.26
7 -1 0 19.23 173.83
7 1 0 10.59 1.69
-7 -1 0 12.42 1.31
7 1 0 11.32 1.09
-7 1 0 10.68 1.24
-7 1 0 11.84 1.21
-7 1 0 11.3 1.25
-7 -1 0 9.7 1.17
-7 -1 0 12.04 1.23
-7 -1 0 11.4 1.27
-8 1 0 -0.26 0.68
-8 1 0 0.2 0.57
-8 -1 0 -0.6 0.59
-8 -1 0 -0.87 0.79
-8 1 0 0.04 0.59
-8 -1 0 0.17 0.57
-8 1 0 -0.3 0.66
8 1 0 0.03 0.64
-8 -1 0 -0.01 0.55
0 2 0 5469.26 216.24
-1 2 0 4877.32 195.04
1 2 0 4712.91 197.38
1 2 0 4929.45 197.74
2 2 0 312.81 32.1
-2 2 0 294.28 12.09
2 2 0 363.11 34.12
-2 2 0 294.05 12
-2 2 0 315.14 27
2 -2 0 243.64 89.31
3 -2 0 110.68 101.64
-3 2 0 98.16 4.14
-3 -2 0 88.26 3.86
-3 2 0 46.51 25.83
-3 2 0 88.52 4.23
3 2 0 76.29 39.02
-3 2 0 93.74 3.87
-4 -2 0 72.17 3.25
-4 2 0 73.26 3.3
-4 2 0 72.93 3.56
-4 2 0 70.55 3.35
4 -2 0 -117.24 113.32
4 2 0 76.25 49.79
-4 2 0 76.41 3.73
-4 2 0 74.46 3.23
-4 -2 0 68.56 3.27
-5 2 0 125.33 5.7
5 2 0 233.04 77.43
-5 2 0 118.49 5.18
5 -2 0 142.58 141.41
-5 2 0 120.49 5.28
-5 -2 0 121.99 5.33
-5 -2 0 123.59 5.1
-5 -2 0 121.4 5.31
-5 -2 0 115.12 5.16
-5 2 0 129.6 5.91
-5 2 0 122.26 5.38
5 2 0 104.26 56.15
-6 -2 0 66.96 3.05
-6 2 0 63.83 3.14
6 -2 0 271.26 194.66
-6 2 0 64.42 3.3
6 2 0 63.64 3.11
-6 2 0 64.04 3.87
-6 2 0 67.6 3.14
-6 -2 0 62.75 3.1
-6 -2 0 62.91 3.38
-6 2 0 60.63 3.14
6 2 0 63.23 4.06
-7 2 0 -0.01 0.8
-7 -2 0 0.87 0.67
-7 2 0 1.59 0.85
7 -2 0 -477.32 287.26
-7 2 0 0.46 0.69
-7 -2 0 1.12 0.75
-7 -2 0 0.57 0.87
-7 2 0 0.78 0.74
7 2 0 0.64 1.33
7 2 0 1.14 0.68
-8 2 0 83.9 3.97
-8 -2 0 84.97 3.92
-8 -2 0 87.23 3.93
-8 -2 0 94.31 3.9
-8 2 0 88.05 3.95
-8 2 0 96.82 3.88
-8 2 0 90.38 4
8 2 0 92.2 3.9
0 -3 0 -0.42 0.43
0 3 0 -5.31 5.03
0 3 0 0.17 0.5
1 3 0 3700.65 163.53
-1 3 0 3636.62 143.35
-1 3 0 3634.91 143.27
1 3 0 3713.75 145.64
-1 3 0 3724.31 151.94
2 -3 0 225.05 111.74
-2 3 0 122.32 5.19
-2 3 0 113.68 18.34
3 -3 0 684.36 152.25
-3 3 0 648.21 25.66
-3 3 0 634.35 25.33
-3 3 0 643.28 25.51
-4 3 0 4.2 1.1
-4 3 0 6.13 0.88
4 -3 0 11.71 158.82
-4 3 0 5.41 0.76
5 3 0 91.14 4.12
-5 3 0 91.01 4.14
5 3 0 87.11 4.88
-5 3 0 87.54 4.67
-5 3 0 96.49 4.91
-5 3 0 93.53 4.27
-5 3 0 90.79 4.17
5 -3 0 -135.5 171.28
-5 3 0 94.12 4.09
-6 3 0 8.81 1.72
-6 -3 0 7.79 0.95
-6 3 0 8.29 1.16
6 -3 0 48.68 225.06
-6 -3 0 6.6 0.88
6 3 0 8.74 1.99
-6 3 0 7.04 1.06
-6 3 0 7.94 1.04
-6 3 0 9.73 1.8
-6 3 0 7.11 1.03
6 3 0 6.88 0.97
7 3 0 4.88 1.45
-7 3 0 7.92 0.94
-7 -3 0 5.54 0.85
-7 -3 0 7.48 0.92
-7 3 0 4.71 0.92
-7 3 0 7 1.03
-7 3 0 5.54 1.03
7 3 0 7.09 0.94
0 4 0 353.31 13.85
0 4 0 311.06 110.13
0 4 0 337.92 21.99
-1 4 0 93.03 4.04
-1 4 0 61.23 11.62
1 4 0 96.37 9.42
1 4 0 105.26 47.24
-1 4 0 91.48 3.92
1 -4 0 85.96 3.91
2 -4 0 2184.87 251.34
2 -4 0 2523.47 99.42
-2 4 0 2598.46 99.75
-2 4 0 2501.35 99.6
-2 4 0 2656.68 116.25
-3 4 0 149.08 32.75
3 -4 0 205.3 197.45
-3 4 0 206.8 8.36
3 -4 0 201.33 8.03
-3 4 0 184.1 8.44
-4 4 0 180.73 8.29
-4 4 0 192.49 8.47
4 -4 0 777.76 217.85
-4 4 0 105.02 61.01
-4 4 0 188.98 7.86
-4 4 0 196.47 7.82
-4 4 0 189.91 7.96
5 -4 0 394.49 240.33
-5 4 0 61.38 3.1
-5 4 0 55.32 2.91
-5 4 0 56.23 3.68
-5 4 0 66.15 2.97
5 4 0 60.97 3.75
5 -4 0 49.94 2.87
5 4 0 60.78 2.93
-5 4 0 57.36 3.84
6 4 0 4.35 3.05
-6 4 0 0.65 0.83
-6 4 0 0.09 0.93
-6 4 0 1.23 0.88
6 4 0 2.97 1.41
6 -4 0 3.02 293.65
-6 4 0 0.56 0.74
6 4 0 1.15 0.74
-6 -4 0 0.51 0.62
-6 4 0 -0.26 0.73
-7 -4 0 1.11 0.61
7 4 0 -0.06 1.1
-7 4 0 1.31 0.71
7 4 0 1.29 0.68
-7 4 0 1 0.84
-7 4 0 1.69 0.69
-7 4 0 2.28 0.92
0 5 0 -0.53 0.63
0 5 0 -44.61 132.98
0 -5 0 -0.48 0.41
1 -5 0 13.03 1.04
1 5 0 -7.53 60.09
1 5 0 8.96 7.59
-1 5 0 8.93 1.18
-2 5 0 230.45 10.03
-2 5 0 246.02 31.02
-2 5 0 242.64 10.11
2 -5 0 240.97 9.65
-3 5 0 64.93 34.79
3 -5 0 196.54 263.92
-4 5 0 27.7 57.06
4 -5 0 402.37 310.88
-5 5 0 119.38 5.16
-5 5 0 118.79 5.16
-5 5 0 122.39 5.38
5 -5 0 114.39 5.2
5 5 0 118.49 6.17
5 -5 0 -91.76 368.87
-5 5 0 119.63 5.25
-5 5 0 124.15 6.22
5 5 0 122.79 5.21
5 5 0 103 7.46
6 -5 0 -471.42 467.49
-7 5 0 7.08 0.99
-7 -5 0 6.41 1.37
7 5 0 6.19 0.82
-7 5 0 6.55 0.98
7 5 0 4.29 1.34
-7 5 0 7.36 0.83
0 -6 0 98.8 4.26
0 6 0 124.26 16.49
-1 6 0 901.72 52.26
-1 6 0 896.14 36.03
1 -6 0 917.47 35.97
1 -6 0 912.67 35.99
1 6 0 950.75 41.56
-2 6 0 28.89 1.8
-2 6 0 10.15 19.6
2 -6 0 24.97 1.7
2 -6 0 21.75 1.69
-2 6 0 29.26 2.29
3 -6 0 44.18 2.39
3 6 0 41.93 3.18
-3 6 0 40.99 2.42
-3 6 0 41.54 3.06
3 -6 0 42.06 2.33
-3 6 0 45.75 2.57
3 -6 0 42.57 2.38
3 6 0 42.27 3.38
-3 6 0 29.99 31.99
4 6 0 46.87 3.42
4 6 0 47.16 2.54
-4 6 0 52.41 2.65
4 6 0 47.42 3.6
-4 6 0 -38.91 58.65
-4 6 0 50.14 2.79
4 -6 0 49.43 2.9
-4 6 0 47.04 2.49
-4 6 0 53.68 3.69
4 -6 0 53.02 2.73
4 -6 0 47.68 2.59
5 6 0 205.03 9.65
5 6 0 209.88 8.59
-5 6 0 206.2 8.52
5 6 0 198.76 10.05
-5 6 0 205.32 8.59
-5 6 0 213.49 8.79
5 -6 0 207.24 8.62
0 -7 0 0.09 0.59
0 7 0 -1.34 0.73
0 -7 0 -0.77 0.65
1 -7 0 236.97 9.57
-1 -7 0 230.6 9.43
-1 7 0 229.63 9.66
-1 -7 0 243.24 9.81
-1 7 0 244 32.35
1 -7 0 229.08 9.63
2 -7 0 99.92 4.98
-2 7 0 87.24 4.1
-2 7 0 92.76 4.31
2 -7 0 91.91 4.23
2 -7 0 93.44 4.27
2 7 0 96.17 5.33
-2 7 0 82.02 27.79
2 7 0 93.43 5.18
3 7 0 65.88 4.31
-3 7 0 63 3.32
-3 7 0 21.06 35.96
3 7 0 59.28 3.04
3 7 0 64.92 4.15
-3 7 0 67.56 3.15
3 -7 0 59.82 3.18
3 -7 0 63.8 3.25
3 -7 0 67.69 3.27
-4 7 0 80 3.82
4 7 0 75.27 3.56
-4 7 0 135.73 56.35
4 7 0 74.81 4.74
4 7 0 68.78 4.51
4 -7 0 74.85 3.74
4 -7 0 77.17 3.69
-4 7 0 77.87 3.61
-4 7 0 76.12 3.53
4 -7 0 78.83 3.64
5 -7 0 5.24 1
5 7 0 4.37 0.84
-5 7 0 5.69 1.1
-5 7 0 5.36 0.95
-5 7 0 3.4 0.82
5 7 0 3.21 1.4
0 -8 0 9.3 1.04
0 8 0 7.79 0.88
0 8 0 12.85 17.12
0 8 0 5.5 1.18
1 8 0 77.42 4.76
-1 8 0 73.92 3.72
-1 -8 0 75.75 3.44
-1 8 0 78.91 4.59
1 -8 0 79.12 3.63
-1 8 0 69.64 3.36
-1 -8 0 72.74 3.55
-1 8 0 69.46 25.32
1 8 0 80.18 4.67
1 -8 0 78.83 3.62
-1 8 0 78.85 4.79
1 -8 0 73.19 3.63
2 8 0 35.03 1.49
-2 8 0 29.49 31.45
-2 8 0 38.69 2.41
2 8 0 40.75 3.46
2 -8 0 37.31 2.3
2 -8 0 37.29 2.25
-2 8 0 36.92 2.07
2 8 0 36.32 3.22
2 -8 0 37.14 2.25
-2 8 0 30.41 2.91
3 8 0 5.81 1.78
-3 8 0 5.88 1.36
3 -8 0 5.72 1.07
3 -8 0 3.92 1.49
-3 8 0 6.19 0.98
3 -8 0 5.44 1.16
-3 8 0 25.34 46.92
4 8 0 22.32 2.65
4 8 0 22.54 1.57
4 -8 0 22.64 2
4 8 0 26.51 2.67
-4 8 0 22.11 1.88
4 -8 0 22.74 1.81
4 -8 0 21.63 1.73
-4 8 0 21.85 1.65
-4 8 0 33.35 75.48
1 9 0 123.9 6.51
-1 9 0 110 4.96
1 9 0 114.77 6.26
-1 -9 0 118.53 5.13
1 -9 0 115.27 5.21
-1 9 0 74.81 28.25
-1 9 0 123.54 5.63
-1 9 0 109.07 6.11
1 -9 0 122.1 5.63
-1 9 0 123.03 6.47
-1 9 0 126.72 4.65
1 -9 0 118.66 5.26
-2 9 0 -15.67 36.82
-3 9 0 35.85 57
4 9 0 4.7 1.1
-4 9 0 6.88 1.11
4 -9 0 5.39 0.95
4 9 0 5.67 1.49
-4 9 0 7.97 0.94
-1 11 0 71.3 3.88
-1 -11 0 75.28 3.42
1 -11 0 80.88 3.55
-1 -11 0 76.78 3.4
1 -11 0 74.57 3.46
-1 11 0 74.23 4.27
1 11 0 73.08 4.24
1 11 0 78.55 4.16
0 0 1 0.08 0.09
-1 0 -1 942.42 37.14
-1 0 -1 955.69 37.18
1 0 1 975.95 59.61
1 0 -1 956.24 61.82
2 0 -1 75.62 46.71
-2 0 1 70.48 3.01
2 0 1 48.21 39.83
-2 0 -1 71.25 2.99
-2 0 -1 69.75 3.07
-2 0 1 69.01 3.08
3 0 1 600.4 85.22
-3 0 -1 622.74 24.49
3 0 -1 756.29 94.06
-3 0 1 618.62 24.42
-3 0 1 622 24.5
-3 0 -1 608.98 24.41
-4 0 -1 38.28 1.9
-4 0 1 38.87 1.9
-4 0 1 39.09 2.27
4 0 -1 107.13 80.35
-4 0 -1 39.24 2.25
-4 0 1 39.73 2.17
4 0 1 57.89 71.81
-4 0 -1 38.19 2.13
-5 0 -1 1.15 0.58
-5 0 1 1.32 0.57
-5 0 -1 1.16 0.75
-5 0 1 0.54 0.86
-5 0 -1 1.85 0.9
-5 0 1 0.92 0.76
5 0 1 184.06 133.23
5 0 -1 -36.04 130.18
-5 0 -1 1.37 0.57
-5 0 1 1.81 0.62
-6 0 -1 34.17 2.73
6 0 1 129.15 116.83
-6 0 -1 37.6 2.14
-6 0 -1 40.07 2.11
-6 0 1 34.71 2.55
-6 0 1 35.23 2.16
-6 0 -1 36 2.57
-6 0 -1 37.47 2.3
6 0 -1 35.72 2.08
6 0 -1 217.61 130.53
-6 0 1 38.5 2.09
-6 0 -1 36.78 2.16
-6 0 1 38.8 2.75
-6 0 1 37.61 2.17
6 0 1 36.63 2.1
7 0 -1 237.85 155.02
-7 0 -1 173.85 7.37
7 0 1 -93.09 111.64
-7 0 1 173.94 7.2
7 0 -1 169.24 7.17
-7 0 -1 175.03 7.25
-7 0 -1 171.1 7.19
-7 0 -1 165.82 7.29
-7 0 1 176.19 7.42
7 0 1 168.37 7.18
-7 0 1 173.47 7.33
-7 0 1 179.76 7.26
-8 0 1 11.39 1.13
-8 0 1 11.23 1.18
-8 0 -1 9.8 1.01
-8 0 -1 10.35 1.14
-8 0 -1 10.45 1.02
8 0 1 12.14 1.14
-8 0 -1 10.87 1.14
-8 0 1 10.58 1.02
-8 0 1 9.58 0.99
0 -1 1 65.02 2.67
0 -1 1 69.53 2.65
0 1 -1 65.15 2.66
0 1 1 63.53 2.63
0 -1 -1 65.72 2.62
0 1 1 62.78 5.55
1 1 -1 596.67 42.62
1 -1 1 525.8 62.44
-1 1 1 535.09 22.07
-1 1 1 587.94 21.97
1 -1 -1 507.74 63.81
-1 -1 1 563.88 21.91
-1 1 -1 538.78 22.14
1 1 1 570.96 22.71
-1 1 -1 582.92 21.97
1 1 1 533.71 32.23
-2 1 1 491.55 19.55
2 1 -1 484.58 25.88
-2 -1 -1 497.67 19.34
2 1 -1 507.45 56.38
2 -1 1 626.07 76.08
-2 1 1 516.48 19.48
-2 -1 -1 483.44 19.38
2 -1 -1 528.02 81.73
2 1 1 427.03 23.74
-2 1 -1 493.53 19.55
-2 -1 1 494.18 19.41
-2 1 -1 518.13 19.48
-2 -1 1 506.13 19.38
2 1 1 476.75 48.08
3 -1 1 26.2 71.16
-3 -1 -1 90.34 3.99
3 1 -1 91.72 21.97
3 1 -1 109.44 50.97
-3 1 1 91.05 3.88
-3 1 1 91.21 4.18
-3 -1 -1 91.86 3.91
-3 1 1 92.06 4.07
-3 1 -1 90.93 3.87
3 1 1 98.07 12.54
-3 -1 1 97.25 4.02
-3 1 -1 91.83 4.06
-3 -1 1 93.08 3.94
3 1 1 80.73 46.39
-3 1 -1 97.54 4.21
3 -1 -1 156.88 77.49
-4 1 1 44.91 2.65
-4 -1 -1 43.16 2.02
-4 -1 -1 43.98 2.3
-4 -1 -1 41.38 2.22
4 -1 1 48.39 86.13
-4 1 1 42.74 2.37
4 1 -1 36.84 66.81
-4 1 1 41.99 2.07
4 1 -1 32.37 19.68
-4 1 -1 42.9 2.38
-4 1 -1 45.88 2.58
-4 1 -1 42.26 2.07
-4 -1 1 42.99 2.32
4 1 1 57.62 57.95
4 -1 -1 -84.41 90.18
-4 -1 1 44.73 2.44
-4 -1 1 41.4 2.02
-5 -1 -1 18.26 1.75
-5 1 1 22.3 1.49
5 1 -1 14.14 84.77
-5 1 1 20 1.38
-5 -1 -1 20.33 1.64
-5 -1 -1 20.61 1.36
-5 1 1 22.47 1.89
5 -1 1 103.27 128.03
-5 1 1 21.13 1.97
-5 -1 -1 21 1.38
-5 1 -1 21.64 1.46
-5 1 -1 19.29 1.7
-5 1 -1 20.25 1.89
-5 -1 1 21.78 1.41
-5 -1 1 19.93 1.34
5 -1 -1 -17.7 151.55
-5 1 -1 20.78 1.64
-5 -1 1 22.01 1.69
-5 1 -1 20.31 1.39
5 1 1 -21.28 78.47
-5 -1 1 19.75 1.76
6 -1 1 61.37 138.44
-6 -1 -1 12.58 1.35
6 1 -1 11.88 1.28
-6 -1 -1 11.25 1.41
6 -1 1 11.81 1.32
-6 1 1 13.42 1.41
-6 -1 -1 10.87 1.53
6 1 -1 -38.26 102.98
-6 -1 -1 12.8 1.3
-6 1 1 9.62 1.58
-6 1 1 11.76 1.77
-6 1 1 12.09 1.33
-6 -1 -1 13.7 1.27
-6 1 1 12.25 1.29
-6 1 1 11.79 1.4
6 1 -1 11.79 1.87
-6 -1 1 11.88 1.46
6 1 1 13.16 1.19
6 1 1 14.12 2.1
6 1 1 98.34 89.64
-6 1 -1 13.29 1.3
6 -1 -1 -106.15 145.63
-6 -1 1 13.09 1.58
-6 1 -1 12.68 1.35
-6 1 -1 14.9 1.82
-6 1 -1 11.62 1.38
-6 1 -1 13.45 1.33
-6 -1 1 13.03 1.29
-6 1 -1 9.23 1.55
6 -1 -1 12.23 1.33
-6 -1 1 13.35 1.28
-6 -1 1 12.06 1.4
-7 1 1 40.52 2.25
7 1 -1 38.53 2.99
7 1 -1 38.15 2.13
-7 -1 -1 40.42 2.23
7 -1 1 35.18 2.79
7 -1 1 78 168.2
-7 -1 -1 39.48 2.37
-7 1 1 38.95 2.17
-7 1 1 41.09 2.22
-7 -1 -1 39.33 2.16
-7 1 1 40.12 2.39
-7 -1 -1 36.67 2.34
-7 -1 1 38.79 2.13
-7 -1 1 39.04 2.37
7 1 1 38.84 2.19
-7 -1 1 39.99 2.22
-7 -1 1 38.52 2.16
-7 1 -1 38.32 2.24
7 -1 -1 -97.34 171.58
-7 1 -1 41.42 2.23
-7 1 -1 37.36 2.13
-7 1 -1 38.42 2.35
-8 1 1 12.75 1.24
-8 1 1 11.59 1.17
-8 -1 -1 13.57 1.19
-8 1 1 11.61 1.12
-8 -1 -1 10.5 1.18
8 1 -1 12.2 1.11
-8 1 1 12.72 1.22
-8 -1 -1 12.18 1.15
-8 -1 -1 11.29 1.04
-8 1 -1 12.34 1.24
-8 -1 1 11.23 1.14
-8 -1 1 12.27 1.16
-8 -1 1 13.1 1.08
-8 1 -1 12.65 1.08
-8 1 -1 11.51 1.18
-8 -1 1 13.12 1.2
-8 1 -1 13.76 1.23
8 1 1 11.78 1.13
0 2 1 8636.84 337.55
0 2 -1 8555.49 338.23
1 2 -1 854.81 56.03
-1 2 1 887.46 33.11
-1 2 1 857.7 40.44
-1 2 1 829.95 33.16
-1 2 -1 812.96 33.16
-1 2 -1 873.33 33.11
-1 2 -1 825.82 40.41
-1 -2 1 831.44 33
-2 2 1 172.46 22.7
2 -2 1 306.76 84.24
-2 2 1 172.7 7.3
2 2 -1 227.36 37.06
-2 2 1 178.23 7.22
2 2 -1 212.38 37
-2 2 -1 176.89 7.32
-2 2 -1 175.29 23.27
-2 2 -1 177.44 7.22
2 -2 -1 154.68 86.03
-2 -2 1 173.41 7.03
-3 2 1 350.1 41.16
-3 2 1 280.8 11.56
-3 2 1 267.35 11.22
3 2 -1 327.47 56.17
-3 2 1 289.93 11.45
3 -2 1 193.2 90.93
-3 2 -1 272.38 11.56
3 -2 -1 105.57 96.36
3 2 1 362.83 42.46
-3 -2 1 274.98 11.25
-3 2 -1 291.51 11.45
-3 2 -1 275.05 11.22
-3 2 -1 391.49 43.45
-3 -2 1 286.3 11.22
-4 2 1 26.98 1.92
4 -2 1 39.03 108.12
-4 2 1 27.15 1.51
-4 -2 -1 25.72 1.53
4 2 -1 3.02 72.12
4 2 -1 56.88 56.43
-4 2 1 25.71 1.58
-4 -2 -1 27.21 1.6
-4 2 1 25.6 1.97
-4 2 -1 25.56 1.48
-4 2 -1 25.09 1.91
-4 2 -1 26.09 1.66
4 2 1 42.16 42.29
-4 -2 1 28.11 1.64
-4 2 -1 26.99 1.59
-4 -2 1 25.93 1.58
4 -2 -1 32.52 117.98
-4 2 -1 28.43 2.07
-5 -2 -1 29.56 1.91
-5 2 1 28.45 2.38
-5 2 1 29.93 1.73
-5 2 1 30.9 1.99
-5 2 1 28.73 2.29
-5 -2 -1 29.26 1.64
-5 -2 -1 27.81 1.67
5 2 -1 9.33 66.01
5 -2 1 0.42 128.44
5 2 -1 150.64 95.68
-5 -2 -1 31.6 1.89
-5 2 1 30.23 1.82
5 2 1 29.17 2.17
-5 2 -1 29.9 1.9
5 -2 -1 98.08 143.32
-5 -2 1 27.64 1.64
-5 -2 1 29.75 1.95
-5 -2 1 30.54 1.66
-5 -2 1 32.47 1.95
-5 2 -1 28.06 2.34
-5 2 -1 28.2 2.29
-5 2 -1 28.88 1.72
-5 2 -1 28.71 1.8
6 2 -1 188.53 7.94
6 -2 1 10.6 196.14
-6 2 1 189.19 7.95
-6 2 1 188.63 8.11
-6 2 1 190.15 8.02
-6 -2 -1 189.87 7.94
-6 -2 -1 193.95 7.86
-6 -2 -1 177.27 8.07
6 2 -1 193.17 8.92
-6 2 1 190.84 7.98
-6 2 1 186.36 8.74
-6 -2 1 189.12 7.95
6 -2 -1 145.98 211.17
-6 2 -1 193.68 8.96
-6 2 -1 190.55 8.11
-6 -2 1 196.72 7.9
-6 -2 1 188.36 8.17
6 2 1 188.51 7.94
6 2 1 191.13 8.84
-6 2 -1 191.52 7.95
-6 2 -1 192.88 7.96
-6 2 -1 192.56 8.01
-7 -2 -1 22.29 1.77
7 2 -1 23.93 1.62
-7 2 1 25.77 1.86
-7 -2 -1 23.16 1.58
-7 2 1 23.91 1.74
-7 2 1 23.21 1.7
-7 -2 -1 23.39 1.63
7 2 -1 20.76 2.41
-7 2 1 23.27 1.63
7 2 1 20.32 2.91
-7 -2 1 24.2 1.66
7 2 1 25.02 1.68
-7 2 -1 22.61 1.69
-7 2 -1 26.4 1.74
-7 2 -1 24.53 1.8
-7 2 -1 21.59 1.6
-7 -2 1 25.22 1.62
-8 2 1 4.51 0.77
-8 2 1 3.68 0.86
-8 -2 -1 4.58 0.73
-8 -2 -1 4.3 0.7
-8 -2 -1 5.17 0.77
8 2 -1 3.21 0.71
-8 2 1 3.19 0.67
-8 2 1 3.93 0.8
8 2 1 4.33 0.76
-8 2 -1 3.54 0.79
-8 -2 1 3.5 0.67
-8 2 -1 3.32 0.72
-8 2 -1 3.67 0.67
-8 2 -1 3.48 0.82
-8 -2 1 4.15 0.73
-8 -2 1 3.95 0.76
0 3 1 1003.31 39.68
0 3 1 1019.21 45.04
0 3 -1 1040.88 39.74
0 3 -1 996.7 45.63
1 3 -1 1386.5 94.45
1 3 -1 1487.7 61.83
-1 3 1 1567.62 58.37
-1 3 1 1486.01 58.44
-1 3 1 1508.46 67.08
-1 3 -1 1485.53 67.27
-1 3 -1 1543.98 58.38
-1 3 -1 1476.81 58.45
1 3 1 1416.64 71.72
1 3 1 1491.6 60.1
2 -3 1 462.93 120.48
-2 3 1 545.56 21.98
2 3 -1 515.32 40.78
-2 3 1 545.11 21.62
2 3 -1 549.99 46.73
-2 3 -1 530.09 21.77
-2 3 -1 571.44 37.48
2 -3 -1 619.32 135.07
-2 3 -1 560.1 21.63
3 -3 1 136.69 135.71
-3 3 1 313.51 12.48
-3 3 1 301.78 12.59
-3 3 1 328.77 40.55
-3 3 -1 309.37 12.62
-3 3 -1 302.19 12.19
3 -3 -1 533.07 140.9
-3 3 -1 265.49 36.75
-3 3 -1 307.15 12.47
4 -3 1 136.79 151.73
-4 3 1 53.57 3.47
-4 3 1 51.94 2.69
-4 3 1 52.4 2.59
-4 3 1 54.13 3.09
-4 3 -1 53.83 2.54
-4 -3 1 54.11 2.53
-4 3 -1 51.75 2.67
4 -3 -1 254.73 162.89
-4 3 -1 55.95 3.16
-4 3 -1 54.56 2.6
-4 3 -1 54.79 3.3
5 3 -1 83.13 4.61
-5 3 1 85.57 3.87
-5 3 1 84.45 4.53
5 3 -1 83.13 3.9
5 -3 1 303.02 184.23
-5 3 1 86.66 3.79
-5 3 1 81.73 4.39
-5 3 1 82.58 3.87
-5 3 1 83.23 3.96
5 3 1 82.48 4.01
5 3 1 83.12 4.59
-5 3 -1 78.99 3.82
-5 3 -1 81.41 4.39
-5 -3 1 85.67 3.66
-5 3 -1 84.66 3.96
-5 3 -1 83.39 3.78
5 -3 -1 -55.96 192.19
-5 -3 1 86.15 3.85
-5 3 -1 86.9 3.85
-5 -3 1 77.69 3.69
-5 3 -1 83.41 4.5
-6 3 1 189.15 8.03
-6 -3 -1 193.6 7.85
-6 3 1 195.56 8.16
6 3 -1 192.64 9.09
-6 -3 -1 182.01 7.9
-6 3 1 193.94 8.88
-6 3 1 190.31 7.98
-6 3 1 175.44 8.61
-6 3 1 184.75 7.96
6 3 -1 196.34 7.99
6 -3 1 -156.44 211.79
-6 3 -1 197.73 8.05
6 3 1 198.89 9.37
6 3 1 192.05 7.99
-6 3 -1 189.31 7.98
6 -3 -1 -211.95 222.1
-6 -3 1 191.96 7.87
-6 -3 1 185.68 8.07
-6 3 -1 195.03 8.88
-6 -3 1 189.39 7.94
-6 3 -1 188.73 8.13
-6 3 -1 185.19 8.71
-6 3 -1 192.04 8.02
-7 3 1 67.15 3.36
-7 3 1 67.12 3.26
-7 -3 -1 66.03 3.39
7 3 -1 68.68 3.19
-7 3 1 67.34 3.18
7 3 -1 64.82 3.99
-7 -3 -1 67.77 3.09
-7 3 1 64.21 3.22
-7 3 -1 70.08 3.26
7 3 1 68.22 3.19
-7 -3 1 67.14 3.1
7 3 1 64.41 3.89
-7 3 -1 66.53 3.37
-7 3 -1 65.12 3.16
-7 3 -1 67.91 3.26
-7 -3 1 67.66 3.2
0 4 1 87.64 91.29
0 4 -1 207.16 8.37
0 4 -1 216.13 17.25
0 4 1 204.03 8.3
0 4 1 201.81 15.89
1 4 -1 861.38 38.93
1 -4 1 823.89 33.96
-1 4 1 870.78 34.18
-1 4 1 888.97 45.31
-1 4 1 886.23 34.07
1 4 -1 760.34 80.41
-1 4 -1 889.59 34.11
1 -4 -1 851.81 34.03
1 4 1 880.65 36.89
-1 -4 1 895.11 33.96
-1 4 -1 857.5 34.2
2 -4 1 1564.56 60.64
-2 4 1 1580.54 60.83
2 -4 1 1600.96 212.95
-2 4 1 1607.59 77.08
-2 4 1 1528.83 60.92
2 -4 -1 1528.79 60.62
-2 4 -1 1546.94 60.82
-2 4 -1 1546.66 77.12
2 -4 -1 1544.36 231.8
-2 4 -1 1529.32 60.95
-3 4 1 -4.52 24.64
-3 4 1 40.72 2.63
3 -4 1 42.28 2.15
3 -4 1 216.74 168.65
-3 4 1 40.5 2.5
-3 4 1 39.91 2.14
-3 4 -1 44.41 2.24
-3 4 -1 40.99 2.04
-3 4 -1 41.85 2.65
3 -4 -1 -364.11 186.5
-3 4 -1 45.12 29.08
3 -4 -1 42.89 2.17
-3 4 -1 47.55 2.57
-4 4 1 140.33 5.75
-4 4 1 133.18 5.84
4 -4 1 30.83 189.39
-4 4 1 133.52 6.22
-4 4 1 134.05 5.7
-4 4 1 130 6.32
-4 4 1 143.34 65.34
-4 4 -1 136.95 5.75
-4 4 -1 135.01 6.37
-4 4 -1 136.35 5.87
-4 4 -1 131.28 5.68
-4 4 -1 136.22 6.21
-4 4 -1 244.61 60.63
4 -4 -1 300.55 234.08
4 -4 -1 136.22 5.78
-5 4 1 327.79 13.23
5 4 -1 333.03 13.25
5 -4 1 231.99 248.5
-5 4 1 333.65 13.39
5 4 -1 299.7 14.53
-5 4 1 324.37 13.86
-5 4 1 345.08 14.08
5 4 -1 331.83 14.16
5 -4 1 314.68 13.19
-5 4 1 331.53 13.28
-5 4 -1 324.12 13.87
-5 4 -1 327.24 13.23
5 -4 -1 -142.17 247.69
-5 4 -1 333 13.27
-5 4 -1 334.74 13.4
5 4 1 329.84 13.25
5 -4 -1 321.72 13.21
5 4 1 316.48 14.07
-5 4 -1 339.38 14.1
-6 4 1 81.75 3.92
6 -4 1 637.67 291.72
-6 4 1 76.32 3.75
-6 4 1 79.97 3.74
6 4 -1 82.09 3.72
6 4 -1 74.87 4.57
-6 4 1 77.25 3.86
-6 4 1 77.44 3.68
-6 4 -1 79.51 3.72
-6 4 -1 82.16 3.91
-6 -4 1 79.39 3.61
-6 4 -1 81.14 3.7
6 -4 -1 -428.36 300.85
6 4 1 75.86 4.59
6 4 1 77.3 3.7
-6 4 -1 81.96 3.86
-7 4 1 0.57 0.82
-7 -4 -1 0.68 0.64
-7 4 1 0.12 0.67
-7 -4 -1 0.14 0.56
7 4 -1 -0.71 1.08
7 4 -1 0.24 0.64
-7 -4 -1 3.15 0.88
-7 4 1 -0.28 0.99
-7 4 1 0.36 0.67
7 4 1 -0.98 1.02
7 4 1 0.14 0.64
-7 -4 1 1.24 0.7
-7 4 -1 1.54 0.69
-7 4 -1 1.21 0.81
-7 -4 1 1.25 0.59
-7 4 -1 0.85 0.7
-7 4 -1 -0.47 0.82
0 5 -1 -66.57 244.52
0 5 -1 347.55 13.49
0 5 1 208.37 137.73
0 -5 -1 329.8 13.28
0 5 1 320.25 33.02
-1 5 1 822.32 32.76
1 5 -1 667.91 96.57
1 5 -1 890.91 39.18
-1 5 1 864.46 47.97
1 -5 1 819.27 32.5
1 -5 -1 806.45 32.49
-1 5 -1 841.98 32.82
1 5 1 682.74 79.99
2 -5 1 343.82 13.47
-2 5 1 337.33 13.86
-2 5 1 309.94 35.07
-2 5 -1 296.3 33.66
-2 5 -1 343.02 13.91
-2 5 -1 335.18 13.74
2 -5 -1 338.13 13.48
-3 5 1 124.56 29.73
3 -5 1 136.3 5.76
3 -5 1 18.1 252.47
-3 5 1 138.96 6.31
-3 5 1 137.02 5.83
-3 5 1 130.36 6.26
-3 5 -1 136.11 5.83
-3 5 -1 121.8 6.1
-3 5 -1 138.78 6.34
3 -5 -1 135.38 5.76
-3 5 -1 157.63 38.15
3 -5 -1 141.31 5.81
-4 5 1 233.88 53.23
-4 5 1 158.3 6.94
4 -5 1 -94.32 296.64
4 5 -1 175.87 7.98
-4 5 1 161.54 7.01
4 5 -1 150.49 7.7
4 5 -1 170.25 7
4 -5 1 172.77 6.98
4 -5 1 165.06 7.03
-4 5 1 174.82 7.4
-4 5 1 169.89 7.76
4 5 1 171.79 7.98
-4 5 -1 164.35 7.67
4 5 1 165.17 6.97
4 -5 -1 166.91 7.06
-4 5 -1 168.96 7.76
4 -5 -1 165.1 7
4 -5 -1 300.99 339.61
-4 5 -1 154.44 7.42
-4 5 -1 223.58 65.8
-4 5 -1 160.63 6.94
-4 5 -1 171.79 6.96
-4 5 -1 167.16 7.13
4 -5 -1 170.75 6.98
-5 5 1 18.96 2.4
-5 5 1 21.59 1.63
-5 5 1 21.48 1.81
-5 5 1 20.32 1.81
5 5 -1 21.83 1.65
-5 5 1 20.17 1.63
5 -5 1 21.02 1.74
5 -5 1 434.65 364.92
5 5 -1 23.22 2.55
-5 5 -1 25.37 1.89
-5 5 -1 22.45 2.49
5 5 1 22.77 1.68
5 5 1 21.03 2.41
-5 5 -1 20.25 2
5 -5 -1 20.74 1.72
-5 5 -1 21.81 1.64
-5 5 -1 20.87 1.61
5 -5 -1 -214.76 355.06
-5 5 -1 22.76 1.84
6 -5 1 1126.56 449.95
6 5 -1 143.47 7.7
6 -5 -1 355.8 515.29
6 5 1 110.93 7.99
7 5 -1 20.59 2.28
-7 5 1 21.6 1.63
7 5 -1 23.35 1.51
-7 5 1 23.19 1.46
-7 5 1 23.09 1.67
-7 5 -1 24.2 1.47
7 5 1 23.67 1.56
-7 5 -1 22.06 1.68
-7 5 -1 22.14 2
0 -6 1 84.64 3.68
0 -6 -1 86.06 3.67
0 6 1 23.22 186.91
0 6 -1 90.01 15.28
0 6 1 81.02 14.16
1 -6 1 78.06 3.33
1 6 -1 177.41 95.1
1 6 -1 63.83 11.22
1 -6 1 68.62 3.21
-1 6 1 42.03 15.67
-1 6 -1 72.06 3.34
1 6 1 32.66 49.11
1 -6 -1 69.61 3.24
1 -6 -1 73.36 3.31
-1 6 -1 65.85 3.62
-1 6 -1 57.39 16.38
-2 6 1 877.57 57.67
2 -6 1 894.9 34.25
-2 6 1 866.03 34.26
-2 6 1 855.94 34.65
2 -6 1 868.72 34.18
-2 6 -1 833.91 58.87
-2 6 -1 862.87 34.26
2 -6 -1 862.75 34.18
2 -6 -1 892.86 34.26
-2 6 -1 853.02 34.67
3 -6 1 6.09 0.92
3 6 -1 4.65 1.05
-3 6 1 7.29 1.06
-3 6 1 6.37 0.92
-3 6 1 5.98 1.53
-3 6 1 -2.05 28.93
3 6 -1 5.52 1.61
3 -6 1 7.72 1.05
3 -6 1 7.76 1.05
3 -6 -1 6.84 1.01
-3 6 -1 -5.27 31.31
-3 6 -1 6.6 1.04
-3 6 -1 7.36 1.52
3 6 1 4.6 1.15
3 -6 -1 7.37 1.04
3 -6 -1 5.66 0.93
-3 6 -1 6.62 0.94
3 6 1 7.03 1.89
4 -6 1 55.23 2.86
4 6 -1 53.49 3.65
-4 6 1 43.95 53.56
4 -6 1 53.14 2.91
-4 6 1 55.12 3.82
4 -6 1 49.97 2.76
-4 6 1 55.6 2.84
-4 6 1 54.16 2.94
4 6 -1 50.84 3.75
-4 6 1 53.12 2.67
4 6 -1 53.92 2.72
4 -6 -1 55.76 2.88
4 6 1 54.06 2.74
-4 6 -1 58.15 2.84
4 -6 -1 53.68 2.78
-4 6 -1 59.14 3.88
4 6 1 54.57 3.89
-4 6 -1 53.57 2.67
4 6 1 49.53 3.58
-4 6 -1 53.02 53.83
-4 6 -1 57.36 2.98
-5 6 1 61.39 3.09
5 6 -1 59.63 3
-5 6 1 60.74 3.23
5 -6 1 58.15 3.03
-5 6 1 60.48 2.94
5 6 -1 58.92 3.98
5 -6 -1 61.79 3.09
5 6 1 56.84 3.93
-5 6 -1 60.64 3.07
5 6 1 61.64 3.01
-5 6 -1 65.03 3.25
-5 6 -1 60.87 2.94
0 7 -1 216.76 30.19
0 7 1 235.53 36.26
0 -7 -1 196.28 8.22
0 7 -1 206.71 8.39
0 -7 1 200.31 8.24
0 -7 1 211.1 8.35
0 -7 -1 199.78 8.3
0 7 1 190.97 8.33
-1 7 1 549.1 41.26
-1 7 1 529.93 21.72
1 -7 1 543.97 21.64
1 -7 1 566.75 21.73
-1 7 -1 524.14 42.57
-1 7 -1 554.79 21.76
1 -7 -1 556.94 21.71
-1 -7 1 526.39 21.52
1 -7 -1 545.06 21.64
2 7 -1 97.32 5.15
-2 7 1 89.68 4.05
2 -7 1 81.08 3.98
2 -7 1 85.29 3.94
2 7 -1 83.65 4.86
-2 7 1 104.17 28.15
-2 7 1 82.17 3.82
2 -7 1 92.06 4.23
2 -7 -1 95.82 4.82
2 7 1 96.36 5.15
2 -7 -1 82 3.98
-2 7 -1 77.09 3.79
2 7 1 76.48 4.77
-2 7 -1 29.74 25.31
2 -7 -1 84.25 3.95
-2 7 -1 83.66 4.02
-3 7 1 63.74 35.61
3 7 -1 84.32 3.89
3 -7 1 84.9 4.04
-3 7 1 87.16 4.14
3 7 -1 91.73 5.2
-3 7 1 85.98 3.96
3 -7 1 87.14 4.06
3 -7 1 90.64 4.08
3 7 -1 85.24 4.95
-3 7 -1 88.55 4.16
3 -7 -1 87.34 4.08
3 7 1 83.47 4.96
-3 7 -1 86.08 3.95
3 -7 -1 85.54 4.08
3 -7 -1 84.6 4.05
3 7 1 89.92 5.17
3 7 1 83.78 3.89
-3 7 -1 60.32 37.58
4 -7 1 143.07 6.12
4 7 -1 147.21 7.22
-4 7 1 132.85 5.88
-4 7 1 167.65 66.17
4 -7 1 140.36 6.08
4 -7 1 137.07 6.01
-4 7 1 139.75 6
4 7 -1 138.85 5.98
4 7 -1 134.26 6.97
-4 7 1 140.94 6.21
-4 7 -1 143.54 6
-4 7 -1 149.16 6.24
-4 7 -1 152.15 5.93
4 7 1 138.65 7.18
4 7 1 137.22 5.97
4 -7 -1 133.28 6.02
4 -7 -1 135.54 6.09
4 -7 -1 140.69 6.1
4 7 1 129.52 6.93
-4 7 -1 107.13 81.58
5 7 -1 28.16 1.77
5 7 -1 28.22 2.73
-5 7 1 27.14 1.71
-5 7 1 26.48 1.86
-5 7 1 31.32 2.08
-5 7 -1 29.32 2.06
5 -7 -1 28.13 1.94
-5 7 -1 27.6 1.73
-5 7 -1 26.62 1.84
5 7 1 26.69 2.7
5 7 1 29.15 1.81
0 8 1 442.27 34.05
0 8 -1 395.34 16.88
0 -8 1 411.4 17.15
0 -8 1 426.47 17.18
0 8 1 171.32 201.67
0 8 -1 435.76 18.31
0 8 1 443.76 18.41
0 -8 -1 429.15 17.18
0 8 -1 499.05 35.85
0 -8 -1 425.76 17.1
0 -8 1 423.81 17.1
0 8 1 441.96 18.27
0 8 -1 429.95 18.19
1 -8 1 267.65 11.04
-1 -8 -1 275.39 11.01
1 8 -1 266.06 12.05
1 -8 1 271.45 11.03
1 -8 1 268.99 11.08
1 8 -1 300.96 10.54
-1 8 1 245.16 10.81
-1 8 1 286.4 12.34
-1 8 1 254.68 12.02
-1 -8 -1 269.81 10.91
1 8 -1 287.7 12.29
-1 8 1 261.05 11.09
-1 8 1 215.53 30.88
-1 8 -1 283.34 12.25
-1 8 -1 242.46 11.85
-1 8 -1 249.11 32.75
-1 8 -1 250.64 10.83
-1 -8 1 269.55 10.91
-1 -8 1 273.95 11
1 8 1 266.58 12.11
1 -8 -1 281.23 11.14
1 -8 -1 268.95 11.07
1 8 1 280.52 12.27
1 -8 -1 271.69 11.04
-1 8 -1 279.69 11.16
2 -8 1 3.28 1
-2 8 1 34.88 31.07
2 8 -1 2.66 1.57
2 8 -1 1.87 1
-2 8 1 3.12 1.04
2 -8 -1 2.29 0.87
2 8 1 1.85 1.01
2 8 1 3.07 1.63
2 -8 -1 2.98 0.98
-2 8 -1 -6.21 30.98
2 -8 -1 1.67 0.93
-2 8 -1 2.77 0.81
3 -8 1 64.59 4.32
3 8 -1 75.52 4.5
3 8 -1 74.25 4.75
3 -8 1 72.18 3.51
-3 8 1 86.02 47.09
-3 8 1 71.07 3.38
-3 8 1 73.53 4.68
3 -8 1 71.74 3.57
-3 8 -1 71.62 4.43
3 -8 -1 71.98 3.57
3 -8 -1 69.8 3.5
3 8 1 71.45 4.48
-3 8 -1 70.11 3.36
3 8 1 69.81 4.69
-3 8 -1 107.42 49.72
4 -8 1 21.5 1.73
-4 8 1 25.17 1.92
-4 8 1 -62.15 66.69
4 8 -1 21.78 1.58
4 -8 1 23.07 1.77
4 8 -1 23.37 2.56
4 -8 1 19.92 1.98
4 8 -1 22.19 2.59
-4 8 1 23.02 1.67
4 8 1 23.86 2.57
-4 8 -1 -60.1 75.57
4 8 1 22.4 1.58
4 8 1 21.63 2.62
-4 8 -1 24.02 1.71
4 -8 -1 21.07 1.73
4 -8 -1 23.67 1.79
-4 8 -1 23.13 1.94
4 -8 -1 21.22 1.95
0 9 1 186.58 8.95
0 9 -1 172.43 7.42
0 -9 -1 164.22 8.33
0 -9 -1 186.31 7.85
0 -9 1 189.97 7.76
0 9 -1 187.4 8.91
0 -9 1 181.12 7.82
0 -9 -1 192.02 7.76
0 9 -1 190.73 8.82
0 9 1 200 8.95
-1 9 1 83.81 4.49
1 -9 1 98.15 4.26
1 9 -1 102.05 5.38
1 -9 1 94.59 4.3
-1 9 1 96.31 5.29
-1 9 1 88.53 3.98
1 -9 1 94.55 4.48
-1 -9 -1 77.8 4.89
-1 9 1 87.17 5.35
-1 -9 -1 91.29 4.14
1 9 -1 91.32 5.41
-1 9 1 85.2 29.58
-1 9 -1 97.13 4.54
1 9 1 90.45 5.44
1 -9 -1 100.46 4.28
-1 9 -1 95.07 5.17
-1 -9 1 92.55 4.15
-1 9 -1 91.94 3.99
1 -9 -1 92.1 4.29
-1 9 -1 99.18 29.78
1 -9 -1 89.59 4.41
1 9 1 100.89 5.41
-1 9 -1 89.26 5.33
-2 9 1 -24.83 35.6
-2 9 -1 -4.33 37.63
-3 9 -1 20.53 73.13
4 -9 1 39.2 2.28
-4 9 1 44.65 2.45
4 9 -1 40.95 3.11
4 9 -1 44.21 3.3
-4 9 1 43.17 2.22
-4 9 -1 43.38 2.26
-4 9 -1 43.75 2.47
4 9 1 39.01 3.09
4 -9 -1 44.34 2.33
-4 9 -1 42.04 3.08
4 9 1 42.12 3.11
4 -9 -1 42.7 2.3
0 -10 -1 131.19 5.76
0 -10 1 139.98 5.81
0 -10 1 130.41 5.78
0 10 1 138.58 6.75
0 10 -1 139.23 6.7
0 -10 -1 131.61 5.79
0 10 -1 128.95 6.79
0 10 1 128.27 6.83
-1 10 1 111.42 4.02
-1 10 -1 93.06 4.02
-3 10 1 99.86 5.26
3 10 -1 107.59 5.22
3 -10 1 98.21 4.4
-3 10 1 98.82 4.4
3 10 -1 98.84 5.27
-3 10 1 101.15 4.23
3 -10 1 98.3 4.47
3 10 1 100.68 5.19
-3 10 -1 97 5.15
-3 10 -1 100.03 4.44
3 -10 -1 98.32 4.49
-3 10 -1 98.28 4.22
3 -10 -1 95.11 4.39
3 10 1 100.85 5.28
-1 11 1 53.37 3.5
-1 11 1 54.81 3.36
1 11 -1 58.81 3.38
1 -11 1 53.82 2.7
1 -11 1 55.39 2.76
-1 -11 -1 51.13 2.6
1 11 -1 54.2 3.46
-1 -11 -1 58.45 2.63
-1 -11 1 56.16 2.64
-1 -11 1 52.11 2.62
-1 11 -1 50.49 3.05
1 11 1 57.2 3.38
1 11 1 52.62 3.47
-1 11 -1 53.28 3.42
1 -11 -1 55.45 2.74
1 -11 -1 52.55 2.68
1 0 -2 2020.5 109.36
1 0 2 1991.47 107.89
-2 0 -2 332.14 13.15
2 0 -2 387.13 58.94
-2 0 2 333.86 13.18
2 0 2 331.27 50.79
-2 0 2 330.23 13.12
-2 0 -2 326.87 13.08
-3 0 -2 295.58 11.99
-3 0 2 296.06 11.93
3 0 2 383.54 69.8
-3 0 -2 292.37 11.89
-3 0 2 301.27 12.01
3 0 -2 419.86 82.29
4 0 2 -50.29 67.78
4 0 -2 -61.18 80.19
-5 0 2 145.56 6.49
5 0 2 23.52 92.38
-5 0 -2 141.18 6.24
5 0 -2 229.01 123.38
-5 0 2 149.83 6.62
-5 0 -2 150.28 6.49
-5 0 -2 154.02 6.18
-5 0 -2 149.96 6.61
-5 0 2 143.9 6.26
-5 0 2 151.28 6.2
-6 0 -2 149.11 6.34
-6 0 2 144.62 6.27
-6 0 -2 140.85 6.22
6 0 -2 81.31 129.59
-6 0 2 148.99 6.18
-6 0 -2 155.19 6.76
-6 0 -2 145.01 6.17
6 0 2 -48.67 110.57
-6 0 -2 149.59 6.15
-6 0 -2 139.58 6.55
6 0 -2 147.75 7.17
-6 0 2 159.27 6.8
6 0 2 137.88 6.14
6 0 -2 132.19 6.09
-6 0 2 143.93 6.21
-6 0 2 139.36 6.59
-7 0 2 60.42 2.98
7 0 -2 235.73 149.29
-7 0 -2 61.28 3.13
-7 0 -2 63.26 3.02
-7 0 2 62.65 3.01
-7 0 2 62.54 3.07
7 0 2 61.4 2.98
-7 0 -2 61.02 3.04
-7 0 2 62.87 3.19
7 0 -2 59.71 2.91
-7 0 -2 58.6 2.93
-8 0 -2 13.81 1.1
-8 0 2 13.53 1.12
-8 0 2 13.8 1.19
-8 0 -2 11.99 1.59
-8 0 -2 12.61 1.18
8 0 2 13.02 1.24
-8 0 -2 15.56 1.27
-8 0 2 13.48 1.2
-8 0 2 13.32 1.26
0 1 2 1639.3 65.36
0 1 -2 1605.03 68.75
0 -1 -2 1754.08 65.35
0 1 2 1716.75 67.54
1 1 -2 115.02 30.45
-1 1 2 65.32 2.82
1 -1 2 135.98 44.72
-1 1 2 69.81 2.89
-1 1 2 63.89 8.24
-1 -1 2 66.35 2.73
-1 -1 2 66.25 2.77
-1 1 -2 65.49 2.86
1 1 2 69.98 15.11
1 1 2 59.26 5.33
1 -1 -2 175.58 53.62
-2 1 2 1053.36 40.58
-2 -1 -2 1044.78 40.48
-2 1 2 902.52 53.87
2 -1 2 959.48 92.57
-2 1 2 1027.93 40.64
-2 1 -2 1051.62 40.57
-2 1 -2 1021.84 40.64
2 1 2 1108.61 46.35
2 -1 -2 1121.36 103.94
2 1 2 1082.77 71.25
3 1 -2 100.6 15.79
-3 -1 -2 88.09 3.87
-3 1 2 87.38 3.76
-3 1 2 85.64 4.05
-3 -1 -2 90.61 3.8
-3 1 2 94.76 3.99
3 -1 2 75.22 68.07
3 1 -2 126.25 59.73
-3 1 -2 89.57 3.95
-3 -1 2 90.6 3.93
-3 1 -2 90.55 4.07
-3 1 -2 87.08 3.75
3 -1 -2 138.15 81.22
3 1 2 108.02 13.13
-3 -1 2 89.56 3.85
3 1 2 65.62 44.18
4 1 -2 142.29 69.99
-4 -1 -2 22.54 1.6
4 -1 2 -127.79 81.37
-4 1 2 23.28 1.74
-4 1 2 23.3 1.4
-4 -1 -2 24.62 1.34
4 -1 -2 107.53 108.92
-4 1 -2 22.67 1.77
4 1 2 -8.03 58.16
-4 -1 2 23.81 1.36
-4 1 -2 27.69 2.75
-4 1 -2 23.27 1.38
-4 -1 2 25.67 1.68
4 1 2 32.81 15.96
5 -1 2 -55.96 103.15
-5 -1 -2 31.71 1.73
-5 1 2 28.98 2.19
-5 1 2 32.7 2.39
-5 -1 -2 32.53 2.14
-5 1 2 31.29 1.77
-5 1 2 31.39 1.84
5 1 -2 110.27 92.47
-5 -1 -2 30.03 1.76
-5 -1 -2 31.24 2
-5 1 -2 32.07 1.86
-5 -1 2 30.52 1.78
-5 -1 2 34.4 2.07
-5 -1 2 31.73 1.74
5 -1 -2 -31.21 142.32
5 1 2 -1.63 21.58
-5 1 -2 30.84 2.18
-5 -1 2 36.78 2.25
-5 1 -2 29.47 1.96
-5 1 -2 33.92 2.4
-5 1 -2 32.38 1.76
5 1 2 -20.54 72.54
-6 -1 -2 273.46 10.56
-6 -1 -2 258.14 10.91
6 1 -2 345.15 123.11
6 -1 2 247.09 139.31
-6 1 2 267.69 10.64
-6 1 2 264.21 10.78
6 -1 2 244.26 10.52
6 1 -2 254.56 10.56
-6 1 2 258.48 10.68
-6 1 2 255.7 11.22
6 1 -2 274.93 11.64
-6 -1 -2 260.19 10.88
-6 -1 -2 259.05 10.63
-6 1 2 258.51 11.11
-6 1 2 255.85 10.64
-6 1 -2 250.41 10.64
-6 -1 2 257.92 10.92
-6 1 -2 258.64 10.59
-6 -1 2 255.18 10.65
-6 -1 2 261.94 10.98
6 -1 -2 -62.07 154.25
-6 1 -2 256.42 10.72
-6 -1 2 251.39 10.59
-6 1 -2 254.82 11.07
-6 1 -2 249.86 10.56
6 1 2 258.01 10.59
6 1 2 213.19 85.53
6 1 2 270.98 11.51
-6 1 -2 267.21 11.24
-6 -1 2 257.64 10.56
7 1 -2 137.93 5.88
7 1 -2 138.44 6.84
-7 1 2 135.45 5.9
-7 -1 -2 142.11 5.92
7 -1 2 136.73 163.52
-7 1 2 135.51 6
-7 -1 -2 138.87 5.97
-7 1 2 142.65 5.98
-7 -1 -2 138.79 6.03
-7 1 2 141.56 6.12
7 1 2 140.26 5.92
-7 -1 2 138.97 5.95
-7 -1 2 136.89 5.99
-7 1 -2 139.33 6.06
-7 1 -2 132.34 5.98
-7 1 -2 144.44 5.97
-7 -1 2 135.76 6.07
-7 -1 2 134.71 5.92
7 -1 -2 -271.88 180.29
-7 1 -2 140.75 5.9
-8 1 2 2.44 0.63
-8 -1 -2 1.47 0.62
-8 1 2 0.97 0.64
-8 -1 -2 2.06 0.68
-8 -1 -2 1.12 0.61
8 1 -2 1.75 0.66
-8 -1 -2 3.52 0.73
-8 1 2 3.29 0.77
-8 1 2 2.33 0.74
8 1 2 1.88 0.7
-8 1 -2 1.1 0.75
-8 1 -2 1.54 0.73
-8 -1 2 2.08 0.6
-8 -1 2 1.4 0.61
-8 -1 2 2.03 0.7
-8 -1 2 2.2 0.71
-8 1 -2 2.21 0.61
-8 1 -2 1.01 0.65
0 2 2 643.47 29.51
0 -2 -2 666.5 25.73
0 2 -2 658.96 25.8
0 2 -2 623.57 30.77
0 2 -2 702.71 25.76
0 2 2 644.05 25.73
-1 2 2 382.95 15.58
-1 2 2 394.51 23.13
1 -2 2 434.83 74.46
-1 2 2 408.13 15.54
-1 2 -2 377.85 15.6
-1 -2 2 389.7 15.47
-1 2 -2 400.39 24.25
-1 2 -2 391.47 15.55
-1 -2 2 405.85 15.44
-2 2 2 109.18 4.69
-2 2 2 133.57 17.63
2 2 -2 150.48 37.59
2 -2 2 49.78 71
-2 2 2 107.06 4.6
2 2 -2 143.48 42.6
-2 2 -2 98.27 16.76
-2 2 -2 105.19 4.6
2 -2 -2 103.14 82.2
-2 -2 2 108.96 4.45
-2 2 -2 108.14 4.71
-3 -2 -2 41.71 2.02
3 -2 2 19.45 84.88
-3 2 2 37.46 1.96
3 2 -2 35.75 56.6
-3 2 2 39.66 2.26
3 2 -2 59.19 49.34
-3 2 2 45.63 2.43
-3 2 2 36.36 25.14
-3 2 -2 6.36 33.76
-3 -2 2 45.45 2.06
-3 -2 2 38.78 1.99
3 2 2 58.9 26.02
3 -2 -2 49.7 100.75
-3 2 -2 39.32 2.26
-3 2 -2 43.83 2.42
4 -2 2 -99.03 99.89
4 2 -2 73.78 63.18
4 2 -2 -107.07 84.6
4 2 2 -43.55 40.06
4 -2 -2 5.72 126.85
5 -2 2 10.95 134.85
5 2 -2 90.99 76.24
-5 2 2 202.84 8.34
-5 2 2 199.15 8.18
-5 2 2 192.18 8.59
-5 -2 -2 186.59 8.2
-5 -2 -2 200.61 8.25
-5 2 2 212.99 8.99
5 2 -2 190.73 8.34
-5 -2 -2 199.54 8.05
-5 2 2 199.47 8.25
-5 2 2 205.64 8.79
5 2 -2 84.82 113.51
5 2 -2 207.29 10.62
-5 2 -2 193.62 8.28
-5 2 -2 198.12 8.23
-5 2 -2 193.99 8.62
-5 -2 2 204.01 8.32
-5 -2 2 203.95 8.37
-5 -2 2 198.56 8.09
5 2 2 183.49 8.16
-5 2 -2 207.48 8.82
5 -2 -2 290.77 166.35
-5 2 -2 195.12 8.15
-5 -2 2 190.86 8.15
-6 2 2 79.97 3.81
-6 2 2 73.72 5.96
-6 -2 -2 75.77 3.71
-6 2 2 78.31 3.75
6 2 -2 80.73 4.69
6 2 -2 77.84 3.73
-6 -2 -2 82.81 3.65
-6 2 2 82.09 3.95
-6 2 2 83.94 3.81
6 -2 2 -37.69 164.2
-6 2 2 88.26 5.98
6 2 2 80.77 4.61
-6 2 -2 82.33 3.75
-6 2 -2 81.32 3.9
-6 2 -2 80.71 3.8
6 -2 -2 -41.63 200.64
-6 -2 2 80.79 3.7
6 2 2 77.78 3.74
-6 -2 2 80.75 3.75
-6 -2 2 79.77 4.04
-6 2 -2 81.71 3.74
-7 -2 -2 77.72 3.6
-7 2 2 73.86 3.68
7 2 -2 75.6 3.48
-7 2 2 78.7 3.57
7 2 -2 69.92 4.35
-7 2 2 73.99 3.56
-7 -2 -2 72.77 3.5
-7 2 2 78.26 3.5
-7 -2 -2 76.93 3.46
-7 2 -2 79.01 3.58
7 2 2 77.1 3.53
7 2 2 70.85 4.15
-7 -2 2 73.5 3.53
-7 2 -2 74.22 3.47
-7 -2 2 78.1 3.49
-7 2 -2 69.75 3.54
-7 -2 2 75.59 3.45
-7 2 -2 76.17 3.66
0 3 -2 205.78 17.62
0 3 -2 207.25 7.93
0 3 2 196.75 7.82
0 3 2 209.27 17.46
0 -3 -2 177.67 7.82
1 3 -2 1648.2 68.47
-1 3 2 1610.29 63.83
-1 3 2 1639.6 63.75
1 3 -2 1960.38 168.51
-1 3 -2 1649.76 63.79
-1 3 -2 1591 73.09
-1 3 -2 1614.87 63.87
-2 3 2 574.48 22.38
-2 3 2 574.28 36.77
2 3 -2 606.76 54.41
2 3 -2 667.82 63.12
2 -3 2 288.62 113.48
-2 -3 2 559.85 22.19
-2 3 -2 549.8 22.49
2 -3 -2 410.92 128.54
-2 3 -2 577.43 22.39
-2 3 -2 540.11 38.08
3 -3 2 624.65 140.79
-3 3 2 495.63 19.53
-3 3 2 484.83 19.63
3 3 -2 561.18 61.36
-3 3 2 471.77 45.6
-3 3 -2 561.52 50.55
-3 3 -2 492.07 19.68
-3 3 -2 479.1 19.24
-3 -3 2 488.59 19.21
3 -3 -2 474.64 19.28
-3 3 -2 481.43 19.52
3 -3 -2 510.54 151.3
-3 -3 2 487.98 19.26
4 -3 2 200.65 146.3
-4 3 2 254.56 10.83
-4 3 2 262.63 11.03
-4 3 2 247.68 10.35
-4 3 2 250.66 10.42
-4 3 -2 249.23 10.66
-4 3 -2 253.26 10.35
-4 -3 2 261.14 10.33
-4 3 -2 251.25 10.41
-4 3 -2 264.75 10.9
4 -3 -2 167.68 166.02
-4 3 -2 256.02 10.28
-5 3 2 177.22 7.36
-5 3 2 177.95 7.42
-5 3 2 176.89 7.92
-5 3 2 175.51 7.52
-5 3 2 179.75 8.09
5 3 -2 171.06 8.15
5 3 -2 177.41 8.27
5 -3 2 195.49 184.12
5 3 -2 181.4 9.07
5 3 2 189.44 8.09
-5 -3 2 170.17 7.31
5 -3 -2 215.5 191.13
5 -3 -2 155.59 7.4
-5 -3 2 180.53 7.26
-5 -3 2 175.72 7.42
-5 3 -2 185.23 7.45
-5 -3 2 171.41 7.4
-5 3 -2 178.73 8.11
5 3 2 178.87 8.16
-5 3 -2 178.15 7.53
-5 3 -2 173.7 7.54
-5 3 -2 177.16 7.98
-5 3 -2 177.41 7.36
-6 3 2 72.2 3.58
-6 -3 -2 71.92 3.22
-6 3 2 70.94 4.38
-6 3 2 69.83 3.37
-6 3 2 66.8 4.25
-6 3 2 67.05 3.38
6 3 -2 70.88 4.4
6 3 -2 71.09 3.35
6 -3 2 -403.72 199.25
-6 3 2 72.39 3.4
-6 -3 -2 65.92 3.27
6 -3 -2 30.76 231.81
-6 3 -2 71.25 4.35
-6 3 -2 69.37 3.41
-6 3 -2 70.53 3.37
-6 -3 2 70.49 3.25
-6 3 -2 65.47 4.16
6 3 2 70.57 3.38
-6 3 -2 71.1 3.55
-6 -3 2 68.13 3.3
6 3 2 70.69 4.53
-6 3 -2 70.25 3.38
-6 -3 2 67.79 3.54
-7 3 2 1.4 0.74
-7 3 2 -0.4 0.78
-7 3 2 0.89 0.7
7 3 -2 1.18 1.21
-7 -3 -2 1.58 1.2
-7 -3 -2 2.06 0.71
-7 -3 -2 3.52 0.93
-7 3 2 2.16 0.89
7 3 -2 1.77 0.68
7 3 2 1.02 1.13
-7 3 -2 1.16 0.71
-7 3 -2 2.29 0.9
-7 -3 2 1.25 0.68
-7 3 -2 2.25 0.91
-7 -3 2 1.99 0.72
7 3 2 1.5 0.74
-7 3 -2 2.01 0.77
0 4 2 -30.12 88.34
0 4 -2 13.03 8.1
0 -4 -2 4.05 0.65
0 4 2 8.25 6.56
1 4 -2 80.91 9.86
1 -4 2 84.47 3.62
1 4 -2 161.55 70.43
-1 4 2 71.89 11.75
-1 4 2 89 4.09
-1 4 2 80.88 3.85
-1 -4 2 89.86 3.64
1 -4 -2 81.75 3.62
1 4 2 84.52 7.25
-1 4 -2 63.37 12.06
-1 4 -2 89.49 3.94
1 4 2 56.7 30.61
-1 4 -2 90.52 3.83
-2 4 2 530.58 21.28
2 4 -2 537.11 59.42
2 -4 2 475.47 159.2
-2 4 2 523.81 21.16
2 4 -2 512.97 52.15
-2 4 2 584.3 38.11
2 -4 2 529.54 20.98
-2 4 -2 527.62 21.32
2 -4 -2 520.17 20.98
-2 4 -2 527.17 21.19
-2 -4 2 544.39 20.97
2 -4 -2 -0.46 181.49
-2 4 -2 560.36 39.41
3 -4 2 214.73 8.76
-3 4 2 218.6 9.09
-3 4 2 240.71 33.85
-3 4 2 206.3 8.71
3 -4 2 -11.5 160.55
-3 4 2 215.54 9.22
-3 4 -2 215.97 8.73
-3 4 -2 217.72 9.11
-3 4 -2 220.83 34.43
3 -4 -2 372.71 213.96
-3 4 -2 216.96 8.88
-3 4 -2 218.04 9.29
3 -4 -2 217.83 8.8
-4 4 2 3.49 0.72
4 -4 2 -461.22 186.65
-4 4 2 3.26 1.2
-4 4 2 5.58 0.92
-4 4 2 4.67 0.8
-4 4 2 3.67 1.25
-4 4 2 5.85 43.53
-4 4 -2 5.31 1.17
4 -4 -2 3.85 0.81
-4 4 -2 6.07 1.3
4 -4 -2 388.53 236.38
-4 4 -2 3.99 0.77
-4 4 -2 4.8 0.89
-4 4 -2 4.4 0.77
5 -4 2 4.54 0.94
-5 4 2 4.8 0.98
-5 4 2 3.32 1.5
-5 4 2 4.7 0.87
5 -4 2 41.87 236.22
5 4 -2 3.69 0.81
5 4 -2 4.59 1.4
-5 4 2 3.05 0.82
-5 4 2 1.46 1.46
-5 4 2 4.76 1
-5 4 -2 4.24 1.52
-5 4 -2 2.83 0.84
-5 4 -2 3.53 0.87
-5 4 -2 5.31 0.9
5 4 2 3.02 0.81
5 4 2 4.09 1.39
5 -4 -2 103.84 271.61
5 -4 -2 2.11 0.91
-5 4 -2 3.64 1.51
-5 4 -2 3.79 0.96
-6 4 2 86.44 3.92
6 -4 2 397.58 275.98
-6 4 2 89.12 4.14
6 4 -2 82.45 4.83
-6 4 2 87.53 3.94
-6 4 2 81.1 3.96
6 4 -2 84.97 3.92
-6 4 -2 87.6 4.11
-6 -4 2 86.86 3.96
-6 4 -2 84.11 3.9
-6 4 -2 84.41 3.94
6 4 2 76.95 4.71
6 4 2 87.91 3.94
-6 -4 2 83.42 3.84
6 -4 -2 257 292.33
-7 4 2 31.83 1.93
-7 -4 -2 33.27 1.9
7 4 -2 31.93 2.74
7 4 -2 36.75 1.96
-7 4 2 37.58 2.17
-7 4 2 37.26 1.96
-7 -4 2 32.63 1.88
-7 -4 2 36.38 2.05
7 4 2 29.57 2.51
-7 4 -2 37.4 2.12
-7 4 -2 38.41 1.95
-7 4 -2 32.16 1.97
7 4 2 35.09 2
-7 4 -2 33.04 2.1
0 5 -2 4.58 0.87
0 5 2 5.58 8.45
0 5 -2 -165.64 190.69
0 5 -2 12.16 10.51
0 -5 2 4.93 0.61
0 5 2 78.37 128.92
1 5 -2 184.61 143.09
1 5 -2 258.93 18.63
1 -5 2 248.22 10.05
-1 5 2 245.09 10.3
-1 5 2 236.08 24
-1 5 -2 269.95 29.81
-1 5 -2 259.33 10.42
1 -5 -2 247.27 10.05
2 -5 2 181.02 7.7
-2 5 2 163.99 24.11
2 -5 2 207.21 7.91
-2 5 2 176.46 8.08
2 -5 -2 182.58 7.71
-2 5 -2 178.28 8.14
2 -5 -2 206.99 8.08
-2 5 -2 197.28 29.86
-2 5 -2 183.11 8.01
-3 5 2 10.13 25.8
3 -5 2 303.7 247.39
3 -5 2 46.36 2.31
-3 5 2 44 2.39
-3 5 2 46.42 2.91
-3 5 -2 23.2 31.52
-3 5 -2 39.9 2.76
-3 5 -2 44.89 2.91
3 -5 -2 43.28 2.33
-3 5 -2 41.91 2.32
3 -5 -2 46.03 2.39
-4 5 2 275.07 11.55
4 -5 2 603.77 339.99
-4 5 2 293.38 12.21
-4 5 2 291.13 12.31
-4 5 2 261.67 57.16
4 -5 2 278.77 11.61
4 -5 2 282.67 11.54
4 5 -2 289.98 11.62
-4 5 2 280.91 11.62
4 5 -2 304.62 12.64
4 5 -2 263.91 12.32
4 -5 -2 817.46 372.6
-4 5 -2 286.99 11.97
4 5 2 271.01 12.5
-4 5 -2 295.86 12.4
-4 5 -2 278.67 11.61
-4 5 -2 280.35 12.18
-4 5 -2 270.78 11.58
4 -5 -2 286.89 11.61
4 -5 -2 298.22 11.62
4 5 2 286.64 11.59
4 -5 -2 299.24 11.7
-4 5 -2 299.87 11.6
-4 5 -2 283.16 11.56
5 -5 2 -119.07 332.86
5 -5 -2 -999.9 393.78
5 5 2 58.5 4.71
6 5 -2 207.05 9.64
6 -5 2 321.13 437.77
6 -5 -2 649.66 713.45
7 5 -2 39.74 2.07
-7 5 2 38.48 2.21
7 5 -2 35.24 2.8
-7 5 2 38.21 2
-7 5 2 39.09 2.14
-7 5 -2 39.56 2.01
7 5 2 39.89 2.09
-7 5 -2 38.94 2.21
0 -6 -2 1.53 0.54
0 -6 2 1.86 0.58
0 6 2 -162.32 167.75
0 6 -2 -8.5 10.56
0 6 2 1.53 9.93
0 6 -2 2.03 0.75
1 6 -2 -168.51 109.03
1 -6 2 127 5.27
1 6 -2 117.81 14.25
-1 6 2 113.25 18.21
1 -6 2 122.35 5.19
-1 -6 2 116.97 5.06
-1 6 -2 126.24 5.31
-1 6 -2 123.07 5.64
1 -6 -2 125.53 5.2
-1 6 -2 105.56 19.5
2 -6 2 68.02 3.23
-2 6 2 69.06 21.34
-2 6 2 70.86 3.31
2 -6 2 71.74 3.27
-2 6 2 62.59 3.7
-2 6 -2 63.8 3.79
2 -6 -2 66.67 3.22
-2 6 -2 48.51 23.32
2 -6 -2 72 3.31
-2 6 -2 70.82 3.32
3 -6 2 104.97 4.54
3 -6 2 100.78 4.55
3 -6 2 103.2 4.53
-3 6 2 95.95 5.17
3 6 -2 96.49 5.34
-3 6 2 101.01 4.48
3 6 -2 106.34 5.6
-3 6 2 101.77 4.6
-3 6 -2 95.55 4.46
3 -6 -2 103.59 4.56
3 -6 -2 105.55 4.58
-3 6 -2 108.96 4.65
-3 6 -2 133.23 44.62
3 -6 -2 101.56 4.59
3 6 2 93.34 5.42
3 6 2 101.4 5.73
-3 6 -2 101.28 5.24
4 6 -2 67.52 3.1
4 6 -2 60.43 3.96
-4 6 2 60.61 2.99
-4 6 2 63.33 4.08
-4 6 2 66.35 3.27
4 -6 2 60.94 3.16
4 -6 2 59.46 3.27
4 -6 2 63.59 3.08
-4 6 2 64.15 3.16
4 6 -2 69.62 4.24
-4 6 2 48.71 55.68
4 -6 -2 59.78 3.5
-4 6 -2 60.99 3.11
-4 6 -2 60.5 2.99
-4 6 -2 60.45 4.05
4 6 2 53.44 3.84
4 -6 -2 61.53 3.18
4 6 2 63.14 3.05
-4 6 -2 69.01 3.34
-4 6 -2 -14.85 51.57
4 -6 -2 66.37 3.15
4 6 2 64.65 4.17
-5 6 2 42.9 2.59
5 6 -2 45.54 2.38
5 6 -2 45.09 3.39
-5 6 2 41.14 2.3
-5 6 2 44.36 2.48
-5 6 -2 41.51 2.43
5 6 2 43.36 2.38
5 -6 -2 41.28 2.45
-5 6 -2 41.18 2.29
-5 6 -2 47.59 2.64
5 6 2 41.07 3.32
-6 6 2 34.46 2.08
-6 6 2 37.04 2.22
-6 6 2 34.88 1.97
6 6 -2 37.1 2.04
6 6 -2 35.73 2.86
-6 6 -2 34.61 2.05
-6 6 -2 38.51 2.26
-6 6 -2 35.94 1.99
6 6 2 31.04 2.78
6 6 2 37.67 2.07
0 -7 2 3.94 0.73
0 7 -2 21.38 14.68
0 -7 -2 3.56 0.72
0 7 2 11.95 15.65
0 7 -2 3.02 0.88
0 -7 2 2.11 0.72
0 7 2 2.9 0.81
0 7 2 -17.35 208.63
1 7 -2 158.33 117.39
-1 7 2 25.42 17.38
-1 7 -2 -3.43 17.91
2 -7 2 21.58 1.61
2 -7 2 19.92 1.62
2 -7 2 21.9 1.68
-2 7 2 -19.82 24.75
-2 7 2 18.78 1.48
-2 7 2 17.01 3.28
2 7 -2 22.53 2.63
-2 7 2 21.86 1.76
2 7 -2 19.97 2.45
2 -7 -2 20.19 1.65
2 7 2 18.72 2.47
2 7 2 23.54 2.64
2 -7 -2 21.1 1.71
-2 7 -2 13.51 26.83
-2 7 -2 18.11 1.5
2 -7 -2 19.78 1.68
3 -7 2 45.23 2.59
-3 7 2 49.34 2.66
3 -7 2 45.03 2.54
-3 7 2 6.3 34.49
3 7 -2 46.17 2.4
-3 7 2 46.44 2.48
3 -7 2 46.98 2.56
3 7 -2 52.45 3.74
3 7 -2 45.55 3.38
3 7 2 42.89 3.44
3 -7 -2 47.06 2.59
-3 7 -2 -32.5 37.47
3 7 2 46.61 3.64
3 7 2 43.15 2.42
-3 7 -2 46.52 2.46
3 -7 -2 45.91 2.61
-3 7 -2 45.55 2.67
3 -7 -2 46.96 2.65
-3 7 -2 40.2 2.25
4 7 -2 6.83 1.71
-4 7 2 7.2 1.22
-4 7 2 12.13 54.07
-4 7 2 8.57 1.08
-4 7 2 7.29 0.88
4 -7 2 6.07 1.04
4 7 -2 5.71 1.2
4 7 -2 7.95 0.96
4 -7 2 6.42 1.24
4 -7 2 7.35 1.12
4 -7 -2 8.24 1.25
-4 7 -2 -42.64 71.74
4 7 2 6.35 0.92
4 7 2 6.79 1.82
4 7 2 4.78 1.13
4 -7 -2 6.85 1.15
4 -7 -2 7.08 1.09
5 7 -2 109.38 5.72
-5 7 2 115.83 4.94
-5 7 2 106.1 4.7
-5 7 2 104.34 4.62
5 7 -2 109.48 4.7
5 7 2 96.37 6.1
5 -7 -2 103.7 4.76
-5 7 -2 106.44 4.7
5 7 2 101.1 5.64
5 7 2 111.35 4.72
-5 7 -2 103.9 4.58
-5 7 -2 110.35 4.92
0 8 2 314.61 170.02
0 8 2 161.51 7.84
0 -8 2 155.75 6.56
0 8 -2 141.26 6.26
0 8 2 155.14 19.58
0 8 2 157.32 6.04
0 8 -2 156.58 23.48
0 8 -2 151.29 7.49
0 -8 2 154.95 6.5
0 -8 -2 156.48 6.5
0 8 -2 158.93 7.64
0 -8 -2 152.12 6.58
0 8 2 151.72 7.64
-1 8 2 50.17 2.84
-1 8 2 54.48 3.85
1 8 -2 55.81 3.78
-1 8 2 54.3 24.25
-1 8 2 52.09 2.56
-1 -8 -2 54.69 2.64
1 -8 2 54.98 2.82
-1 -8 -2 54.84 2.78
1 -8 2 57.79 2.84
1 8 -2 61.2 3.98
1 -8 2 55.97 2.84
-1 8 -2 46.72 3.58
1 -8 -2 54.62 2.88
-1 8 -2 56.94 2.97
-1 -8 2 54.73 2.66
1 8 2 57.82 4.01
-1 -8 2 52.44 2.69
-1 8 -2 52.88 24.73
-1 8 -2 56.71 3.88
-1 8 -2 49.9 2.59
1 -8 -2 56.39 2.88
1 8 2 52.08 3.84
1 -8 -2 53.92 2.81
2 8 -2 229.58 9.9
2 -8 2 206.34 8.63
2 -8 2 215.1 8.64
2 8 -2 209.54 9.65
-2 8 2 206.36 8.69
-2 8 2 198.93 8.45
-2 8 2 182.6 9.42
-2 8 2 150.19 35.09
2 -8 2 212.3 8.67
2 -8 -2 206.11 8.68
2 8 2 197.41 9.63
2 -8 -2 202.78 8.63
-2 -8 2 197.1 8.46
-2 -8 2 203.01 8.41
2 -8 -2 209.58 8.66
-2 8 -2 221.3 8.77
-2 8 -2 184.97 38.39
-2 8 -2 199.06 8.45
2 8 2 220.72 9.96
-3 8 2 -56.14 43.23
-3 8 2 18.3 1.55
3 8 -2 20.48 2.74
3 8 -2 18.31 1.49
3 -8 2 17.32 1.69
-3 8 2 17.92 2.29
-3 8 2 16.9 2.3
3 -8 2 16.79 2.26
3 -8 2 19.77 1.88
3 8 -2 20.1 2.63
-3 8 -2 -3.67 45.83
3 -8 -2 18.5 1.74
3 8 2 19.17 2.79
3 8 2 19.78 2.61
-3 8 -2 18.6 2.09
-3 8 -2 18.69 1.56
3 -8 -2 18.31 1.79
4 8 -2 38.08 2.1
4 8 -2 34.97 3.18
-4 8 2 39.68 2.18
4 8 -2 38.57 3.17
-4 8 2 60.65 69.01
-4 8 2 41.53 2.46
4 -8 2 35.85 2.21
4 8 2 37.8 2.12
4 -8 -2 39.41 2.29
4 -8 -2 36.84 2.43
4 8 2 39.01 3.16
4 8 2 35.83 3.17
4 -8 -2 37.4 2.23
-4 8 -2 71.74 85.82
-4 8 -2 40.44 2.44
-4 8 -2 37.14 2.15
0 -9 -2 194.82 9.14
0 -9 2 212.36 9.05
0 -9 -2 202.95 8.49
0 9 -2 206.96 9.67
0 9 -2 382.58 179.29
0 -9 2 204.85 8.5
0 9 -2 191.62 8.18
0 9 -2 208.02 9.54
0 9 2 209.61 9.65
0 9 2 211.52 9.78
-1 9 2 242.86 33.36
1 -9 2 218.03 9.07
-1 9 2 223.07 10.3
-1 9 2 210.37 10.03
1 -9 2 218.2 9.05
-1 -9 -2 214.73 9.13
1 9 -2 226.43 10.23
-1 -9 -2 218.8 8.92
-1 9 2 206.57 8.76
1 9 -2 225.14 10.09
-1 -9 2 217.3 9.1
-1 9 -2 209.39 8.78
-1 9 -2 224.49 10.16
1 -9 -2 219.85 9.02
1 9 2 225.7 10.35
1 -9 -2 213.44 9.04
-1 9 -2 218.29 9.12
-1 9 -2 197.33 9.8
1 9 2 220.08 10.13
1 -9 -2 220.17 9.1
-1 -9 2 221.32 8.95
-1 9 -2 227.55 34.35
-2 9 2 -25.31 35.89
-2 9 -2 -28.23 37.37
-3 9 2 150.04 76.27
-3 9 2 52.92 3.5
-3 9 2 56.91 3.04
3 -9 2 55.89 2.95
3 9 -2 63.28 4
3 9 -2 61.68 3.88
-3 9 2 55.34 2.8
3 -9 2 57.76 3.09
3 9 2 59.55 4.1
3 -9 -2 54.94 2.96
3 -9 -2 58.18 3.05
-3 9 -2 60.96 3.08
-3 9 -2 58.27 2.82
3 -9 -2 57.28 2.95
-3 9 -2 57.05 3.84
3 9 2 59.61 3.9
3 10 -2 29.96 2.62
-3 10 2 26.96 1.8
-3 10 2 29.3 2.6
3 -10 2 26.77 1.81
-3 10 2 30.89 1.65
3 10 -2 28.22 2.6
3 -10 2 28.36 1.94
-3 10 -2 30.98 1.66
-3 10 -2 26.23 2.39
3 -10 -2 29.17 1.81
3 -10 -2 29.4 1.98
3 10 2 30.49 2.62
3 10 2 28.69 2.66
3 -10 -2 28.59 1.84
-3 10 -2 29.14 1.86
0 0 3 0.08 0.32
0 0 3 -0.04 0.29
1 0 3 1347.34 76.44
1 0 -3 1431.36 93.85
-2 0 3 413.88 16.87
2 0 3 482.53 62.81
-2 0 -3 428.16 16.78
-2 0 3 429.12 16.83
-2 0 -3 427.98 16.86
2 0 -3 483.55 73.46
-3 0 3 0.13 0.64
3 0 -3 58.16 68.63
-3 0 3 1.13 0.64
3 0 3 -7.04 50.38
-3 0 -3 2.02 0.62
-3 0 3 1.11 0.48
-3 0 -3 0.24 0.63
4 0 3 523.83 93.61
-4 0 3 508.91 20.63
4 0 -3 434.01 104.81
-4 0 3 527.49 20.2
-4 0 3 512.28 20.68
-4 0 -3 500.69 20.15
-4 0 -3 508.73 20.47
5 0 3 -89.92 85.29
-5 0 -3 4.16 0.92
-5 0 3 4.38 1.09
-5 0 -3 3.57 0.72
-5 0 3 2.87 0.91
-5 0 3 4.96 0.81
-5 0 -3 5.08 1.1
5 0 -3 134.31 113.25
-5 0 -3 4.59 0.74
-5 0 3 3.03 0.69
-6 0 3 132.32 6
-6 0 3 126.54 5.46
-6 0 -3 124.63 5.46
-6 0 3 122.44 5.86
-6 0 -3 123.33 5.92
6 0 -3 120.33 5.34
-6 0 3 122.35 5.48
6 0 3 97.51 114.62
6 0 -3 131.82 6.47
6 0 3 119.84 5.39
-6 0 -3 120.16 5.39
-6 0 -3 127.48 5.86
-6 0 3 126.1 5.42
-6 0 -3 127 5.38
-6 0 -3 124.9 5.55
6 0 -3 397 150.69
7 0 -3 1.56 0.74
-7 0 -3 2.74 0.86
-7 0 3 2.02 0.74
-7 0 -3 2.18 0.75
-7 0 3 1.93 0.94
-7 0 -3 2.04 0.8
-7 0 3 1.58 0.77
-7 0 3 1.41 0.74
-7 0 -3 0.9 0.73
7 0 -3 -320 151.68
7 0 3 1.06 0.76
8 0 3 64.29 2.85
-8 0 3 62.47 2.81
-8 0 -3 62.25 2.9
-8 0 3 62.52 2.93
-8 0 3 63.62 2.99
-8 0 -3 60.94 2.92
-8 0 -3 63.07 2.78
-8 0 3 61.71 2.91
-8 0 -3 57.5 2.88
0 -1 -3 59.23 2.54
0 -1 3 62.05 2.54
0 -1 3 59.81 2.56
0 1 -3 56.36 7.14
0 1 3 58.65 2.5
1 1 -3 858.4 70.54
-1 1 3 842.24 32.15
1 -1 3 815.08 72.04
-1 -1 -3 771.7 32.06
-1 1 3 858.85 38.08
-1 1 3 815.82 32.19
1 1 3 852.71 46.3
1 -1 -3 721.03 86.25
1 1 3 826.69 35.15
-1 1 -3 821.85 32.19
2 -1 3 685.56 80.93
-2 1 3 695.17 38.71
2 1 -3 860.93 72.44
-2 -1 -3 695.81 27.54
-2 1 3 713.36 27.63
-2 1 3 684.19 27.69
-2 1 -3 703.32 27.62
-2 -1 3 692.79 27.6
-2 -1 3 710.92 27.56
2 -1 -3 741.04 92.41
2 1 3 697.48 32.46
2 1 3 707.13 51.69
-2 1 -3 711.1 27.71
3 1 -3 98.41 58.45
3 1 -3 73.13 21.58
-3 -1 -3 68.82 3.2
-3 1 3 107 27.16
3 -1 3 55.66 62.42
-3 1 3 73.84 3.33
-3 1 3 71.56 3.11
-3 -1 -3 71.43 3.14
-3 1 3 72.69 3.43
-3 -1 3 79.13 3.23
3 1 3 62.48 11.91
3 1 3 115.91 45.11
-3 1 -3 70.47 3.31
-3 -1 3 74.94 3.3
-3 1 -3 69.77 3.1
-3 1 -3 68.7 3.42
3 -1 -3 32.82 84.91
-4 -1 -3 74.06 3.36
4 -1 3 -30.32 83.69
4 1 -3 82.33 76.03
-4 1 3 71.22 3.41
-4 1 3 70.07 3.43
-4 1 3 67.8 3.11
-4 -1 -3 70.96 3.31
-4 1 3 68.11 3.51
4 -1 -3 -84.45 95.63
-4 -1 3 69.09 3.08
4 1 3 2.34 56.63
-4 1 -3 73.93 3.73
-4 -1 3 73.89 3.39
-4 -1 3 67.65 3.25
-4 1 -3 67.5 3.08
4 1 3 49.27 16.71
-5 1 3 72.94 3.82
-5 -1 -3 69.82 3.24
-5 1 3 68.52 3.62
-5 1 3 72.45 3.35
5 1 -3 21.51 95.31
5 -1 3 -1.69 106.76
-5 1 3 69.4 3.25
-5 -1 -3 70.87 3.19
-5 -1 -3 67.18 3.52
-5 -1 -3 66.64 3.41
-5 -1 3 74.43 3.22
-5 1 -3 72.12 3.22
5 -1 -3 30.53 124.38
-5 -1 3 68.99 3.28
-5 -1 3 70.53 3.52
-5 1 -3 71.41 3.32
-5 -1 3 72.95 3.61
-5 1 -3 70.72 3.4
-5 1 -3 69.99 3.63
5 1 3 68.25 21.94
5 1 3 -159.41 71.76
-5 1 -3 71.47 3.82
6 -1 3 111.99 5.31
-6 1 3 127.27 5.41
6 1 -3 120.01 5.34
-6 -1 -3 124.88 5.32
-6 -1 -3 126.96 5.41
6 -1 3 -78.83 165.48
-6 -1 -3 126.95 5.7
-6 -1 -3 125.84 5.51
-6 1 3 118.41 5.41
-6 1 3 122.42 5.94
-6 1 3 134.14 5.51
-6 -1 -3 120.13 5.74
-6 1 3 126.32 6.11
6 1 -3 132.33 6.41
6 1 -3 45.23 170.92
-6 1 -3 124.31 5.53
-6 -1 3 124.49 5.83
-6 1 -3 124.88 5.43
-6 -1 3 124.07 5.44
6 1 3 124.13 5.38
-6 1 -3 120.1 5.38
-6 1 -3 120.32 6.03
6 -1 -3 -284.39 174.4
6 1 3 128.41 6.22
-6 1 -3 117.75 5.91
-6 1 -3 119.74 5.34
-6 -1 3 129.78 5.38
-6 -1 3 120.36 5.4
-6 -1 3 121.26 5.71
-7 1 3 88.42 3.97
-7 -1 -3 85.9 3.97
-7 -1 -3 89.96 3.94
7 -1 3 83.89 4.04
-7 1 3 88.67 4.15
7 -1 3 -96.06 177.18
7 1 -3 86.27 3.9
-7 -1 -3 84.52 4.01
-7 1 3 86.95 4.04
7 1 -3 88.75 4.87
-7 1 3 88.57 4
-7 -1 -3 85.05 3.89
-7 -1 3 89.49 3.97
-7 1 -3 85.46 3.91
-7 1 -3 84.74 4.01
-7 1 -3 89.26 3.99
-7 1 -3 88.18 4.08
7 1 3 88.02 3.96
7 -1 -3 199.63 202.38
-7 -1 3 87.41 4.03
-7 -1 3 79.99 4.39
-8 -1 -3 4.33 0.8
-8 1 3 4.96 0.83
-8 -1 -3 4.86 0.75
-8 1 3 5.66 0.8
-8 1 3 5.35 0.87
8 1 -3 4.67 0.71
-8 1 3 5.18 0.73
-8 -1 -3 5.16 0.8
-8 1 -3 6.36 0.91
-8 -1 3 6.23 0.81
-8 1 -3 5.09 0.83
-8 -1 3 4.8 0.68
-8 -1 3 6.13 0.86
8 1 3 6.71 0.84
-8 1 -3 5.25 0.71
-8 1 -3 4.83 0.78
-8 -1 3 5.06 0.76
0 2 3 652.97 29.06
0 2 3 613.78 24.82
0 -2 3 628.74 24.91
0 2 -3 652.48 24.85
0 -2 -3 623.11 24.82
0 2 -3 608.5 30.89
0 2 -3 638.84 24.9
0 -2 3 654.95 24.88
-1 2 3 279.85 18.91
-1 2 3 256.78 10.62
-1 2 3 268.07 10.57
1 -2 3 259.17 71.22
-1 2 -3 269.7 10.59
-1 -2 3 265.52 10.55
-1 2 -3 251.35 20.89
-1 -2 3 279.46 10.51
1 2 3 263.64 11.83
1 2 3 262.11 12.15
-1 2 -3 256.19 10.65
2 -2 3 336.99 82.26
-2 2 3 293.11 11.88
-2 2 3 290.93 11.97
2 2 -3 335.49 56.48
-2 2 3 310.74 25.36
2 2 -3 311.56 61.2
-2 -2 3 287.19 11.77
-2 -2 3 323.99 11.89
2 -2 -3 230.34 88.4
-2 2 -3 290.36 12.03
-2 2 -3 290.66 11.88
-2 2 -3 280.69 28.77
-3 2 3 999.99 38.53
3 2 -3 983.08 107.71
3 -2 3 745.97 119.46
-3 2 3 982.05 38.76
-3 2 3 991.01 38.64
3 2 -3 1037.38 92.37
-3 2 3 1002.67 61.99
-3 2 -3 968.37 38.42
3 -2 -3 1001.09 138.16
-3 -2 3 984.47 38.52
-3 2 -3 1005.56 38.81
-3 2 -3 975.78 38.65
-3 -2 3 1011.54 38.48
3 2 3 888.45 48.49
4 2 -3 -0.64 99.69
4 2 -3 97.09 66.43
-4 2 3 57.41 2.73
-4 2 3 58.58 3.22
4 -2 3 54.8 102.14
-4 -2 -3 57.5 2.76
-4 2 3 60.28 3.12
-4 2 3 61.99 2.84
-4 -2 3 60.53 3.1
-4 2 -3 61.06 2.81
-4 2 -3 56.92 3.25
4 -2 -3 107.28 133.58
-4 -2 3 60.86 2.86
-4 2 -3 61.4 3.12
-4 -2 3 57.43 2.66
-4 2 -3 58.59 2.85
5 -2 3 -149.62 134.37
-5 2 3 173.62 7.49
5 2 -3 279.35 141.85
5 2 -3 155.57 6.79
5 2 -3 158.17 7.6
-5 -2 -3 154.52 6.82
-5 -2 -3 152.79 6.81
5 2 -3 324.53 89.58
-5 2 3 164.76 6.78
-5 2 3 163.53 6.85
-5 2 3 150.14 6.81
-5 2 3 166.49 7.24
-5 2 -3 169.18 6.84
5 2 3 157.81 6.77
-5 -2 3 166.02 6.71
5 -2 -3 -20.14 154.66
-5 2 -3 163.74 6.91
-5 2 -3 173.75 7.71
-5 2 -3 162.41 7.24
-5 -2 3 166.88 7.02
-5 -2 3 159.41 6.77
-5 2 -3 159.19 6.74
-5 -2 3 163.78 6.96
-5 2 -3 159.96 7.19
6 -2 3 114.31 160.39
-6 2 3 141.34 6.07
-6 -2 -3 145.61 5.96
-6 2 3 145.3 6.88
6 2 -3 136.3 6.03
6 2 -3 142.4 7.05
-6 2 3 141.55 6.13
-6 -2 -3 136.33 6.02
-6 2 3 141.1 6.24
6 2 -3 143.22 6.56
-6 2 3 142.87 6.11
-6 2 -3 142.55 7.47
6 2 3 144.46 6.89
-6 -2 3 139.18 6.08
-6 2 -3 145.51 6.91
-6 -2 3 138.99 6
-6 2 -3 145.79 6.07
-6 2 -3 139.11 6.04
-6 2 -3 139.91 6.11
-6 2 -3 137.09 6.18
-6 -2 3 131.63 6.41
6 -2 -3 -79.77 195.26
6 2 3 140.19 6.06
7 2 -3 47.65 3.52
-7 2 3 51.71 2.66
-7 -2 -3 49.3 2.51
-7 2 3 50.42 2.58
-7 -2 -3 50.7 2.58
-7 2 3 52.32 2.8
7 2 -3 52.07 2.86
-7 -2 -3 48.69 2.62
-7 2 3 52.22 2.65
7 2 3 44.67 3.11
-7 2 -3 51.33 2.85
-7 2 -3 50.38 2.74
-7 -2 3 52.66 2.64
-7 -2 3 51.21 2.54
-7 2 -3 46.61 2.6
-7 2 -3 51 2.63
7 2 3 52.11 2.66
-7 -2 3 51.94 2.57
0 3 3 135.09 11.79
0 -3 3 129.9 5.24
0 -3 -3 121.23 5.18
0 3 3 128.61 5.17
0 3 -3 117.54 15.58
-1 3 3 464.57 18.97
-1 3 3 472.72 18.89
1 -3 3 390.62 98.17
-1 3 3 485 28.42
1 3 -3 480.67 18.85
1 3 -3 474.79 74.51
1 3 -3 519.02 25.51
-1 -3 3 476.98 18.89
-1 -3 3 476.24 18.85
-1 3 -3 501.44 30.55
-1 3 -3 467.08 19.03
2 3 -3 185.65 43.82
-2 3 3 120.67 17.89
-2 3 3 105.41 5.39
-2 3 3 111.36 4.88
2 -3 3 265.16 107.48
2 3 -3 168.64 58.12
-2 3 -3 118.74 4.91
2 -3 -3 -141.83 114.39
-2 3 -3 110.34 5.02
-2 3 -3 101.88 19.79
-2 -3 3 115.81 4.66
3 3 -3 121.99 50.1
-3 3 3 71.58 3.4
-3 3 3 65.65 3.48
3 -3 3 44.13 119.02
-3 3 3 52.19 25.61
3 3 -3 101.49 64.31
-3 3 -3 72.2 3.41
-3 3 -3 67.95 3.54
-3 3 -3 58.49 30.66
-3 3 -3 69.4 3.05
-3 -3 3 68.54 3.11
3 -3 -3 68.66 3.13
3 -3 -3 200.91 150.07
-3 -3 3 70.6 3.06
-4 3 3 26.02 2.13
-4 3 3 28.11 2.99
-4 3 3 28.33 1.75
4 -3 3 -23.68 136.49
-4 3 3 28.16 1.65
-4 3 3 43.67 65.8
4 3 -3 26.25 53.49
4 3 -3 -51.39 74.03
4 -3 -3 35.59 173.02
-4 3 -3 25.95 2.09
-4 3 -3 28.47 1.79
-4 -3 3 28.16 1.63
-4 3 -3 28.69 1.68
-4 -3 3 24.95 1.65
-4 3 -3 24.92 1.57
-4 3 -3 25.72 2.2
5 -3 3 -32.29 163.27
5 -3 -3 -286.07 190.04
-6 3 3 101.37 4.46
-6 3 3 92.75 4.47
-6 3 3 90.85 5.22
6 3 -3 98.12 4.4
-6 3 3 96.58 4.71
-6 -3 -3 93.83 4.35
6 -3 3 -45.28 201.88
-6 -3 -3 99.63 4.27
6 3 -3 100.55 5.43
-6 3 3 101.66 4.45
-6 3 3 104.05 6.32
-6 3 -3 114.55 7.19
-6 -3 3 100.6 5.04
-6 3 -3 97.16 4.39
-6 3 -3 96.86 4.65
6 -3 -3 64.46 255.96
-6 -3 3 102.95 4.34
-6 3 -3 96.23 4.42
-6 3 -3 91.2 5.25
6 3 3 98.87 4.44
-6 -3 3 96.6 4.39
6 3 3 93.43 5.26
-6 3 -3 95.5 4.51
7 3 -3 99.79 5.3
-7 3 3 103.54 4.6
-7 -3 -3 102.03 4.4
-7 3 3 97.57 4.47
-7 3 3 100.85 4.41
-7 -3 -3 96.93 4.44
-7 3 3 101.26 4.52
7 3 -3 102.95 4.4
-7 -3 -3 99.8 4.32
-7 3 -3 101.01 4.38
-7 3 -3 99.72 4.55
7 3 3 101.45 4.45
-7 -3 3 100.48 4.37
-7 -3 3 97.83 4.69
-7 3 -3 93.87 4.44
7 3 3 88.3 4.93
-7 3 -3 106.05 4.5
0 4 -3 231.77 9.24
0 4 3 290.68 135.79
0 4 3 232.73 16.94
0 4 -3 229.41 19.45
0 4 3 224.39 9.05
0 -4 -3 218.28 9.16
-1 4 3 341.5 24.97
1 4 -3 328.24 96
-1 4 3 332.21 13.2
1 4 -3 312.47 20.57
1 -4 3 315.29 12.98
-1 4 -3 332.36 13.28
-1 4 -3 338.68 27.02
-1 -4 3 324.05 13.04
-1 4 -3 333.59 13.17
-2 4 3 871.77 50
-2 4 3 813.47 32.81
2 4 -3 930.81 101.49
2 -4 3 523.4 156.83
2 -4 3 817.95 32.61
2 4 -3 831.36 87.04
-2 4 3 825.9 32.93
-2 4 -3 854.51 50.92
-2 -4 3 823.03 32.61
2 -4 -3 784.45 227.26
2 -4 -3 818.53 32.64
-2 -4 3 858 32.68
-2 4 -3 829.87 33
-2 4 -3 840.2 32.86
3 -4 3 -31.13 168.03
-3 4 3 62.59 3.26
-3 4 3 53.07 2.66
3 -4 3 58.79 2.75
-3 4 3 59.75 3.12
-3 4 3 65.01 25.31
-3 4 -3 38.26 29.82
3 -4 -3 -264.9 197.39
-3 4 -3 57.68 2.82
-3 4 -3 57.41 3.14
-3 4 -3 56.54 2.67
-3 -4 3 60.98 2.74
-3 4 -3 62.16 3.3
3 -4 -3 59.52 2.79
-4 4 3 121.68 5.85
4 -4 3 -31.86 201.74
-4 4 3 126.01 5.48
-4 4 3 118.2 5.3
-4 4 3 125.31 5.35
-4 4 3 145.82 46.24
-4 4 3 122.97 5.95
-4 4 -3 124.68 5.32
-4 4 -3 124.6 6.02
-4 -4 3 123.12 5.32
4 -4 -3 135.68 5.6
-4 4 -3 129.14 5.37
-4 4 -3 124.83 5.49
4 -4 -3 -121.15 234.47
-4 4 -3 119.94 5.81
-5 4 3 188.83 8.62
-5 4 3 187.1 7.86
5 4 -3 197.25 8.78
-5 4 3 191.89 7.98
-5 4 3 179.57 8.45
-5 4 3 185.19 7.81
5 -4 3 -222.24 221.55
5 4 -3 193.89 7.83
-5 4 3 181.28 7.8
-5 4 -3 179.63 8.48
5 4 3 174.79 8.54
-5 -4 3 189.29 7.66
5 4 3 188.66 7.82
-5 4 -3 187.81 7.8
-5 4 -3 187.18 7.79
-5 -4 3 179.3 7.84
-5 4 -3 191.46 7.96
5 -4 -3 189.32 7.84
5 -4 -3 133.16 262.36
-5 4 -3 198.53 8.74
-5 4 -3 170.97 7.95
-5 4 -3 190.52 7.83
6 -4 3 324.72 260.51
6 4 -3 17.81 2.37
-6 4 3 14.15 1.41
6 4 -3 14.99 1.41
-6 4 3 16.46 1.58
-6 4 3 15.4 1.62
-6 4 3 13.54 1.4
-6 4 -3 14.37 1.39
6 -4 -3 13.47 1.41
-6 4 -3 14.81 1.62
-6 -4 3 15.75 1.29
6 4 3 13.21 2.32
6 -4 -3 -83.51 327.41
6 4 3 15.26 1.48
-6 4 -3 15.76 1.45
-7 4 3 1.43 0.74
7 4 -3 1.83 0.68
-7 4 3 1.62 0.7
-7 4 3 1.25 0.83
7 4 -3 1.01 1.17
-7 -4 -3 2.24 0.72
-7 -4 3 1.69 0.61
-7 4 -3 1.75 0.7
-7 4 -3 2 0.75
-7 4 -3 2.64 0.94
7 4 3 1.82 1.06
7 4 3 1.78 0.73
-7 4 -3 0.91 0.8
-7 -4 3 2.41 0.68
0 5 -3 61.73 3.18
0 -5 3 56.92 2.62
0 5 -3 65.36 13
0 5 3 68.39 11.6
0 5 3 120.86 134.26
1 5 -3 123.08 15.46
-1 5 3 107.15 4.99
1 -5 3 113.82 4.76
-1 5 3 96.63 15.83
1 5 -3 -45.66 114.82
1 -5 -3 116.95 4.78
-1 5 -3 105.32 20.25
-1 5 -3 115.97 5.13
2 5 -3 461.33 74.97
-2 5 3 506.7 39.76
2 -5 3 466.09 19.13
-2 5 3 490.5 19.49
2 -5 3 482.38 19.1
2 5 -3 431.22 56.06
-2 5 -3 472.01 19.19
-2 5 -3 477.81 19.41
2 -5 -3 492.37 19.13
-2 5 -3 488.3 19.58
-2 5 -3 511.95 42.96
3 -5 3 20.81 1.53
3 -5 3 22.19 2.13
-3 5 3 22.16 1.61
3 -5 3 512.96 258.32
-3 5 3 19.57 1.91
-3 5 3 44.06 27.54
3 -5 -3 22.03 1.6
3 -5 -3 22.21 1.61
-3 5 -3 20.76 1.84
-3 5 -3 24.69 2.18
-3 5 -3 21.61 1.63
-3 5 -3 90.62 33.9
-4 5 3 266.33 11.05
4 -5 3 -28.49 279.44
-4 5 3 331.87 61.31
4 5 -3 290.4 12.2
4 -5 3 252.28 11.36
-4 5 3 286.64 11.8
4 5 -3 259.1 11.82
4 5 -3 282.37 11.09
4 -5 3 265.62 11.07
-4 5 3 262.59 11
-4 5 -3 264.8 69.8
4 -5 -3 271.62 11.06
-4 5 -3 266.4 11.01
-4 5 -3 263.08 12.63
4 -5 -3 282.66 11.05
4 -5 -3 282.76 11.23
-4 5 -3 269.46 11.03
4 5 3 248.85 11.89
-4 5 -3 278.17 11.18
-4 5 -3 264.17 11.64
4 5 3 271.07 11.03
-4 5 -3 291.64 11.06
-4 5 -3 265.71 11.06
5 5 -3 244.33 10.81
5 -5 3 -356.08 353.08
-5 5 3 242.2 9.98
-5 5 3 239.84 9.76
-5 5 3 224.06 10.01
5 5 -3 240.01 9.81
-5 5 3 239.22 9.81
-5 5 -3 239.53 9.75
5 -5 -3 721.97 447.13
-5 5 -3 235.42 9.8
5 5 3 218.43 10.6
5 -5 -3 239.91 9.84
5 5 3 239.69 9.79
-5 5 -3 245.44 9.79
-5 5 -3 240.94 9.94
-5 5 -3 236.03 9.78
-7 5 3 7.38 0.94
-7 5 3 5.88 0.8
7 5 -3 5.37 0.78
7 5 -3 6.12 1.42
-7 5 3 5 0.93
-7 5 -3 6.37 0.97
7 5 3 4.77 0.81
-7 -5 3 4.19 0.81
7 5 3 6.12 1.2
-7 5 -3 6.87 0.82
-7 -5 3 6.4 0.76
0 6 -3 66.5 14.42
0 6 -3 70.63 3.14
0 6 3 230.79 159.32
0 -6 3 61.93 3.22
0 6 3 78.86 14.09
0 -6 -3 64.45 2.95
-1 6 3 39.79 14.65
1 6 -3 95.3 148.67
1 6 -3 35.16 11.71
1 -6 3 34.97 1.91
1 -6 -3 34.72 2.01
-1 6 -3 14.52 15.58
1 -6 -3 36.49 1.92
-1 -6 3 34.28 1.76
-1 6 -3 39.17 2.74
2 -6 3 2.37 0.79
-2 6 3 2.68 0.8
2 -6 3 3.08 0.77
-2 6 3 1.51 1.12
-2 6 3 49.02 22.16
2 -6 -3 2.05 0.76
-2 6 -3 1.79 1.14
2 -6 -3 4.19 0.88
-2 6 -3 4.01 0.87
-2 6 -3 7.47 22.15
-3 6 3 25.52 2.44
3 -6 3 29.29 1.92
3 -6 3 29.95 1.94
3 6 -3 36 2.99
-3 6 3 66.27 44.79
-3 6 3 29.48 1.84
3 6 -3 28.31 2.63
-3 6 3 28.61 1.98
3 -6 3 31.82 1.91
-3 6 -3 32.2 2.04
-3 6 -3 -0.97 33.12
-3 6 -3 28.8 1.83
3 6 3 25.94 2.6
3 -6 -3 29.7 1.96
3 -6 -3 29.17 1.98
-3 6 -3 31.38 2.69
3 6 3 25.54 2.69
3 -6 -3 31.22 1.98
4 6 -3 39.87 3.18
4 -6 3 36.77 2.24
-4 6 3 37.19 2.23
-4 6 3 30.47 2.96
-4 6 3 34.47 2.04
4 6 -3 35.11 3.02
-4 6 3 37.59 2.3
4 -6 3 34.43 2.1
4 6 -3 38.43 2.12
-4 6 3 36.21 47.65
4 -6 -3 39.69 2.32
-4 6 -3 38.34 2.35
-4 6 -3 37.24 2.05
-4 6 -3 -22.16 53.49
4 6 3 32.86 2.93
4 -6 -3 36.18 2.21
4 -6 -3 37.02 2.3
-4 6 -3 31.3 2.94
-4 6 -3 36.27 2.21
4 6 3 36.76 2.13
4 6 3 33.14 3.14
-5 6 3 38.92 2.15
5 6 -3 38.25 3.16
5 6 -3 37.08 2.17
-5 6 3 40.17 2.45
-5 6 3 39.67 2.28
-5 6 -3 37.89 2.16
5 -6 -3 34.52 2.27
5 6 3 37.7 3.12
5 6 3 39.67 2.23
-5 6 -3 40.06 2.29
-5 6 -3 40.02 2.47
0 7 3 -151.17 176.97
0 -7 -3 69.82 3.24
0 -7 -3 71.38 3.36
0 7 -3 74.07 3.45
0 -7 3 70.89 3.26
0 -7 3 70.95 3.33
0 7 -3 68.45 17.31
0 7 3 82.35 16.4
1 -7 3 183.36 7.44
-1 7 3 168.95 7.44
1 -7 3 182.96 7.41
1 7 -3 -107.15 140.25
-1 7 3 168.21 24.62
1 7 3 178.75 9.19
-1 7 -3 202.63 29.35
-1 -7 3 175.19 7.29
-1 -7 3 169.33 7.33
1 -7 -3 177.23 7.39
-1 7 -3 186.93 7.53
2 -7 3 76.67 3.61
-2 7 3 74.15 4.56
-2 7 3 75.62 3.67
2 -7 3 80.08 3.63
2 7 -3 78.93 5.2
2 7 -3 79.35 5.43
2 -7 3 77.91 3.62
-2 7 3 64.82 4.05
-2 7 3 72.89 29.06
2 -7 -3 77 3.62
2 7 3 76.87 5.26
2 -7 -3 72.83 3.65
2 7 3 76.55 4.7
2 -7 -3 81.16 3.7
-2 -7 3 72.32 3.34
-2 7 -3 75.64 3.66
-2 7 -3 86.5 31.02
3 -7 3 17.62 1.58
-3 7 3 59.55 42.42
3 7 -3 17.9 1.44
-3 7 3 18.67 1.78
-3 7 3 17.85 1.61
3 -7 3 18.81 1.68
3 7 -3 19.78 2.61
-3 7 3 15.16 2.44
3 7 -3 18.21 2.46
3 -7 3 16.13 1.72
3 -7 -3 19.4 1.68
3 -7 -3 16.92 1.73
3 7 3 18.07 2.61
3 7 3 16.19 1.49
-3 7 -3 32.84 39.43
-3 7 -3 16.08 1.55
-3 7 -3 17 1.77
3 7 3 17.33 2.46
-3 7 -3 16.41 1.33
3 -7 -3 18.88 1.7
4 7 -3 59.08 3.87
-4 7 3 -4.48 65.81
-4 7 3 51.48 2.72
4 7 -3 54.41 2.68
-4 7 3 48.62 2.53
4 -7 3 52.76 2.79
4 7 -3 51.32 3.72
4 -7 3 43.85 3.27
-4 7 -3 55.35 2.75
4 -7 -3 49.97 2.88
4 7 3 56.48 2.7
4 7 3 50.89 3.8
4 -7 -3 54.1 2.86
-4 7 -3 140.79 75
-4 7 -3 51.11 2.57
4 7 3 49.69 3.66
-5 7 3 77.73 3.74
5 7 -3 78.91 3.51
-5 7 3 74.2 3.52
5 7 -3 78.12 4.5
-5 7 -3 79.11 3.75
5 7 3 76.46 3.55
-5 7 -3 70.11 3.4
5 -7 -3 75.19 3.58
-5 7 -3 73.35 3.51
5 7 3 68.36 4.36
0 -8 -3 79.49 3.76
0 8 3 77.07 135.34
0 -8 -3 80.76 3.67
0 8 -3 66.4 21.44
0 8 3 85.21 5.03
0 8 -3 74.51 3.43
0 8 -3 77.92 4.64
0 8 3 79.59 4.88
0 8 3 80.75 16.38
0 8 -3 80.62 4.71
0 -8 3 79.75 3.68
0 -8 3 81.54 3.75
-1 8 3 29.79 2.9
1 8 -3 31.75 2.84
1 -8 3 28.86 1.98
1 8 -3 32.96 3.09
-1 8 3 24.93 1.97
1 -8 3 31 1.97
-1 8 3 41.4 23.28
-1 8 3 30.17 1.71
1 -8 3 25.56 1.95
-1 8 -3 89.79 25.9
-1 8 -3 29.38 1.74
1 -8 -3 31.76 2.04
-1 8 -3 29.54 2.87
1 8 3 30.02 3.01
-1 -8 3 30.34 1.79
-1 8 -3 25.82 2.68
1 -8 -3 28.84 1.97
1 8 3 30.53 3.05
1 -8 -3 30.45 2.07
-1 8 -3 30.91 2.11
-1 -8 3 28.82 1.85
2 8 -3 52.62 3.81
2 -8 3 52.91 2.75
-2 8 3 48.84 3.69
-2 8 3 50.93 2.59
-2 8 3 48.67 2.8
2 -8 3 50.92 2.78
2 8 -3 54.33 3.74
2 -8 3 51.13 2.8
-2 8 -3 50.43 2.6
-2 -8 3 52.65 2.53
2 -8 -3 51.76 2.84
-2 -8 3 45.24 2.54
2 -8 -3 50.02 2.81
-2 8 -3 49.12 2.86
-2 8 -3 20.42 49.79
2 8 3 50.03 3.75
2 -8 -3 53.06 2.82
2 8 3 53.6 3.98
-2 8 -3 52.51 3.76
-3 8 3 92.86 4.19
-3 8 3 16.08 47.23
3 -8 3 89.34 4.27
-3 8 3 93.46 4.49
3 8 -3 102.85 5.53
3 -8 3 93.03 4.4
3 -8 3 94.02 4.37
3 8 -3 100.83 5.36
-3 8 3 84.06 5.03
3 8 -3 92.49 4.15
-3 8 -3 122 50.53
3 8 3 93.77 5.35
-3 8 -3 93.37 4.46
3 -8 -3 93.65 4.34
3 -8 -3 93.51 4.37
3 8 3 90.26 5.42
-3 8 -3 92.69 4.19
3 -8 -3 93.1 4.38
4 8 -3 89.61 4.84
4 -8 3 72.19 3.7
-4 8 3 81.78 3.7
4 8 -3 85.14 4.88
4 8 -3 79.25 3.65
-4 8 3 173.37 75.4
-4 8 3 85.72 3.96
4 -8 -3 80.22 3.82
4 8 3 76.74 4.64
4 -8 -3 82.75 3.9
4 8 3 77.22 4.69
4 8 3 74.6 4.32
-4 8 -3 82.8 3.94
-4 8 -3 80.47 3.72
4 -8 -3 79.18 3.78
-5 8 3 74.83 3.44
-5 8 3 81.4 3.63
5 8 -3 76.03 3.4
5 8 -3 75.55 4.25
5 8 3 74.23 3.4
5 8 3 68.81 4.12
-5 8 -3 78.45 3.63
-5 8 -3 77.5 3.45
-5 8 -3 70.57 3.3
5 -8 -3 75.91 3.51
-1 9 3 -5.32 25.77
-1 9 -3 14.45 29.28
2 -9 3 66.46 3.34
2 9 -3 64.07 4.24
-2 9 3 61.92 2.98
-2 9 3 64.16 4.1
2 -9 3 62.35 3.22
2 9 -3 69.57 4.19
-2 9 3 60.55 3.21
-2 9 3 64.62 38.77
2 -9 -3 66.33 3.31
2 -9 -3 64.51 3.21
-2 9 -3 66.46 3.32
-2 9 -3 64.23 4.13
2 -9 -3 60.97 3.23
-2 9 -3 55.83 39.4
-2 9 -3 62.22 3
2 9 3 67.7 4.28
-2 -9 3 60.11 3.06
-2 -9 3 64.82 3.05
2 9 3 63.49 4.35
4 9 -3 18.33 2.17
4 -9 3 18.06 1.54
4 9 -3 17.99 1.43
-4 9 3 19.76 1.6
-4 9 3 17.51 1.43
4 -9 -3 18.77 1.5
4 -9 -3 20.33 1.57
-4 9 -3 17.75 1.44
4 9 3 19.25 2.25
-4 9 -3 18.7 2.08
4 -9 -3 18.33 1.86
-4 9 -3 19.71 1.63
4 9 3 19.03 2.27
0 0 4 247.23 9.92
0 0 4 253.07 9.89
1 0 -4 48.81 45.58
1 0 4 19.86 30.3
-2 0 -4 1041.79 41.37
-2 0 4 1037.63 41.39
2 0 4 1044.04 74.5
2 0 -4 1079.27 99.34
-2 0 4 1091.57 41.35
3 0 -4 91.38 69.52
-3 0 -4 13.93 1.29
-3 0 4 16.43 1.28
3 0 4 -71.69 49.79
-3 0 4 12.57 0.98
-3 0 4 14.04 1.12
-3 0 -4 12.79 1.05
-3 0 -4 12.33 0.94
3 0 4 11.45 27.04
-4 0 4 155.55 6.62
-4 0 -4 148.19 6.1
4 0 4 208.27 75.57
-4 0 -4 150.52 6.34
4 0 -4 86.1 86.21
-4 0 4 145.9 6.46
-4 0 -4 147.45 6.5
-4 0 4 146.03 6.13
-5 0 4 39.7 2.65
-5 0 -4 39.45 2.17
5 0 -4 197.25 117.71
5 0 4 96.95 87.41
-5 0 4 42.54 2.23
-5 0 -4 39.36 2.28
-5 0 4 42.09 2.15
-5 0 -4 41.96 2.1
-5 0 4 39.68 2.51
-5 0 -4 42.25 2.64
-5 0 -4 39.33 2.47
-6 0 4 66.24 3.84
-6 0 -4 65.95 3.21
6 0 4 66.08 3.23
-6 0 4 65.42 3.71
6 0 -4 72.94 4.27
-6 0 -4 68.81 3.82
-6 0 4 69.12 3.32
-6 0 -4 68.98 3.38
6 0 -4 62.08 3.15
-6 0 4 64.03 3.28
-6 0 -4 68.82 3.27
-6 0 -4 67.19 3.18
-6 0 -4 66.48 3.7
-6 0 4 67.6 3.25
7 0 -4 232.16 214.88
-8 0 4 11.86 1.05
-8 0 4 12.79 1.17
-8 0 -4 7.88 0.94
-8 0 4 11.2 1.19
-8 0 -4 10.44 1.08
8 0 4 11.1 1.18
-8 0 -4 11.89 1.02
-8 0 -4 12.36 1.19
-8 0 4 9.58 1.12
0 1 4 2713.24 99.01
0 1 4 2529.37 102.32
0 1 -4 2422.44 104.16
0 1 4 2498.2 98.99
1 -1 4 564.53 64.67
-1 1 4 536.32 21.74
-1 1 4 580.2 21.71
-1 1 4 557.54 28.3
-1 -1 -4 547.6 21.62
-1 -1 4 549.11 21.72
1 -1 -4 510.66 81.33
-1 -1 4 553.66 21.67
1 1 4 533.53 42.2
-2 1 4 389.7 15.6
2 1 -4 429.64 67.92
2 -1 4 450.65 81.84
-2 -1 -4 395.34 15.44
-2 1 4 391.38 15.53
2 1 4 378.78 22.43
-2 1 -4 398.41 15.52
-2 -1 4 383.73 15.51
-2 -1 4 394.92 15.47
2 -1 -4 325.67 83.2
2 1 4 425.38 44.27
-2 1 -4 387.47 15.6
-3 -1 -4 547.29 21.99
-3 1 4 559.74 22.24
-3 -1 -4 568.79 22.07
-3 1 4 542.96 47.74
3 1 -4 612.47 93.11
-3 1 4 553.42 22.15
-3 1 4 563.29 22.05
3 -1 4 602.24 94.45
-3 -1 4 566.05 22.07
-3 1 -4 560.46 22.02
-3 1 -4 558.78 22.14
3 1 4 541.17 63.78
-3 -1 4 545.35 21.94
3 -1 -4 703.54 120.4
-3 1 -4 572.44 22.27
-3 -1 4 561.06 22.14
3 1 4 531.54 31.91
-4 1 4 70.21 3.55
-4 1 4 70.03 3.12
-4 -1 -4 67.3 3.21
-4 -1 -4 68.63 3.02
4 -1 4 -1.47 85.35
-4 -1 -4 69.94 3.3
4 1 -4 70.6 82.05
-4 1 4 68.92 3.19
-4 1 4 69.07 3.81
-4 1 -4 71.02 3.44
-4 -1 4 68.78 3.28
4 -1 -4 43.56 105.8
4 1 4 49.49 16.81
-4 1 -4 74.62 3.57
-4 1 -4 68.93 3.07
-4 -1 4 69.55 3.41
4 1 4 93.38 59.43
-4 -1 4 69.49 3.08
-5 -1 -4 4.84 0.97
-5 -1 -4 5.3 0.77
-5 1 4 6.37 0.89
-5 1 4 7.33 1.27
5 1 -4 5.72 1.65
-5 1 4 6.43 0.87
5 1 -4 -56.64 98.87
-5 -1 -4 6.13 0.78
5 -1 4 -60.17 104.09
-5 1 4 5.65 1.14
-5 -1 -4 5.28 1.04
-5 -1 4 5.2 0.77
-5 1 -4 4.81 0.82
-5 1 -4 5.64 0.95
-5 -1 4 5.87 1.05
-5 1 -4 7.2 1.3
-5 1 -4 5.93 0.82
-5 -1 4 5.92 1.1
5 1 4 22.15 72.29
5 -1 -4 16.8 135.88
-5 1 -4 6.02 1.15
5 1 4 4.13 20.51
-5 -1 4 6.24 0.81
-6 -1 -4 85.83 4.55
6 1 -4 98.11 5.23
6 -1 4 68.04 151.24
-6 1 4 85.09 4.91
-6 1 4 93.83 4.22
6 -1 4 87.79 4.16
6 1 -4 312.77 149.2
-6 -1 -4 94.55 4.14
6 1 -4 87.06 4.15
-6 -1 -4 90.63 4.2
-6 1 4 92.97 4.25
-6 -1 -4 90.84 4.3
-6 1 4 94.5 4.31
-6 -1 4 96.15 4.2
6 1 4 91.63 4.21
-6 -1 4 94.21 4.77
-6 1 -4 91.41 4.2
6 -1 -4 28.33 204.57
-6 1 -4 86.78 6.38
-6 1 -4 92.48 4.17
-6 1 -4 101.01 5.27
-6 1 -4 94.87 4.27
-6 -1 4 96.1 4.27
-6 1 -4 94.58 4.34
-7 1 4 121.27 5.48
-7 -1 -4 119.64 5.28
-7 1 4 127.05 5.45
7 1 -4 122.52 5.61
7 -1 4 119.99 5.33
-7 1 4 125.06 5.59
-7 -1 -4 127.95 5.45
7 1 -4 128.7 6.35
-7 1 4 124.15 5.41
-7 -1 -4 130.51 5.38
-7 -1 -4 124.14 5.43
-7 1 -4 121.23 5.49
-7 -1 4 127.92 5.79
-7 1 -4 122.47 5.49
7 -1 -4 93.31 323.51
-7 1 -4 129.97 5.43
-7 1 -4 124.95 5.48
7 1 4 121.17 5.4
-7 -1 4 122.63 5.4
-7 -1 4 126.27 5.49
8 1 -4 11.05 1.05
-8 -1 -4 10.65 1.12
-8 1 4 9.77 1.02
-8 1 4 11.63 1.14
-8 1 4 9.81 1.04
-8 -1 -4 11.76 1.11
-8 1 -4 10.2 1.12
-8 -1 4 11.67 1.17
-8 1 -4 10.69 1.12
-8 -1 4 10.63 1.11
-8 -1 4 12.16 1.11
-8 1 -4 10.5 1.05
-8 -1 4 10.46 0.99
-8 1 -4 11.15 1.07
8 1 4 10.76 1.14
0 2 4 257.83 10.15
0 -2 4 256.27 10.2
0 2 4 264.26 15.08
0 -2 4 256.15 10.25
0 2 -4 247.19 18.12
0 -2 -4 251.03 10.23
-1 2 4 1485.96 65.21
-1 2 4 1465.52 57.94
-1 2 4 1504.94 57.89
1 -2 4 1533.77 109.96
-1 2 -4 1461.28 57.99
-1 2 -4 1496.25 67.23
1 2 4 1495.08 60.8
1 2 4 1465.5 59.87
-1 2 -4 1484.02 57.91
2 -2 4 1317.86 122.32
-2 2 4 1404.64 66.79
2 2 -4 1208.31 133.43
-2 2 4 1404.18 54.9
-2 2 4 1435.78 54.82
2 2 -4 1611.86 107.4
-2 2 -4 1384.85 54.82
-2 2 -4 1388.23 54.93
-2 2 -4 1418.03 70.25
2 -2 -4 1217.53 143.22
-3 2 4 279.95 11.71
3 2 -4 389.5 112.33
-3 2 4 289.49 39.08
3 -2 4 240.08 100.82
-3 2 4 291.99 11.63
3 2 -4 162.47 93.57
-3 2 -4 281.76 11.76
-3 -2 4 286.19 11.51
3 -2 -4 305.51 118.41
-3 -2 4 292.83 11.44
-3 2 -4 282.66 11.37
-3 2 -4 285.35 11.63
-3 -2 4 283.89 11.33
4 2 -4 228.44 148.17
4 -2 4 19.04 102.11
4 2 -4 -78.43 67.97
4 -2 -4 135.82 135.59
5 2 -4 160.23 93.13
-5 2 4 93.17 4.62
5 -2 4 57.61 128.1
-5 2 4 90.86 4.31
5 2 -4 91.92 4.13
-5 -2 -4 83.03 4.36
-5 -2 -4 94.75 3.98
5 2 -4 89.68 4.91
-5 2 4 89.57 4.18
-5 2 4 91.42 4.11
-5 -2 -4 87.67 4.15
-5 2 -4 98.8 4.47
-5 2 -4 93.73 4.07
-5 2 -4 93.66 4.63
-5 -2 4 92.13 4.04
-5 -2 4 96.84 4.4
-5 2 -4 86.56 4.11
-5 2 -4 94.56 4.25
5 2 4 87.27 4.11
5 -2 -4 0.75 166.43
-5 -2 4 98.28 4.13
-6 2 4 93.3 4.51
6 2 -4 -17.45 84.25
-6 2 4 95.17 4.34
-6 2 4 100.33 4.41
-6 -2 -4 96.87 4.39
6 -2 4 9.17 167.63
-6 2 4 88.49 4.99
-6 2 4 94.72 5.17
-6 2 4 93.8 4.5
-6 -2 -4 96.38 4.2
6 2 -4 158.81 206.94
6 2 -4 99.37 5.58
6 2 -4 93.87 4.34
-6 -2 -4 98.06 4.3
-6 2 -4 92.94 4.3
6 -2 -4 -51.21 213.79
6 2 4 94.23 4.41
-6 -2 4 97.79 4.28
-6 -2 4 93.59 4.63
-6 2 -4 92 4.43
-6 -2 4 96.34 4.35
-6 2 -4 94.65 5
-6 2 -4 100.74 4.34
-6 2 -4 96.01 4.37
-6 -2 4 92.26 4.71
-6 2 -4 88.17 5.11
-7 -2 -4 5 1.03
-7 2 4 3.92 1.23
-7 2 4 2.98 0.93
-7 2 4 3.28 0.83
-7 -2 -4 4.17 0.84
-7 2 4 3.56 0.9
-7 -2 -4 4.81 0.86
7 2 -4 3.42 0.8
-7 2 -4 4.18 0.88
-7 2 -4 4.44 1.06
-7 -2 4 4.52 0.87
-7 -2 4 4.2 0.8
-7 -2 4 3.38 0.78
-7 2 -4 4.92 0.97
-7 2 -4 4.18 0.95
0 3 -4 20.34 1.39
0 3 4 20.01 1.26
0 3 4 92.53 93.13
0 -3 -4 23.45 1.31
0 3 4 26.12 6.61
0 -3 4 25.22 1.39
0 3 -4 24.16 8.72
0 3 -4 23.49 1.35
-1 3 4 396.99 16.11
1 3 -4 409.14 16.03
1 -3 4 403.2 108.11
-1 3 4 405.04 16.04
-1 3 4 431.44 25.98
1 3 -4 416.65 23.71
-1 -3 4 397.42 16.06
1 3 4 412.6 18.89
-1 3 -4 399.26 16.18
-1 3 -4 403.63 16.09
1 3 4 396.77 18.26
-1 -3 4 401.18 16.01
-1 3 -4 409.91 28.67
-2 3 4 208.1 24.94
2 3 -4 209.06 76.82
-2 3 4 188.34 7.92
-2 3 4 187.36 7.82
2 -3 4 253.81 103.39
2 3 -4 291.1 55.63
2 -3 -4 184.56 7.68
-2 -3 4 190.49 7.73
-2 3 -4 236.73 26.42
-2 3 -4 184.5 7.97
-2 -3 4 191.68 7.66
2 -3 -4 161.81 141.37
-2 3 -4 187.46 7.85
-3 3 4 69.76 3.51
-3 3 4 69.52 3.41
-3 3 4 90.49 27.19
3 3 -4 39.25 78.82
3 -3 4 -31.61 115.88
3 3 -4 94.2 53.56
-3 3 -4 62.95 3.03
-3 3 -4 69.04 3.42
-3 3 -4 70.29 33.78
-3 -3 4 65.62 3.07
-3 3 -4 69.83 3.6
3 -3 -4 149.27 158.44
-3 -3 4 70.38 3.17
3 -3 -4 79.26 3.56
-4 3 4 21.43 1.62
4 3 -4 -30.45 62.05
4 3 -4 91.46 117.41
-4 3 4 22.67 2.05
4 -3 4 -137.36 136.33
-4 3 4 18.67 49.88
-4 3 4 22.18 1.46
-4 3 4 23.94 1.53
-4 3 -4 25.08 1.56
4 -3 -4 34.79 173.01
-4 3 -4 24.11 2.17
-4 -3 4 24.77 1.62
-4 -3 4 23.89 1.55
-4 3 -4 22.91 1.97
-4 3 -4 24.45 1.66
-4 -3 4 22.31 1.38
-4 3 -4 22.87 1.48
-5 3 4 113.34 5.07
5 3 -4 117.41 5.05
-5 3 4 116.07 5.76
5 3 -4 118.83 5.9
-5 3 4 119.06 5.21
-5 3 4 110.64 5.01
-5 3 4 114.87 5.07
5 -3 4 -117.34 164.26
-5 3 4 111.02 6.03
5 -3 -4 271.05 228.99
-5 -3 4 117.82 4.94
-5 -3 4 117.7 5
-5 3 -4 117.15 5.83
-5 3 -4 114.54 5.61
5 3 4 110.07 5.02
-5 3 -4 112.78 5.03
-5 -3 4 117.57 5.16
5 -3 -4 110.13 5.03
-5 3 -4 117.58 5.18
5 3 4 111.66 5.74
-5 3 -4 120.68 5.1
-6 3 4 96.59 4.46
6 3 -4 97.17 5.43
6 -3 4 193.19 206.91
-6 -3 -4 107.37 5.21
-6 -3 -4 96.73 5.03
-6 3 4 106.25 5.09
6 3 -4 95.34 4.42
-6 3 4 99 4.48
6 3 4 92.53 5.14
6 3 4 98.81 4.44
-6 3 -4 98.28 4.42
-6 3 -4 98.99 5.38
-6 3 -4 97.4 4.44
6 -3 -4 -334.63 253.07
-6 -3 4 98.35 4.36
-7 3 4 29.5 2.76
-7 -3 -4 31.67 1.75
7 3 -4 31.36 1.8
-7 3 4 28.63 1.8
-7 -3 -4 30.25 1.75
-7 3 4 28.25 1.97
7 3 -4 25.16 2.54
7 3 4 30.39 1.88
-7 -3 4 28.77 1.76
-7 3 -4 28.29 1.76
-7 3 -4 30.62 1.94
-7 3 -4 27.1 1.82
-7 3 -4 27.86 2.32
0 4 4 111.67 100.04
1 4 -4 558.74 209.76
1 -4 4 328.37 13.4
1 4 -4 348.53 13.51
1 -4 4 189.81 157.32
1 4 -4 326.83 22.7
-1 4 4 340.89 13.62
-1 4 4 313.85 25.64
-1 -4 4 337.3 13.57
-1 4 -4 342.44 28.64
-1 4 -4 332.79 13.71
-1 -4 4 344.38 13.5
-1 4 -4 352.65 13.65
1 4 4 333.24 15.83
1 -4 -4 335.92 13.41
-2 4 4 416.71 16.82
-2 4 4 418.9 35.29
2 -4 4 131.77 137.68
2 -4 4 400.82 16.49
2 4 -4 372.11 64.25
2 4 -4 712.71 141.97
-2 4 4 404.46 16.7
-2 4 -4 442.37 39.01
2 -4 -4 421.11 16.54
-2 -4 4 433.06 16.62
-2 4 -4 413.03 16.91
-2 -4 4 417.8 16.54
2 -4 -4 760.35 241.57
-2 4 -4 419.52 16.78
3 4 -4 67.27 71.39
-3 4 4 61 2.95
-3 4 4 83.52 31.82
3 -4 4 59.41 2.79
-3 4 4 58.52 3.25
-3 4 4 50.95 2.79
3 -4 4 107.16 162.4
-3 4 4 61.82 3.14
3 4 -4 101.93 51.51
3 -4 -4 62.71 2.89
-3 -4 4 59.8 2.83
-3 -4 4 57.3 2.74
3 -4 -4 82.56 237.97
-3 4 -4 60.29 2.89
-3 4 -4 61.09 3.67
-3 4 -4 59.92 3.18
-3 4 -4 58.22 2.72
3 -4 -4 59.59 2.84
-3 4 -4 68.61 33.49
-4 4 4 182.32 8.07
-4 4 4 169.37 7.54
-4 4 4 187.46 7.6
4 -4 4 126.69 194.87
-4 4 4 176.77 8.18
-4 4 4 190.14 7.74
-4 4 4 187.7 58.57
-4 4 -4 178.37 8.09
-4 4 -4 193.45 7.64
4 -4 -4 186.53 7.59
-4 4 -4 185.44 8.3
-4 4 -4 185.6 7.57
-4 -4 4 178.75 7.6
4 -4 -4 178.72 7.7
4 -4 -4 -72.26 258.66
-4 4 -4 181.75 7.71
-4 -4 4 183.06 7.64
5 -4 4 202.07 224.39
5 -4 -4 24.74 328.43
6 4 -4 -1.09 1.96
-6 4 4 3.4 0.98
-6 4 4 2.22 0.76
6 -4 4 -9.26 262.14
-6 4 4 1.9 0.8
-6 4 -4 2.53 0.8
6 -4 -4 -238.91 347.63
7 4 -4 29.17 2.58
-7 4 4 26.42 1.78
-7 4 4 32.67 2.02
-7 4 4 31.6 1.82
7 4 -4 32.58 1.82
-7 4 -4 31.26 1.97
-7 -4 4 31.8 1.75
-7 4 -4 32.64 1.81
7 4 4 32.42 1.9
-7 4 -4 30.2 1.95
-7 4 -4 27.75 1.8
-7 -4 4 31.52 1.79
0 5 -4 13.91 1.29
0 5 -4 17.81 9.81
0 -5 -4 14.42 1.05
0 5 4 -11.65 124.78
0 5 4 9.38 8.1
0 -5 4 14 1.05
-1 5 4 661.54 39.21
1 5 -4 538.96 159.12
1 -5 4 646.58 25.43
-1 5 4 633.5 25.64
1 5 -4 677.89 35.89
-1 -5 4 612.46 25.34
-1 -5 4 669.65 25.58
-1 5 -4 664.21 42.27
-1 5 -4 640.18 25.86
2 5 -4 556.95 74.36
-2 5 4 607.45 43.9
-2 5 4 605.82 24.06
2 -5 4 593.49 23.67
2 -5 4 604.78 23.72
2 5 -4 785.86 116.27
2 -5 -4 611.78 23.79
-2 5 -4 601.19 23.77
-2 -5 4 600.9 23.74
-2 5 -4 585.48 24.01
-2 5 -4 593.22 46.93
-2 5 -4 600.97 24.16
2 -5 -4 589.33 23.7
-3 5 4 50.35 3.14
3 -5 4 45.74 2.87
-3 5 4 17.99 28.01
3 -5 4 508.78 246.99
3 -5 4 53.63 2.61
-3 5 4 51.2 2.66
3 -5 -4 54.56 2.7
-3 -5 4 54.95 2.6
-3 5 -4 49.8 3.07
-3 5 -4 53 2.68
-3 -5 4 51.37 2.55
3 -5 -4 51.53 2.64
-3 5 -4 11.31 33.74
-3 5 -4 49.59 3.22
-4 5 4 94.82 4.28
-4 5 4 96.82 4.39
-4 5 4 30.5 72.05
4 5 -4 105.28 5.55
-4 5 4 100.13 5.31
-4 5 4 95.16 4.38
4 -5 4 -444.17 270.24
-4 5 -4 99.09 4.39
4 -5 -4 107.05 4.88
-4 5 -4 95.61 4.21
4 5 4 83.18 5
4 5 4 94.72 4.22
-4 5 -4 92.35 4.95
-4 5 -4 80.5 4.68
-4 5 -4 94.03 5.09
4 5 4 81.58 4.92
-4 5 -4 95.22 4.26
4 -5 -4 94.62 4.29
-4 5 -4 90.56 4.17
4 -5 -4 97.31 4.26
-5 5 4 65 3.3
5 5 -4 69.09 4.27
-5 5 4 65.44 3.23
5 5 -4 70.16 3.27
5 -5 4 -365.98 344.68
-5 5 4 66.14 4.51
-5 5 4 74.54 3.51
5 5 4 67.42 3.28
-5 5 -4 63.4 3.3
5 -5 -4 65.03 3.3
-5 -5 4 65.08 3.1
-5 5 -4 69.16 3.44
5 5 4 61.94 3.98
-5 5 -4 67 4.38
-5 -5 4 69.71 3.1
-5 5 -4 63.77 3.22
-5 5 -4 67.08 3.24
-5 5 -4 64.97 3.26
-7 5 4 11.84 1.24
7 5 -4 10.12 1.07
-7 5 4 9.08 1.04
7 5 -4 9.36 1.54
-7 5 4 7.95 0.99
-7 -5 4 7.21 1.19
-7 -5 4 8.73 0.85
-7 5 -4 8.67 1.03
-7 5 -4 7.67 1.02
7 5 4 8.33 0.96
7 5 4 8.5 1.7
0 6 4 -90.2 159.07
0 6 -4 33.54 13.18
0 6 4 21.62 10.59
1 6 -4 -4.91 11.17
1 6 -4 -152.03 184.71
-1 6 4 12.21 14.87
-1 6 -4 -4.24 15.61
2 6 -4 52.93 50.99
2 -6 4 36.75 2.08
-2 6 4 38.7 2.73
2 -6 4 37.86 2.09
-2 6 4 71.58 24.23
2 6 -4 -17.69 69.52
-2 6 4 33.25 2.09
-2 6 -4 28.43 24.18
2 -6 -4 36.32 2.08
-2 6 -4 37.42 2.19
-2 -6 4 37.78 1.84
-2 6 -4 37.53 2.76
3 6 -4 54.93 2.7
3 6 -4 50.26 3.51
3 6 -4 58.55 3.77
-3 6 4 66.22 32.54
3 -6 4 51.94 2.72
-3 6 4 52.87 2.77
-3 6 4 53.22 2.64
3 -6 4 53.58 2.71
-3 6 4 55.58 3.53
3 -6 4 52.14 2.74
-3 6 -4 71.38 50.62
-3 6 -4 50.02 2.55
3 6 4 44.51 3.43
3 -6 -4 55.5 3.17
3 -6 -4 54.51 2.81
3 -6 -4 52.06 2.77
-3 6 -4 51.09 2.65
3 6 4 50.67 3.62
-3 6 -4 52.99 3.5
-4 6 4 73.42 4.72
4 6 -4 87.14 4.8
-4 6 4 82.56 3.86
-4 6 4 78.68 3.63
4 -6 4 71.07 3.63
4 6 -4 74.22 4.7
-4 6 4 164.75 57.28
4 6 -4 83.01 3.72
-4 6 4 82.82 3.77
-4 6 -4 81.94 3.68
-4 6 -4 114.77 72.63
-4 6 -4 79.91 4.73
4 -6 -4 84.21 3.85
4 -6 -4 81.31 3.86
4 6 4 80.9 3.7
4 -6 -4 78.85 3.76
-4 6 -4 79.99 3.92
4 6 4 70.96 4.66
-4 6 -4 77.71 3.72
-5 6 4 91.05 4.3
-5 6 4 89.51 4.19
-5 6 4 88.34 4.06
5 6 -4 91.65 4.15
5 6 -4 93.39 5.13
-5 6 -4 88.85 4.14
5 -6 -4 93.19 4.25
5 6 4 91.79 4.14
5 6 4 78.69 4.87
-5 6 -4 95.47 4.38
-5 6 -4 97.7 4.14
0 -7 -4 37.15 2.01
0 7 4 -57.26 169.68
0 -7 4 36.34 2.07
0 7 -4 61.38 17.62
0 7 -4 38.89 2.2
0 -7 4 35.62 2
0 7 4 42.37 14.55
0 -7 -4 36.25 2.11
-1 7 4 212.56 10.88
1 7 -4 219.69 11.09
1 -7 4 213.82 8.47
1 -7 4 202.48 8.38
1 7 -4 -163.06 191.55
-1 7 4 180.8 26.82
-1 7 -4 208.9 8.51
-1 7 -4 182.52 8.23
-1 -7 4 195.6 8.27
1 -7 -4 207.24 8.4
-1 7 -4 164.11 26.87
1 7 4 207.01 9.58
-1 -7 4 204.32 8.35
1 7 4 194.32 9.42
-2 7 4 98.84 4.69
2 -7 4 106.02 4.7
2 -7 4 109.64 5.21
-2 7 4 110.43 30.67
-2 7 4 102.6 5.68
2 -7 4 102.17 4.67
-2 7 4 108.95 4.66
2 7 -4 105.24 5.62
-2 -7 4 101.9 4.46
-2 7 -4 105.67 4.73
-2 -7 4 100.1 4.51
-2 7 -4 102.35 4.57
-2 7 -4 92.93 30.72
2 -7 -4 106.13 4.79
2 -7 -4 104.88 4.73
2 7 4 104.79 5.85
-3 7 4 23.44 2.71
-3 7 4 24.89 1.76
3 -7 4 21.97 1.77
-3 7 4 -0.5 37.09
3 7 -4 26.67 2.8
3 7 -4 24.14 1.66
-3 7 4 23.89 1.92
3 -7 4 24.84 1.84
3 -7 4 24.52 1.94
3 7 -4 26.83 2.71
-3 7 -4 24.33 1.74
-3 7 -4 21.2 42.47
3 -7 -4 22.56 1.94
3 7 4 25.32 2.78
-3 7 -4 23.69 1.96
-3 7 -4 24.36 1.59
3 -7 -4 23.6 1.9
3 7 4 23.41 1.66
3 -7 -4 23.8 1.92
3 7 4 22.98 2.8
-3 -7 4 20.26 1.56
-4 7 4 24.77 1.85
4 -7 4 27.19 2.39
4 7 -4 27.31 3.27
-4 7 4 121.42 68.49
4 7 -4 27.24 1.76
-4 7 4 21.99 1.58
4 7 -4 28.43 2.78
-4 7 4 27.37 2.05
-4 7 4 23.58 2.68
4 7 4 24.69 2.75
4 7 4 25.83 1.74
4 -7 -4 26.88 2.03
4 7 4 23.45 2.79
-4 7 -4 26.33 1.68
4 -7 -4 27.31 1.97
-4 7 -4 -115.75 77.62
4 -7 -4 27.02 2.09
-4 7 -4 26.03 1.82
-4 7 -4 26.29 2.03
-5 7 4 65.78 3.14
5 7 -4 69.79 4.2
-5 7 4 69.65 3.32
-5 7 4 73.91 3.53
5 7 -4 69.52 3.36
5 -7 -4 71.68 3.38
5 7 4 70.63 3.89
5 7 4 58.93 4.44
-5 7 -4 71.14 3.5
-5 7 -4 72.28 3.45
-5 7 -4 69.87 3.61
6 7 -4 13.77 1.19
-6 7 4 13.51 1.34
-6 7 4 13.17 1.13
6 7 -4 18.09 2.07
-6 7 4 14.83 1.38
-6 7 -4 13.46 1.17
6 7 4 14.05 1.93
-6 7 -4 14.42 1.4
-6 7 -4 15.18 1.47
6 7 4 16.09 1.28
0 8 4 116.99 5.15
0 -8 -4 126.66 5.44
0 8 4 126.52 6.68
0 8 -4 122.09 6.37
0 8 4 134.15 6.86
0 8 -4 115.73 5.22
0 -8 4 132.53 5.52
0 -8 4 130.06 5.46
0 8 -4 138.2 24.29
0 8 -4 134.99 6.56
-1 8 4 72.91 4.59
1 -8 4 78.46 3.59
1 -8 4 74.92 3.56
1 8 -4 -2.34 76.6
-1 8 4 82.82 25.11
1 8 -4 99.48 121.09
-1 -8 -4 73.31 3.37
-1 8 4 69.11 3.29
1 8 -4 76.14 4.49
1 8 -4 66.94 3.11
1 8 -4 82.32 4.68
1 8 4 74.78 4.72
-1 -8 4 72.86 3.43
-1 8 -4 79.07 4.6
-1 8 -4 63.35 26.87
-1 -8 4 76.79 3.5
1 8 4 72.52 4.66
1 -8 -4 76.49 3.65
-1 8 -4 70.74 3.31
1 -8 -4 71.63 3.58
-1 8 -4 81.08 3.7
1 -8 -4 76.14 3.57
-1 8 -4 65.99 4.27
2 -8 4 29.42 2.1
-2 8 4 41.62 33.53
-2 8 4 25.31 2
-2 8 4 25.55 2.84
2 8 -4 29.2 2.84
2 8 -4 28.31 2.89
-2 8 4 26.82 1.81
2 -8 4 26.18 1.89
-2 8 -4 29.26 2.08
2 -8 -4 27.02 2.01
-2 8 -4 -10.22 56.18
2 8 4 29.06 3.15
-2 8 -4 27.44 2.89
2 -8 -4 28.08 2
-2 8 -4 27.71 1.8
2 -8 -4 27.17 2.03
2 8 4 28.5 2.93
-2 -8 4 27.58 1.77
-2 -8 4 27.45 1.75
3 8 -4 2.39 0.7
3 -8 4 3.53 1.1
-3 8 4 2.09 1
-3 8 4 -31.79 45.02
3 8 -4 2.36 1.49
3 8 -4 1.66 0.94
3 -8 4 2.48 0.86
-3 8 -4 2.73 0.9
3 -8 -4 2.43 1.04
-3 8 -4 -30.48 50.87
3 -8 -4 2.32 0.9
3 8 4 0.15 0.05
3 8 4 1.67 1.55
-3 8 -4 3.35 1.06
-3 -8 4 2.71 0.74
4 -8 4 23.85 1.79
4 8 -4 28.18 1.79
-4 8 4 26.71 1.78
4 8 -4 27.52 2.67
-4 8 4 29.84 2.03
-4 8 -4 29.59 2.02
-4 8 -4 27.33 1.82
4 8 4 23.22 1.7
4 -8 -4 25.78 1.99
4 8 4 22.4 2.53
4 -8 -4 23.58 1.81
-4 8 -4 24.38 1.56
4 8 4 26.5 2.67
4 -8 -4 27.42 1.93
0 9 4 179.74 8.87
0 9 4 183.6 8.81
0 9 -4 170.69 7.31
0 9 -4 182.72 8.56
0 -9 -4 184.06 7.62
0 9 -4 187.24 8.76
0 -9 -4 184.24 7.7
0 -9 4 182.3 7.65
0 -9 4 182.55 7.67
-1 9 4 22.89 2.76
-1 9 4 19.68 1.44
-1 -9 -4 21.85 1.76
1 -9 4 25.1 1.81
1 -9 4 22.84 1.88
-1 -9 -4 24.95 1.68
1 9 -4 25.9 2.64
1 9 -4 23.87 2.75
-1 9 4 24.78 2.99
-1 9 4 16.98 25.59
-1 -9 4 24.45 1.74
1 9 4 23 2.88
-1 -9 4 25.1 1.74
1 -9 -4 23.03 1.8
-1 9 -4 34.81 31.86
1 -9 -4 23.24 1.86
-1 9 -4 23.39 2.61
-1 9 -4 21.48 2.38
-1 9 -4 23.42 1.93
1 9 4 25.73 2.83
-1 9 -4 24.17 1.52
1 -9 -4 23.43 1.84
2 -9 4 91.87 4.28
2 9 -4 98.68 5.29
-2 9 4 148.81 42.21
2 9 -4 93.85 5.12
-2 9 4 81.21 4.12
2 -9 4 90.15 4.19
-2 9 4 88.3 3.93
-2 9 4 83.38 5.01
-2 -9 4 92.42 4.02
-2 9 -4 92.4 5.06
2 -9 -4 85.56 4.2
2 9 4 93.15 5.34
-2 9 -4 183.28 45.87
-2 9 -4 91.17 4.3
2 -9 -4 90.15 4.17
2 9 4 90.68 5.22
-2 -9 4 83.9 4.04
-2 9 -4 89.97 3.96
2 -9 -4 92.75 4.26
-3 9 4 62.63 3.9
-3 9 4 67.49 3.56
3 9 -4 76.3 4.31
3 -9 4 67.58 3.34
-3 9 4 66.12 3.09
3 -9 4 64.39 3.25
3 9 -4 70.69 4.19
-3 9 -4 65.47 4.08
3 9 4 57.87 2.67
3 9 4 62.75 4.86
3 -9 -4 64.32 3.33
3 9 4 69.42 4.31
3 -9 -4 64.33 3.27
-3 9 -4 65.11 3.1
-3 -9 4 68.26 3.19
-3 -9 4 67.65 3.09
3 -9 -4 66.5 3.28
-3 9 -4 71.51 3.42
0 10 -4 73.96 4.28
0 10 -4 77.05 5.12
0 -10 -4 74.06 3.62
0 -10 4 77.4 3.66
0 10 4 80.39 5.41
0 -10 4 76.71 3.63
0 10 4 78.51 5.01
0 -10 -4 76.48 3.59
3 10 -4 48.96 3.43
0 0 5 -0.42 0.52
0 0 5 0.84 0.62
1 0 5 -5.74 34.01
-1 0 5 11.07 7.86
1 0 -5 -0.93 55.68
2 0 -5 28.8 81.44
-2 0 -5 100.73 4.25
2 0 5 146.63 44.67
-2 0 5 99.39 4.23
-2 0 5 97.37 4.27
3 0 5 65.41 52.4
-3 0 5 72.83 3.16
3 0 5 61.7 23.77
3 0 -5 75.19 73.06
-3 0 -5 59.65 3.16
-3 0 5 63.49 3.22
-3 0 -5 73.25 3.1
-3 0 5 65.64 2.99
-3 0 -5 67.78 2.88
4 0 5 0.29 69.7
-4 0 -5 22.16 1.6
-4 0 5 20.85 1.35
-4 0 5 20.87 1.45
-4 0 5 19.69 1.6
-4 0 5 18.45 1.73
4 0 -5 -6.77 93.37
-4 0 -5 20.93 1.28
-4 0 -5 21.58 1.73
5 0 5 28.61 89.41
-5 0 5 180.15 7.84
-5 0 5 182.71 7.94
-5 0 -5 174.46 7.56
-5 0 -5 190.12 7.97
-5 0 -5 177.33 7.78
5 0 -5 261.13 131.71
-5 0 5 181.57 7.5
-5 0 -5 178.69 7.52
-5 0 -5 181.13 7.44
-5 0 5 179.91 7.58
5 0 -5 181.46 8.41
6 0 -5 -34.77 153.83
6 0 -5 21.44 2.46
6 0 5 64.47 108.28
-6 0 5 23.75 1.67
-6 0 -5 21.24 1.72
-6 0 -5 20.45 1.53
6 0 5 18.66 1.65
6 0 -5 18.69 1.49
-6 0 -5 21.25 1.57
-6 0 5 19.3 1.56
-6 0 -5 18.63 1.56
-7 0 5 8.89 1.28
-7 0 5 12.84 1.24
-7 0 -5 10.02 1.13
-7 0 5 8.78 1.07
7 0 5 10.94 1.57
7 0 -5 10.41 1.13
-7 0 -5 8.57 1.13
-7 0 -5 8.91 1.08
-7 0 -5 10.94 1.18
-7 0 5 11.49 1.41
0 -1 5 133.55 5.71
0 -1 5 137.31 5.68
0 1 5 137.92 5.65
0 -1 5 249.47 51.22
0 1 5 140.98 5.6
0 1 5 143.8 10.81
-1 1 5 190.06 7.9
1 -1 5 222.9 52.41
-1 1 5 193.1 7.97
-1 1 5 198.87 16.26
1 1 -5 285.3 63.67
-1 -1 -5 194.69 7.79
1 -1 -5 83.36 70.22
-1 -1 5 198.69 7.87
-1 -1 5 196.87 7.92
-2 1 5 425.76 29.72
2 1 -5 524.22 81.99
-2 -1 -5 407.11 16.53
2 -1 5 460.09 70.58
-2 1 5 440.5 16.62
-2 1 5 429.74 16.69
2 1 5 386.11 24.78
-2 1 -5 420.07 16.58
2 1 5 445.79 48.31
-2 1 -5 409.74 16.87
2 -1 -5 181.6 75.4
3 1 -5 1024.3 116.51
-3 1 5 840.22 58.08
-3 -1 -5 828.71 33.06
-3 1 5 833.3 33.24
-3 -1 -5 844.2 32.98
-3 1 5 828.25 32.96
-3 1 5 836.42 33.15
3 -1 5 830.89 103.11
-3 1 -5 847.47 32.92
-3 1 -5 864.07 33.26
-3 -1 5 847.34 33.07
3 -1 -5 810.41 133.21
3 1 5 791.69 43.2
-3 -1 5 839.96 33
3 1 5 861.69 71.96
-3 -1 5 847.04 33.15
-3 1 -5 851.85 33.13
-4 -1 -5 36.09 1.78
4 1 -5 83.9 83.91
4 -1 5 113.66 84.19
-4 1 5 34.99 2.24
-4 1 5 33.54 1.94
-4 -1 -5 36.89 2.03
-4 1 5 38.5 2.36
-4 -1 -5 37.87 2.1
4 1 5 16.04 17.13
-4 1 -5 38.43 2.38
-4 -1 5 34.73 2.14
4 -1 -5 -142.34 114.9
-4 -1 5 34.61 2.07
4 1 5 23.61 54.52
-4 -1 5 36.94 2.19
-4 1 -5 35.34 2.19
-4 1 -5 35.29 1.9
-5 -1 -5 34 1.92
-5 1 5 37.19 2.44
-5 -1 -5 33.81 2.11
-5 -1 -5 33.61 2.26
-5 1 5 33.01 1.94
-5 -1 -5 36.99 1.89
-5 1 5 36.32 2.04
5 -1 5 -29.62 112.03
-5 1 5 34.95 2.76
5 1 -5 43.57 106.63
5 1 -5 34.57 2.77
5 -1 -5 226.33 152.26
-5 1 -5 36.17 1.91
-5 -1 5 33.46 2.33
5 1 5 -19.92 70.29
-5 1 -5 36.93 2.62
-5 -1 5 35.11 1.98
-5 1 -5 34.59 1.97
-5 -1 5 34.59 2.26
5 1 5 24.6 19.72
5 1 5 31.15 1.96
-5 1 -5 33.25 2.1
-5 1 -5 37.45 2.48
-5 -1 5 36.46 1.92
6 -1 5 59.28 3.06
-6 1 5 62.84 3.12
6 1 -5 61.65 3.01
-6 1 5 63.69 3.11
-6 1 5 62.38 4.04
6 1 -5 63.65 4.03
-6 -1 -5 59.46 3.45
-6 1 5 64.73 3.84
-6 1 5 65.66 3.2
6 -1 5 -134.63 130.41
6 1 -5 130.83 134.93
-6 -1 -5 59.97 3.05
-6 -1 -5 58.76 3.13
-6 -1 -5 63.85 3.01
-6 1 -5 63.63 3.92
6 -1 -5 80.99 182.83
-6 -1 5 68.39 3.81
-6 -1 5 58.14 3.52
-6 -1 5 61.14 3.12
6 1 5 64.4 3.11
-6 1 -5 58.04 3.7
-6 1 -5 60.72 3.18
-6 1 -5 62.71 3.06
-6 1 -5 65.28 3.13
-6 1 -5 64.17 3.06
-6 -1 5 64.54 3.09
-7 -1 -5 62.54 3.14
-7 1 5 69.49 3.48
-7 -1 -5 68.93 3.27
7 1 -5 66.39 3.19
-7 1 5 69.61 3.32
7 -1 5 70.48 3.28
7 1 -5 69.26 4.16
-7 -1 -5 67.05 3.84
-7 1 5 69.4 3.36
-7 -1 -5 67.92 3.29
-7 1 5 68.12 3.58
-7 1 -5 68.74 3.35
-7 1 -5 68.19 3.32
-7 1 -5 68.2 3.28
-7 -1 5 70.82 3.25
-7 -1 5 69.47 3.36
-7 -1 5 69.25 3.29
-7 1 -5 69.48 3.33
7 1 5 71.79 3.78
0 2 5 1253.34 53.57
0 2 5 1259.65 48.58
0 2 -5 1214.3 56.29
1 -2 5 210.82 66.95
-1 2 5 175.91 16.09
1 2 -5 258.81 72.94
-1 2 5 184.6 7.64
-1 2 5 188.16 7.56
1 2 5 185.19 10.92
-1 2 -5 186.91 7.59
-1 2 -5 188.72 20.14
1 2 5 208.62 14.96
-1 2 -5 187.22 7.68
-1 -2 5 181.31 7.6
-1 -2 5 188.77 7.56
2 -2 5 190.05 75.1
2 2 -5 342.94 62.84
-2 2 5 318.34 12.81
-2 2 5 323.47 12.58
-2 2 5 324.68 27.47
-2 2 -5 314.41 12.57
-2 2 -5 304.07 33.74
2 -2 -5 284.33 103.49
2 2 5 295.39 16.71
-2 -2 5 325.38 12.47
-2 2 -5 306.54 12.69
2 2 5 301.09 14.53
-2 -2 5 312.57 12.53
-3 2 5 378.07 15.26
3 2 -5 278.12 123.02
-3 2 5 366.55 14.9
-3 2 5 396.23 15.16
-3 -2 -5 358.83 14.88
3 -2 5 391.75 103.55
-3 2 5 434.83 42.71
3 2 -5 319.96 67.74
3 -2 -5 323.77 138.01
-3 -2 5 378.04 15.06
-3 -2 5 377.85 14.99
-3 2 -5 377.28 14.89
3 2 5 348.76 17.45
-3 2 -5 388.24 15.31
-3 -2 5 378.08 14.86
-3 2 -5 378.57 15.15
4 -2 5 112.97 104.93
-4 2 5 285.75 11.48
-4 -2 -5 276.21 11.45
4 2 -5 279.03 91.78
-4 2 5 281.58 12.08
-4 2 5 286.2 11.91
-4 2 5 296.14 11.54
-4 -2 5 283.32 11.56
-4 2 -5 297.59 11.52
-4 2 -5 284.13 11.8
-4 2 -5 276.49 11.53
4 -2 -5 155.48 142.45
-4 2 -5 287.55 11.95
-4 -2 5 285.7 11.65
-4 -2 5 289.51 11.42
-4 2 -5 280.82 11.41
-4 -2 5 270.23 11.69
-5 -2 -5 61.72 3.12
5 2 -5 -134.15 93.77
-5 -2 -5 61.66 2.98
-5 2 5 68.23 3.19
-5 -2 -5 58.4 3.07
5 2 -5 62.4 3.78
5 2 -5 60.98 3.04
5 -2 5 -146.88 127.85
-5 2 5 64.84 3.13
-5 -2 -5 64.44 2.9
-5 2 5 58.94 3.01
-5 2 5 64.54 3.56
-5 2 5 60.02 3.65
-5 2 -5 62.26 3
-5 -2 5 66.59 3.25
-5 -2 5 68.41 3.9
5 -2 -5 -81.52 167.73
-5 2 -5 61.5 3.13
5 2 5 60.33 3.03
-5 -2 5 65.01 2.98
-5 2 -5 65.16 3.78
-5 2 -5 63.3 3.05
-5 2 -5 66.17 3.1
-5 -2 5 61.25 3.02
-6 2 5 42.84 2.45
6 -2 5 287.83 167.33
-6 2 5 42.83 2.42
-6 2 5 46.45 2.51
6 -2 5 39.22 2.52
-6 -2 -5 45.05 2.32
-6 -2 -5 44.13 2.36
6 2 -5 44.21 3.32
6 2 -5 138.4 105.61
-6 2 5 34.75 3.1
6 2 -5 42.72 2.52
-6 -2 -5 43.36 2.52
-6 2 5 43.69 2.61
-6 2 5 43.13 3.23
-6 -2 5 46.41 2.38
-6 2 -5 40.91 2.94
-6 2 -5 44.24 2.45
-6 -2 5 45.99 2.43
-6 2 -5 45.31 2.43
6 2 5 41.68 2.5
-6 2 -5 46.69 2.58
-6 -2 5 43.54 2.87
-6 2 -5 51.51 3.43
-6 2 -5 44.74 3.18
6 -2 -5 447.34 218.74
-6 -2 5 40.64 2.78
-7 2 5 89.74 4.29
-7 2 5 89.83 4.15
7 2 -5 93.76 5.07
-7 2 5 92.88 4.19
-7 2 5 89.59 4.17
7 2 -5 90.75 4.05
-7 -2 -5 96.68 4.09
-7 -2 -5 89.36 4.11
-7 2 -5 90.62 4.19
-7 -2 5 90.98 4.1
7 2 5 91.82 4.16
-7 2 -5 89.67 4.06
-7 -2 5 89.8 4.05
-7 2 -5 98.07 4.19
-7 -2 5 93.89 4.18
-7 2 -5 88.32 4.2
0 3 5 186.13 114.61
-1 3 5 380.75 15.23
-1 3 5 386.96 25.48
-1 3 5 383.05 15.32
1 -3 5 487.92 107.24
1 3 -5 366.19 24.14
1 3 5 385.12 18.76
-1 -3 5 398.69 15.26
-1 3 -5 367.64 15.39
1 3 5 408.88 20.23
-1 -3 5 367.94 15.29
-1 3 -5 392.25 15.32
2 -3 5 50.16 93.24
2 3 -5 -24.02 50.05
-2 3 5 38.25 2.38
-2 3 5 40.6 2.25
-2 3 5 66.12 16.78
2 3 -5 -15.68 102.16
2 -3 -5 42.25 2.11
-2 3 -5 69.55 20.14
2 -3 -5 39.52 153.27
-2 3 -5 42.63 2.46
-2 -3 5 43.75 2.09
-2 3 -5 42.62 2.29
-2 -3 5 42.84 2.17
-3 3 5 297.86 13.41
3 -3 5 358.26 121.35
-3 3 5 341.36 13.76
-3 3 5 330.95 13.63
3 3 -5 377.93 113.13
3 3 -5 355.36 72.85
-3 3 5 344.46 42.87
3 -3 -5 361.17 163.86
-3 3 -5 361.45 48.23
-3 -3 5 341.09 13.28
-3 3 -5 337.24 13.83
3 -3 -5 338.25 13.39
-3 3 -5 336.93 13.66
-3 3 -5 339.01 13.33
-3 -3 5 341.47 13.42
-3 -3 5 339.14 13.49
4 -3 5 352.63 144.96
-4 3 5 272.1 58.22
-4 3 5 381.77 15.75
-4 3 5 370.49 15.32
-4 3 5 377.68 15.62
4 3 -5 324.79 127.04
-4 3 5 382.03 15.21
4 3 -5 507.49 97.76
-4 3 5 379.84 15.26
-4 -3 5 383.87 15.38
4 -3 -5 204.32 195.43
-4 3 -5 383.73 15.33
-4 3 -5 377.01 15.61
-4 -3 5 365.74 15.18
-4 3 -5 402.44 15.29
-4 -3 5 384.15 15.13
-4 3 -5 380.95 15.82
-4 3 -5 379.78 15.19
-4 -3 5 386.19 15.3
5 3 -5 125.96 6.27
-5 3 5 125.94 5.43
5 3 -5 129.7 5.46
-5 3 5 116.1 5.45
-5 3 5 125.92 5.59
5 3 -5 195.43 84.43
5 3 -5 107.48 6.88
-5 3 5 123 5.45
-5 3 5 122.82 6.13
-5 3 5 127.09 5.47
5 -3 5 -183.71 165.89
5 3 -5 112.01 108.61
-5 3 5 128.4 6.76
-5 -3 5 126.37 5.57
5 3 5 126.03 5.44
-5 3 -5 131.08 5.5
-5 3 -5 126.5 5.4
-5 -3 5 126.42 5.63
-5 3 -5 128.89 5.57
-5 -3 5 127.08 5.47
5 -3 -5 126.98 237.28
-5 3 -5 118.69 5.99
-5 -3 5 127.78 5.55
-5 3 -5 126.79 6.23
-5 3 -5 123.41 5.41
6 3 -5 0.33 1.4
6 -3 5 -146.99 200.53
6 -3 -5 -182.53 281.16
-7 3 5 32.89 2.26
-7 3 5 28.95 2
-7 -3 -5 33.47 1.9
-7 3 5 31.04 1.96
7 3 -5 32.39 1.86
-7 3 5 32.52 1.92
7 3 -5 31.15 2.73
-7 -3 -5 32.97 2.11
-7 -3 5 34.77 1.97
-7 3 -5 34.65 2.04
-7 3 -5 34.53 2.34
-7 -3 5 36.17 1.93
7 3 5 32.91 2.01
-7 3 -5 34.85 1.92
0 -4 5 4.61 0.6
0 4 5 3.65 0.69
0 4 5 0.28 7.14
0 4 -5 4.85 0.82
0 4 -5 5.99 9.87
0 4 5 68.47 107.97
1 -4 5 551.11 21.45
-1 4 5 589.34 34.56
1 4 -5 562.84 142.31
1 -4 5 627.91 226.47
1 4 -5 550.18 21.56
-1 4 5 543.25 21.6
1 4 -5 538.6 31.48
-1 -4 5 552.16 21.53
-1 4 -5 558.59 21.63
1 4 5 562.26 25.27
-1 4 -5 525.03 22.02
-1 -4 5 540.72 21.61
1 -4 -5 528.22 21.54
1 4 5 530.22 24.44
-1 -4 5 519.32 21.33
-1 4 -5 547.9 37.04
-2 4 5 557.96 40.84
-2 4 5 572.09 22.71
2 4 -5 587.46 120.98
2 -4 5 269.16 139.53
2 4 -5 604.9 82.56
2 -4 5 568.16 22.49
-2 4 5 577.23 22.83
-2 4 -5 547.94 45.08
-2 4 -5 574.54 22.77
-2 -4 5 578.1 22.65
-2 -4 5 558.72 22.38
-2 -4 5 581.33 22.57
2 -4 -5 581.68 22.54
2 -4 -5 -67.4 253.43
-2 4 -5 562.09 22.91
3 4 -5 3.75 98.47
3 4 -5 64.15 53.49
-3 4 5 48.28 2.92
-3 4 5 30.1 25.96
-3 4 5 46.5 2.74
3 -4 5 47.76 2.43
-3 4 5 43.55 2.45
3 -4 5 -109.94 164.32
-3 -4 5 46.97 2.23
3 -4 -5 48.19 2.47
3 -4 -5 51.28 2.53
-3 4 -5 51.3 2.85
-3 4 -5 51.6 2.41
-3 4 -5 47.5 2.96
-3 4 -5 40.55 34.7
-3 -4 5 48.94 2.51
-3 4 -5 47.89 2.34
3 -4 -5 150.65 245.18
-3 -4 5 48.7 2.41
-3 4 -5 49.47 2.48
-4 4 5 50.77 2.72
-4 4 5 57.96 2.9
-4 4 5 47.88 3.27
-4 4 5 59.48 3.48
-4 4 5 55.39 2.73
-4 4 5 -21.08 45.6
4 4 -5 -7.22 63.46
4 -4 5 224.68 185.9
4 -4 -5 -35.76 287.75
-4 -4 5 57.02 2.87
-4 4 -5 56.71 2.76
-4 4 -5 55.43 2.9
4 -4 -5 57.88 2.83
-4 4 -5 57.52 3.38
-4 4 -5 59.62 2.8
4 -4 -5 65.91 3.4
-4 4 -5 51.06 3.45
-4 -4 5 55.4 2.83
-4 -4 5 56.11 2.61
-4 -4 5 56.28 2.68
5 4 -5 131.57 5.39
5 -4 5 -367.51 217.2
-5 4 5 111.28 6.09
-5 4 5 120.53 5.49
-5 4 5 93.19 7.38
5 4 -5 129.73 6.29
-5 4 5 111.59 5.33
-5 4 5 119.38 5.31
-5 4 5 124.34 5.33
-5 4 5 124.03 5.37
-5 4 -5 112.53 5.43
-5 4 -5 119.39 6.1
-5 -4 5 130.05 5.51
5 -4 -5 119.38 5.37
-5 4 -5 125.51 6.32
-5 -4 5 125.73 5.29
-5 4 -5 124.9 5.49
-5 4 -5 130.53 5.41
-5 -4 5 121.83 5.22
5 4 5 124.43 5.36
-5 4 -5 122.25 5.32
5 4 5 116.68 5.99
-5 4 -5 130.25 5.38
5 -4 -5 -91.31 330.02
-5 -4 5 118.41 5.46
-6 4 5 140.24 5.96
6 4 -5 137.22 6.86
6 -4 5 -122.64 287.98
-6 4 5 133.14 6.09
-6 4 5 131.1 5.91
-6 4 5 141.73 6.13
6 4 -5 140.26 5.95
-6 4 5 136.5 5.93
6 4 5 141.12 5.99
6 -4 -5 135.65 5.85
-6 4 -5 143.04 5.92
-6 4 -5 142.64 6.09
-6 -4 5 140.15 5.93
6 -4 -5 220.85 415.25
-6 4 -5 136.66 5.98
6 4 5 123.57 6.58
-6 4 -5 143.91 6
-6 -4 5 142.55 5.88
7 4 -5 7.46 1.48
-7 4 5 8.23 0.9
-7 4 5 8.4 1.09
7 4 -5 9.24 0.92
-7 4 -5 7.51 0.9
7 4 5 9.53 1.04
-7 4 -5 9 1.12
-7 -4 5 8.15 0.9
-7 -4 5 8.43 0.92
-7 4 -5 7.65 0.95
-7 4 -5 8.17 1.07
0 5 -5 56.98 2.87
0 -5 5 54.77 2.5
0 5 -5 47.24 12.85
0 5 5 64.33 11.87
0 -5 -5 53.3 2.48
0 5 5 65.45 136.97
-1 5 5 87.28 4.09
1 -5 5 90.67 3.84
1 5 -5 89.79 14.65
-1 5 5 118.5 18.57
-1 -5 5 85.91 3.74
-1 5 -5 89.5 4.27
-1 5 -5 83.38 19.06
-1 -5 5 88.02 3.99
-2 5 5 241.38 10.3
2 -5 5 243.75 9.92
-2 5 5 245.18 32.06
2 5 -5 460.9 138.07
2 -5 5 250.18 9.96
2 5 -5 222.19 65.62
2 -5 -5 248.21 10.2
-2 5 -5 240 10.44
-2 -5 5 238.4 9.79
-2 5 -5 248.05 10.01
-2 -5 5 246.43 10.02
2 -5 -5 255.28 10.04
-2 5 -5 211.1 30.14
-2 5 -5 237.89 10.27
3 -5 5 400.63 220.83
-3 5 5 14.79 25.97
3 5 -5 14.79 48.47
-3 5 5 31.39 1.99
3 5 -5 -0.84 59.94
3 -5 5 32.45 1.91
3 -5 5 31.55 1.97
-3 5 5 32.21 2.55
3 -5 -5 33.76 2.05
3 -5 -5 33.68 1.99
-3 5 -5 31.54 2.03
-3 5 -5 31.73 2.45
-3 -5 5 36.85 2.03
-3 5 -5 32.21 2.55
-3 -5 5 35.45 1.95
-3 5 -5 64.59 38.01
-4 5 5 40.43 2.38
-4 5 5 41.41 2.69
4 5 -5 52 3.4
4 5 -5 38.63 4.23
-4 5 5 49.81 2.65
-4 5 5 45.96 4.56
4 -5 5 -563.09 316.53
-4 5 5 126.15 54.53
4 5 -5 48.11 2.48
-4 5 -5 49.18 2.45
4 5 5 43.23 2.52
-4 -5 5 46.86 2.51
4 5 5 41.8 3.18
-4 5 -5 46.05 3.31
-4 5 -5 45.88 2.6
4 -5 -5 52.26 2.76
-4 5 -5 45.36 2.43
4 -5 -5 46.27 2.59
-4 5 -5 45.32 2.51
-4 5 -5 41.3 3.23
4 -5 -5 45.45 2.54
-4 5 -5 43.35 2.36
-4 -5 5 46.2 2.31
-4 -5 5 47.39 2.29
5 5 -5 91.07 5.28
5 5 -5 87.45 4.11
-5 5 5 87.7 4.76
5 -5 5 269.73 332.33
-5 5 5 84.15 4.14
-5 5 5 82.14 4.92
-5 5 5 84.87 4.54
-5 5 -5 87.46 4.04
5 5 5 82.61 4.26
5 -5 -5 83.18 4.81
-5 5 -5 89.22 5.07
-5 -5 5 86.57 3.81
-5 5 -5 83.66 4.11
-5 5 -5 86.74 3.98
-5 -5 5 77.75 3.81
-5 5 -5 80.76 3.9
-5 5 -5 86.06 4.02
6 5 -5 35.35 2.84
6 5 -5 33.98 1.89
-6 5 5 31.62 1.87
-6 5 5 27.96 2.55
-6 5 5 31.36 2.09
-6 5 -5 26.75 1.87
-6 5 -5 27.31 1.95
-6 -5 5 30.62 1.8
-6 -5 5 33.54 1.79
6 -5 -5 28.05 2.03
6 5 5 24.84 2.57
-6 5 -5 29.22 1.88
6 5 5 31.35 1.95
-6 5 -5 32.47 2.09
-7 5 5 5.1 0.88
-7 5 5 4.48 0.87
7 5 -5 5.45 0.75
7 5 -5 3.93 1.26
-7 5 5 4.33 0.74
7 5 5 3.95 0.82
-7 5 -5 5.04 0.88
-7 -5 5 5.02 0.7
-7 5 -5 4.27 0.73
0 6 -5 2.88 0.81
0 -6 5 2.54 0.65
0 6 -5 1.54 13.02
0 6 5 33.83 161.11
0 6 5 7.55 10.69
0 -6 5 3.23 0.7
-1 6 5 18.9 14.47
1 -6 5 23.56 1.55
1 -6 5 21.61 1.49
1 -6 -5 21.76 1.64
1 -6 -5 23.31 1.55
-1 -6 5 22.32 1.39
-1 6 -5 23.92 1.65
-1 6 -5 10.98 17.39
-1 6 -5 22.24 2.08
-1 -6 5 20.99 1.44
2 6 -5 201.18 67.41
2 -6 5 200.53 8.35
-2 6 5 188.44 30.74
2 6 -5 119.46 118.62
2 -6 5 200.7 8.37
-2 6 -5 204.46 9.01
-2 -6 5 216.91 8.53
-2 6 -5 201.26 8.43
-2 -6 5 197.98 8.2
-2 -6 5 203.83 8.48
2 -6 -5 197.77 8.37
-2 6 -5 166.34 31.98
-3 6 5 20.83 1.67
-3 6 5 23.33 2.27
3 -6 5 21.88 1.74
3 -6 5 25.85 2.61
3 6 -5 23.45 1.62
3 -6 5 22.01 1.72
3 6 -5 21.17 3.72
-3 6 5 36.7 31.4
3 6 -5 23.21 2.67
-3 -6 5 21.3 1.44
3 -6 -5 23.88 1.8
3 6 5 20.22 2.42
-3 6 -5 21.93 1.63
-3 6 -5 22.98 1.79
3 -6 -5 22.8 2.04
-3 6 -5 22.88 2.25
-3 -6 5 19.02 1.47
-3 6 -5 -21.54 43.45
3 6 5 20.92 2.41
-3 -6 5 23.27 1.7
-3 6 -5 21.82 1.47
3 -6 -5 23.64 1.81
4 6 -5 15.79 2.3
-4 6 5 -16.32 53.04
-4 6 5 13.87 1.5
-4 6 5 16.63 1.4
-4 6 5 15.12 1.57
4 6 -5 15.15 1.4
-4 6 5 11.9 2.12
4 -6 -5 15.06 1.63
-4 6 -5 -9.67 80.38
4 6 5 13.35 2.26
4 -6 -5 14.46 1.45
-4 6 -5 14.48 2.17
-4 -6 5 15.94 1.29
-4 6 -5 15.04 1.54
-4 6 -5 15.31 1.68
4 -6 -5 13.27 1.54
-4 6 -5 14.28 1.41
4 6 5 15.31 1.44
4 6 5 12.97 2.25
5 6 -5 67.92 3.29
-5 6 5 68.8 3.23
-5 6 5 68 3.46
-5 6 5 65.3 3.33
5 6 -5 70.02 4.23
5 -6 -5 69.99 3.4
-5 6 -5 65.3 3.23
-5 -6 5 66.55 3.18
-5 -6 5 70.13 3.19
-5 6 -5 71.29 3.53
-5 6 -5 67.97 3.34
5 6 5 68.79 3.32
6 6 -5 15.32 2.14
-6 6 5 13.81 1.23
-6 6 5 14.34 1.48
6 6 -5 14.6 1.27
-6 6 5 13.72 1.43
-6 -6 5 14.08 1.23
-6 6 -5 13.88 1.27
-6 6 -5 12.94 1.41
-6 6 -5 14.78 1.59
-6 -6 5 15.1 1.21
6 -6 -5 13.97 1.4
6 6 5 14.92 1.42
0 7 5 414.66 171.96
-1 7 5 24.33 19.05
1 -7 5 16.88 1.46
-1 7 5 13.17 1.21
1 7 -5 18.07 2.29
1 -7 5 16.94 1.45
1 7 -5 9.99 84.87
1 7 -5 15.91 2.18
-1 7 5 14.22 2.38
-1 -7 5 15.8 1.3
-1 7 -5 33.51 21.25
1 7 5 15.68 2.36
-1 7 -5 16.62 1.26
-1 7 -5 17.06 1.53
1 7 5 15.44 2.36
-1 -7 5 15.72 1.35
1 -7 -5 15.54 1.45
1 -7 -5 15.12 1.51
-2 7 5 11.17 1.09
-2 7 5 -23.67 24.67
2 7 -5 12.28 2.18
-2 7 5 9.5 1.24
2 -7 5 13.24 1.38
2 7 -5 13.76 1.4
-2 7 -5 10.89 1.28
2 7 5 11.52 2.21
-2 -7 5 11.34 1.2
2 -7 -5 10.74 1.22
2 -7 -5 12.52 1.55
-2 7 -5 31.98 31.24
-2 -7 5 12.27 1.18
2 -7 -5 12.38 1.5
-2 7 -5 13.3 2.23
2 7 5 12.46 2.18
-2 7 -5 11.75 1.15
3 7 -5 58.66 3.86
3 -7 5 60.63 2.96
3 -7 5 61.21 3.04
-3 7 5 35.62 36.36
3 7 -5 62.06 2.87
-3 7 5 51.11 3.84
-3 7 5 54.96 2.85
-3 7 5 58.15 3.03
3 7 5 54.45 4
-3 -7 5 56.79 2.77
3 -7 -5 56.5 3.05
3 7 5 52.79 3.91
3 7 5 49.43 3.17
-3 7 -5 54.11 2.72
-3 7 -5 60.68 3.07
3 -7 -5 57.55 3.07
-3 7 -5 54.45 2.89
3 -7 -5 59.68 3.07
-3 7 -5 6.66 50.26
-3 -7 5 55.86 2.72
-4 7 5 22.69 1.73
4 -7 5 19.51 1.71
4 7 -5 22.06 1.59
-4 7 5 21.71 1.88
-4 7 5 22.02 1.47
-4 7 5 19.99 2.49
4 7 -5 26.12 2.66
-4 7 5 -5.41 54.83
4 7 5 23.64 1.67
-4 7 -5 23.24 1.81
4 7 5 20.1 2.5
4 -7 -5 21.01 1.95
-4 7 -5 22.89 1.98
4 -7 -5 23.99 1.85
-4 7 -5 22.93 1.6
4 -7 -5 22.3 1.74
-4 7 -5 -100.2 84.16
4 7 5 19.74 2.52
-4 -7 5 21.79 1.52
-5 7 5 62.69 3.06
-5 7 5 68.01 3.39
5 7 -5 65.84 4.15
5 7 -5 67.57 3.65
5 -7 -5 65.66 3.84
5 7 5 69.8 3.25
-5 7 -5 65.46 3.16
-5 7 -5 73.52 3.46
-5 7 -5 72.67 3.47
6 7 -5 46.65 2.27
6 7 -5 45.77 3.03
-6 7 5 45.19 2.39
-6 7 5 43.72 2.15
-6 7 5 46.06 2.34
-6 7 -5 45.88 2.43
-6 7 -5 47.88 2.3
6 7 5 48.42 2.36
-6 7 -5 46.27 2.25
-6 -7 5 45.22 2.24
0 8 -5 -6.72 21.95
1 8 -5 7.28 177.21
1 -8 5 104.72 4.6
1 8 -5 109.32 91.65
1 -8 5 104.13 4.58
1 8 -5 106.31 5.63
-1 8 5 97.78 4.32
-1 8 5 107.74 27.51
1 8 -5 103.06 5.51
-1 8 5 99.67 5.71
1 8 -5 93.97 4.16
1 8 5 101.2 5.79
1 -8 -5 97.89 4.62
1 8 5 100.09 5.72
-1 8 -5 60.27 28.04
-1 8 -5 105.97 4.71
-1 8 -5 98.88 4.34
-1 8 -5 100.38 5.5
1 -8 -5 102.7 4.63
-1 -8 5 100.36 4.47
1 -8 -5 98.85 4.56
-1 -8 5 102.77 4.52
2 8 -5 22.18 2.71
-2 8 5 2.37 31.69
-2 8 5 19.32 1.56
-2 8 5 18.22 1.7
2 8 -5 18.66 2.52
2 -8 5 22.14 1.91
2 -8 5 20.29 1.69
-2 8 5 17.26 2.6
2 8 5 19.16 2.68
-2 -8 5 19.31 1.49
2 -8 -5 18.65 1.81
2 -8 -5 21.5 1.77
-2 8 -5 22.83 2.57
-2 -8 5 20.47 1.55
2 8 5 18.41 2.64
-2 8 -5 62.72 36.43
-2 8 -5 19.41 1.59
2 -8 -5 20.55 1.84
-2 8 -5 22.39 1.87
-3 8 5 18.66 1.73
-3 8 5 17.85 2.41
3 8 -5 18.72 2.53
-3 8 5 17.72 1.57
3 -8 5 19.2 1.85
-3 8 5 35.77 47.38
3 8 -5 23.55 2.66
3 -8 5 19.59 1.72
3 8 -5 18.61 1.42
-3 8 -5 -32.93 54.31
3 -8 -5 17.66 1.73
-3 -8 5 19.25 1.52
-3 8 -5 20.04 2.47
-3 -8 5 20.63 1.5
3 8 5 20.36 2.72
3 -8 -5 18.5 1.7
-3 8 -5 19.58 1.87
-3 8 -5 18.69 1.59
3 -8 -5 17.74 1.82
3 8 5 18.55 2.58
-4 8 5 56.74 3.63
4 8 -5 64.73 3.94
-4 8 5 60.99 2.96
4 8 -5 60.59 3.17
-4 8 5 61.88 3.14
4 -8 -5 59.97 3.02
4 8 5 60.73 2.92
4 8 5 55.23 4.27
4 -8 -5 60.41 3.14
-4 8 -5 62.93 3.19
4 8 5 62.05 4.18
-4 8 -5 59.79 2.95
4 -8 -5 61.72 3.1
-4 8 -5 57.56 3.67
-4 -8 5 59.98 2.93
-4 8 -5 60.14 2.78
-1 9 5 39.86 3.56
-1 -9 -5 40.59 2.36
1 9 -5 41.04 3.2
-1 9 5 42.32 3.47
1 -9 5 49.18 3.46
1 9 -5 42.92 3.32
-1 9 5 41.71 25.52
-1 9 5 37.99 2.03
1 -9 5 44.37 2.44
-1 9 -5 41.48 3.25
1 -9 -5 43.23 2.46
1 -9 -5 42.49 2.4
1 9 5 42.89 3.45
-1 -9 5 41.85 2.6
-1 9 -5 38.04 2.14
1 -9 -5 43.46 2.76
-1 -9 5 42.65 2.37
-1 9 -5 12.58 32.35
1 9 5 43.79 3.57
2 9 -5 88.26 5.01
-2 9 5 81.81 3.71
2 -9 5 78.11 3.94
-2 9 5 81.54 4.87
2 -9 5 84.47 4.03
2 9 -5 92.36 4.93
2 9 5 88.14 5.07
-2 -9 5 84.2 3.86
-2 9 -5 85.83 4.07
-2 9 -5 81.98 3.75
-2 9 -5 79.68 4.67
2 -9 -5 78.74 3.97
-2 9 -5 -14.85 49.67
2 -9 -5 87.18 3.97
2 9 5 83.86 5.07
2 -9 -5 85.78 4.02
-2 -9 5 86.3 3.84
3 -9 5 10.83 1.33
3 -9 5 10.27 1.16
3 9 -5 6.9 1.56
3 9 -5 11.9 2.22
-3 9 5 10.73 1.23
3 -9 -5 10.64 1.71
-3 -9 5 9.3 1
-3 9 -5 10.8 1.9
3 -9 -5 11.99 1.33
3 -9 -5 9.48 1.13
-3 -9 5 10.79 1.35
3 9 5 9.83 1.91
-3 9 -5 10.14 1.31
4 9 -5 19 1.33
-4 9 5 21.36 1.52
-4 9 5 24.15 1.66
4 9 -5 24.56 2.27
4 -9 -5 18.86 1.93
4 -9 -5 21.38 1.61
4 -9 -5 21.42 1.56
4 9 5 23.45 2.35
-4 9 -5 22.4 1.72
4 9 5 19 2.15
-4 9 -5 21.1 2.03
-4 9 -5 23.65 1.53
3 -10 5 20.58 1.92
-3 10 5 23.74 2.08
3 10 -5 27.93 2.35
3 -10 5 26.06 1.71
-3 10 5 26.58 1.53
-3 10 5 27.95 2.61
3 -10 -5 28.25 1.74
-3 -10 5 25.99 1.56
-3 10 -5 25.17 2.16
3 -10 -5 27.67 1.73
3 -10 -5 28.34 1.86
3 10 5 25.6 2.39
-3 10 -5 28.9 1.77
-3 10 -5 27.07 1.6
-3 -10 5 26.7 1.6
3 10 5 27.85 2.46
0 -11 5 36.66 2.1
0 11 5 40.14 2.95
0 -11 -5 37.42 2.08
0 -11 5 41.02 2.21
0 11 5 40.59 2.81
0 -11 -5 36.04 2.07
0 0 6 828.44 33.06
0 0 6 867.24 33.03
0 0 6 831.79 38.27
1 0 -6 985.57 111.83
1 0 6 770.36 65.91
-1 0 6 717.96 28.7
-1 0 6 720.76 28.65
-2 0 6 76.04 3.48
2 0 6 61.53 45.28
-2 0 6 81.06 17.23
2 0 -6 105.49 75.93
-2 0 -6 78.19 3.46
-2 0 6 77.13 3.42
3 0 6 2278.03 122.18
-3 0 6 2626.69 100.91
-3 0 -6 2650.5 101.02
3 0 -6 2663.4 195.69
3 0 6 2664.69 157.75
-3 0 -6 2649.57 101.14
-3 0 6 2610.93 101.07
-4 0 6 238.83 9.76
-4 0 6 236.69 10.03
-4 0 -6 240.69 9.89
4 0 -6 379.38 118.4
-4 0 6 239.6 9.94
-4 0 -6 242.33 10.03
-4 0 6 239.73 9.69
4 0 6 59.78 72.09
-5 0 6 33.79 2
-5 0 6 28.88 2.54
-5 0 -6 34.01 1.88
5 0 6 29.17 1.95
5 0 6 -78.69 88.05
-5 0 -6 34.1 2.05
5 0 -6 158.76 139.07
5 0 -6 38.23 2.8
-5 0 -6 31.23 2.4
-5 0 6 33.53 1.92
-5 0 -6 36.31 1.96
-6 0 6 13.94 1.73
-6 0 6 10.61 1.32
6 0 6 9.93 104.69
6 0 -6 153.71 169.14
6 0 -6 12.69 1.24
-6 0 -6 8.97 1.1
6 0 6 12.09 1.2
6 0 -6 10.36 2
-6 0 6 13 1.72
-6 0 -6 10.98 1.23
-6 0 6 13.54 1.34
-6 0 -6 13.56 1.79
-6 0 -6 12.67 1.63
-6 0 -6 13.61 1.32
-6 0 -6 13.37 1.34
-7 0 -6 182.17 7.4
7 0 6 176.38 7.48
-7 0 6 174.23 7.57
7 0 -6 169.41 7.33
-7 0 6 182.01 7.55
-7 0 -6 191.62 7.51
-7 0 -6 168.41 8.1
-7 0 6 178.27 7.66
-7 0 6 187.66 7.58
-7 0 -6 178.91 7.54
0 1 6 2.84 4.78
0 1 6 5.75 0.66
0 1 -6 3.19 9.86
0 -1 6 4.27 0.79
0 -1 6 4.41 0.84
0 -1 6 -66.09 51.56
1 1 -6 533.1 86.73
1 -1 6 656.28 76.27
-1 1 6 433.04 16.9
-1 1 6 444.16 25.21
-1 1 6 430.02 16.96
-1 1 -6 398.19 28.37
1 -1 -6 342.52 93.24
-1 -1 6 421.93 16.95
1 1 6 412.15 16.86
-1 -1 6 432.7 16.9
-2 1 6 1318.92 62.66
-2 -1 -6 1187.54 50.13
-2 1 6 1281.26 50.29
2 1 -6 1259.29 117.38
2 -1 6 1274.61 104.95
-2 1 6 1321.55 50.22
2 1 6 1346.88 82.54
-2 1 -6 1314.48 50.31
2 -1 -6 1197.95 137.07
2 1 6 1279.75 60.37
-3 1 6 360.56 47.96
3 -1 6 536.57 90.59
-3 1 6 492.82 19.66
3 1 -6 400.4 87.61
-3 1 6 479.11 19.36
-3 -1 -6 500.55 19.49
-3 1 6 495.09 19.57
-3 -1 -6 480.47 19.38
-3 1 -6 485.18 19.31
-3 1 -6 491.92 19.54
-3 -1 6 496.5 19.34
3 -1 -6 614.2 134.79
3 1 6 516.43 33.71
3 1 6 524.65 64.62
-3 1 -6 496.02 19.69
-3 -1 6 476.74 19.48
-3 -1 6 512.8 19.59
-4 -1 -6 35.94 2.09
4 -1 6 38.22 90.21
-4 1 6 35.94 2.31
-4 1 6 37.74 2.45
4 1 -6 9 89.55
-4 -1 -6 35.67 1.87
-4 1 6 37.24 1.96
-4 -1 -6 35.54 2.22
-4 1 6 43.21 2.34
4 -1 -6 26.56 130.05
-4 1 -6 34.66 2.46
-4 1 -6 38.61 1.93
-4 -1 6 39.89 1.93
-4 -1 6 36.3 2.27
-4 -1 6 39.42 2.19
-4 1 -6 38.12 2
-4 -1 6 38.5 2
-4 1 -6 37.61 2.33
4 1 6 25.82 18.95
4 1 6 50.34 58.57
5 -1 6 65.27 116.01
-5 -1 -6 85.26 4.25
-5 -1 -6 95.11 4.5
-5 -1 -6 95.8 4.2
-5 1 6 92.23 4.2
-5 1 6 99.29 4.79
5 1 -6 98.33 5.06
5 1 -6 92.41 115.19
-5 1 6 95.32 4.64
-5 -1 -6 94.73 4.11
5 1 -6 92 4.2
-5 -1 -6 94.32 4.53
5 -1 -6 -157.78 161.87
-5 -1 6 96.13 4.83
-5 -1 6 95.28 4.18
-5 1 -6 98.24 5.3
5 1 6 89.16 4.19
5 1 6 47.93 71.45
5 1 6 88.37 20.47
-5 1 -6 90.93 4.3
5 -1 -6 99.26 5.18
-5 1 -6 92.13 4.28
-5 1 -6 99.82 5.17
-5 -1 6 92.53 4.27
-5 1 -6 97.03 4.17
-6 1 6 87.24 4.76
6 -1 6 86.34 4.11
6 1 -6 88.48 4.2
-6 -1 -6 87.17 4.12
-6 1 6 91.15 4.18
-6 1 6 81.44 4.6
-6 -1 -6 92.57 4.02
6 1 -6 95.86 6.22
6 -1 6 -51.42 130.66
-6 1 6 85.24 4.08
-6 -1 -6 92.16 4.08
-6 -1 -6 77.49 4.4
6 1 -6 -125.37 136.89
-6 -1 -6 89.18 4.42
-6 1 -6 89.38 4.12
-6 -1 6 80.78 4.56
-6 -1 6 89.17 4.14
-6 1 -6 87.26 4.78
-6 1 -6 93.99 4.09
-6 1 -6 91.09 4.14
6 -1 -6 -118.75 191.86
-6 -1 6 84.78 4.51
-6 1 -6 86.97 4.15
-6 -1 6 89.25 4.08
6 1 6 89.16 4.83
-6 1 -6 94.27 4.71
7 -1 6 88.61 4.06
-7 1 6 92.21 4.29
-7 1 6 92.32 4.18
-7 -1 -6 92.72 4.14
7 1 -6 88.55 3.99
-7 -1 -6 91.96 4.09
-7 -1 -6 84.76 4.06
7 1 -6 87.49 6.08
-7 1 6 92.59 4.17
-7 1 6 91.1 4.12
-7 1 -6 87.02 4.13
7 1 6 93.68 4.14
-7 -1 6 91.33 4.11
-7 -1 6 90.61 4.18
-7 1 -6 95.07 4.15
-7 1 -6 87.05 4.48
-7 1 -6 91.31 4.02
-7 -1 6 88.92 4.05
0 2 6 456.54 17.98
0 2 6 461.07 23.97
0 -2 6 463.98 18.05
0 -2 6 434.62 18.09
0 2 -6 462.37 28.35
0 -2 6 577.85 91.77
-1 2 6 277.88 11.14
1 2 -6 304.2 65.96
1 -2 6 260.86 76.19
-1 2 6 274.82 11.2
1 2 6 277.81 20.64
-1 -2 6 292.37 11.16
-1 -2 6 281.31 11.21
-1 2 -6 258.33 24.43
-1 2 -6 271.4 11.26
1 2 6 275.84 15.29
-2 2 6 177.95 7.13
2 2 -6 149.46 58.79
2 -2 6 153.6 81.5
-2 2 6 168.88 7.02
2 2 6 181.44 10.77
-2 -2 6 166.15 6.92
-2 2 -6 167.46 7.02
2 -2 -6 190.01 111.71
-2 2 -6 180.72 28.02
-2 2 -6 157.99 6.81
-2 -2 6 168.62 7
-2 2 -6 171.07 7.16
2 2 6 160.87 14.12
-3 2 6 193.96 7.99
-3 2 6 160.74 29.08
3 2 -6 307.67 78.95
-3 -2 -6 193.45 7.99
-3 2 6 198.41 8.36
3 -2 6 208.27 92.24
-3 2 6 203.6 8.26
-3 2 -6 202.13 8.42
-3 -2 6 196.16 8.1
-3 2 -6 195.5 7.96
3 -2 -6 -121.93 129.56
-3 -2 6 199.52 8.18
3 2 6 183.28 13.39
-3 2 -6 197.88 8.25
-3 -2 6 199.74 7.94
-4 2 6 215.58 9.07
-4 2 6 223.61 9.42
4 -2 6 80.13 105.36
-4 2 6 222.73 9.54
4 2 -6 250.84 93.6
-4 -2 -6 215.13 9.09
-4 2 6 223.67 9.15
-4 2 -6 216.63 9.42
-4 2 -6 232.01 9.15
-4 -2 6 223.72 9.03
-4 -2 6 226.18 9.25
-4 2 -6 210.83 9.14
-4 2 -6 232.23 9.66
-4 -2 6 228.73 9.34
-4 -2 6 222.04 9.09
4 -2 -6 109.15 151.25
-4 2 -6 227.19 9.06
5 -2 6 348.5 144.82
-5 2 6 231.46 9.63
-5 -2 -6 233.49 9.48
-5 2 6 240.75 9.73
-5 2 6 237.21 10.26
5 2 -6 230.99 10.45
-5 -2 -6 223.03 9.56
5 2 -6 271.97 115.63
5 -2 -6 51.9 196.64
-5 2 -6 229.03 10.28
-5 2 -6 252.51 9.73
-5 -2 6 240.6 9.97
-5 -2 6 243.19 10.08
5 2 6 224.14 9.61
-5 -2 6 236.92 9.69
-5 -2 6 236.45 9.88
-5 2 -6 226.72 9.65
-5 2 -6 229.96 10.1
6 -2 6 335.4 166.14
-6 2 6 139.04 6.55
6 2 -6 179.93 119.29
-6 -2 -6 145.08 5.86
-6 2 6 140.23 6.15
6 -2 6 126.39 5.93
6 2 -6 136.9 6.87
6 2 -6 139.32 5.92
-6 -2 -6 137.95 5.91
-6 2 6 132.88 5.95
-6 2 6 128 7.13
-6 2 6 130.53 5.96
-6 2 6 156.51 8.63
-6 2 -6 135.16 5.9
-6 -2 6 141.35 6.06
6 -2 -6 179.51 247.8
-6 2 -6 137.4 5.94
-6 2 -6 143.93 6.2
-6 2 -6 138.95 6.11
-6 2 -6 140.6 8.2
-6 -2 6 139.34 5.93
6 2 6 133.95 5.96
-7 2 6 33.02 1.94
-7 2 6 30.17 1.89
7 2 -6 29.94 1.75
-7 -2 -6 33.25 1.87
-7 2 6 30.88 2.05
-7 2 6 30.61 1.96
7 2 -6 28.07 2.58
-7 -2 6 30.14 1.85
-7 2 -6 30.25 1.93
-7 -2 6 31.51 1.82
-7 2 -6 27.97 2.06
-7 -2 6 31.41 1.9
-7 2 -6 29.75 1.83
7 2 6 29.28 1.93
-7 2 -6 32.65 2
0 3 6 1145.12 53.08
0 3 6 1198.48 46.42
0 -3 6 1192.38 46.6
0 -3 6 1177.01 46.52
0 3 -6 1208.55 46.48
0 3 -6 1178.16 56.85
0 3 -6 1198.87 46.58
-1 3 6 10.55 1.04
-1 3 6 10.68 0.96
-1 3 6 8.93 9.36
-1 -3 -6 11.04 0.94
1 -3 6 -50.93 94.88
-1 -3 6 11.96 1.01
-1 3 -6 9.35 1
1 3 6 9.59 5.19
1 3 6 12.71 9.27
-1 3 -6 25.59 14.42
-1 -3 6 13.19 1.11
1 -3 -6 9.93 0.96
-2 3 6 242.91 9.74
2 -3 6 272.69 110.97
2 3 -6 318.64 128.87
-2 3 6 241.58 9.63
2 3 -6 299.33 72.47
-2 3 6 228.95 27.51
-2 3 -6 230.93 9.66
-2 3 -6 232.62 9.81
-2 -3 6 239 9.6
-2 -3 6 232.81 9.51
-2 -3 6 243.13 9.42
-2 3 -6 163.46 47.57
2 -3 -6 176.64 157.7
-2 3 -6 217.55 9.38
3 3 -6 360.88 79.9
-3 3 6 286.92 12.05
3 3 -6 238.97 147.68
-3 3 6 304.21 12.37
3 -3 6 301.04 123.09
-3 3 6 299.93 12.48
-3 3 6 270.24 34.5
-3 3 -6 306.48 12.41
3 -3 -6 341.59 187
-3 3 -6 400.05 89.71
3 -3 -6 301.92 12.11
-3 -3 6 302.84 12
-3 3 -6 297.61 12.05
-3 -3 6 303.44 12.24
-3 -3 6 312.36 12.31
-4 3 6 378.13 63.85
-4 3 6 472.02 18.72
4 -3 6 230.63 142.82
-4 3 6 464.22 18.77
-4 3 6 467.39 18.84
-4 3 6 466.84 19.25
4 3 -6 573.48 104.84
-4 3 6 452.86 19.1
-4 -3 6 476.1 18.66
-4 -3 6 481.83 18.95
-4 3 -6 467.01 18.82
-4 3 -6 484.21 19.37
4 -3 -6 550.8 219.38
-4 -3 6 460.79 18.85
-4 -3 6 460.41 18.71
-4 3 -6 483.43 18.78
-4 3 -6 477.09 18.72
-4 3 -6 485.39 19.18
-5 3 6 219.36 9.27
5 3 -6 223.96 9.16
5 3 -6 286.34 99.99
5 -3 6 130.59 178.89
-5 3 6 220.87 9.17
-5 3 6 218.7 9.15
-5 3 6 229.58 9.91
-5 3 6 239.32 9.94
5 3 -6 220.31 9.97
5 3 -6 390.65 168.32
-5 3 6 218.19 9.73
-5 -3 6 222.98 9.06
-5 -3 6 219.25 9.12
-5 -3 6 225.7 9.41
5 -3 -6 101.51 257.95
-5 3 -6 214.29 9.15
-5 3 -6 228.3 9.14
5 -3 -6 221.02 9.14
-5 -3 6 218.91 9.33
-5 3 -6 220.98 9.23
-5 3 -6 219.09 9.9
-5 3 -6 215.27 9.09
5 3 6 213.09 9.11
-5 3 -6 207.05 9.69
-6 3 6 72.1 3.67
-6 3 6 74.35 3.54
6 3 -6 75.38 4.48
-6 3 6 70.3 3.49
6 -3 6 45.91 200.3
-6 -3 -6 71.99 3.41
6 3 -6 73.06 3.47
-6 3 6 72.8 3.54
-6 3 -6 71.54 3.55
6 3 6 72.63 3.54
6 -3 -6 238.73 313.44
-6 3 -6 78.07 3.57
-6 3 -6 75.94 3.48
-6 -3 6 75.23 3.52
-6 -3 6 73.63 3.45
-6 3 -6 71.3 3.61
-7 -3 -6 59.87 2.91
-7 3 6 59.19 2.82
7 3 -6 59.31 2.79
7 3 -6 57.47 3.63
-7 3 6 56.11 2.84
-7 -3 -6 57.87 2.8
-7 3 6 59.04 3
-7 3 6 55.98 2.91
7 3 6 58.37 2.89
-7 -3 6 59.13 2.77
-7 3 -6 57.72 2.82
-7 -3 6 59.85 2.81
-7 -3 6 55.28 2.84
-7 3 -6 56.95 2.91
-7 3 -6 58.74 3.19
-7 3 -6 55.56 2.87
0 4 -6 21.35 11.42
0 4 6 -67.41 121.87
0 4 6 17.66 8.67
1 4 -6 304.95 24.92
1 -4 6 291.98 146.11
-1 4 6 319.6 25.45
1 -4 6 284.55 11.42
1 4 -6 289.63 11.65
-1 4 6 279.27 11.63
-1 -4 6 292.28 11.59
-1 4 -6 291.95 11.68
-1 -4 6 289.48 11.68
-1 4 -6 275.42 11.78
-1 4 -6 295.21 28.81
1 -4 -6 282.38 11.44
1 4 6 267.21 15.98
-1 -4 6 280.55 11.36
1 4 6 302.16 18.71
2 4 -6 141.42 65.35
2 4 -6 -13.05 147.19
-2 4 6 124 5.46
2 -4 6 122.49 5.23
2 -4 6 -50.75 137.97
-2 4 6 124.2 5.59
-2 -4 6 130.42 5.43
-2 -4 6 124.13 5.12
-2 4 -6 128.96 5.61
-2 4 -6 112.52 5.17
-2 4 -6 148.31 28
2 -4 -6 126.99 5.28
-2 4 -6 128.25 5.71
-2 -4 6 127.24 5.35
3 -4 6 138.95 5.98
3 4 -6 11.31 63.25
3 4 -6 62.48 129.64
-3 4 6 136.03 6.05
-3 4 6 139.73 32.11
-3 4 6 138.11 6.35
3 -4 6 254.23 160.31
3 -4 -6 142.44 6.04
-3 4 -6 145.46 6
-3 4 -6 152.11 6.64
-3 4 -6 152.73 41.82
-3 4 -6 146.06 6.42
-3 -4 6 141.94 6.06
-3 4 -6 138.68 6.08
-3 -4 6 151.46 6.2
-3 4 -6 143.11 5.94
3 -4 -6 197.65 274.12
4 4 -6 110.06 72.8
4 4 -6 97.13 5.08
-4 4 6 86.14 4.16
-4 4 6 185.05 62.6
-4 4 6 91.78 4.81
4 4 -6 93.35 4.25
-4 4 6 91.38 4.27
4 -4 6 -153.87 175.73
-4 4 6 91.64 4.19
-4 4 6 89.63 4.72
4 4 -6 166.16 111.57
-4 -4 6 103.79 4.39
4 -4 -6 90.5 4.19
-4 -4 6 93.97 4.05
-4 4 -6 91.28 4.18
-4 4 -6 98.72 4.18
-4 4 -6 96.35 4.16
-4 4 -6 103.98 5.01
4 -4 -6 -525.32 306.73
-4 -4 6 85.06 4.07
4 -4 -6 101.08 4.33
-4 4 -6 91.45 4.27
-4 4 -6 91.3 4.75
-4 -4 6 90.51 4.27
4 4 6 85.97 4.14
4 -4 -6 96.1 4.26
-5 4 6 330.35 13.8
-5 4 6 318.11 12.95
-5 4 6 312.09 13.07
-5 4 6 302.19 12.87
-5 4 6 315.11 12.9
5 -4 6 53.16 234.01
5 4 -6 338.1 13
5 4 -6 323.1 13.84
-5 4 6 293.09 12.88
-5 4 -6 280.89 13.31
5 4 6 317.46 12.93
-5 4 -6 331.07 13.93
-5 4 -6 321.73 12.9
-5 -4 6 327.32 13.14
-5 4 -6 331.9 12.95
-5 -4 6 332.15 12.86
-5 4 -6 312.52 13.03
-5 4 -6 319.34 13.65
-5 4 -6 325.14 12.98
-5 -4 6 320.43 12.91
-5 -4 6 313.1 13.08
5 -4 -6 569.98 352.01
5 -4 -6 327.66 12.98
-6 4 6 103.76 4.71
6 4 -6 112.03 5.69
6 -4 6 399.35 322.09
6 4 -6 111.25 4.71
-6 4 6 98.27 4.64
6 4 -6 94.3 5.39
-6 4 6 106.46 4.88
-6 4 6 107.69 4.7
-6 4 -6 107.34 4.76
-6 -4 6 110.33 4.65
-6 4 -6 107.16 4.67
6 4 6 107.14 4.74
-6 4 -6 97.97 4.7
-6 4 -6 106.77 4.83
-6 -4 6 110.3 4.71
6 -4 -6 -303.76 423.47
6 -4 -6 103.22 4.6
-7 4 6 23.07 1.51
7 4 -6 21.6 2.21
-7 4 6 23.14 1.69
7 4 -6 23.22 1.48
-7 4 6 21.45 1.78
7 4 6 21.68 1.58
-7 -4 6 22.45 1.5
-7 4 -6 21.73 1.83
-7 -4 6 24 1.47
-7 4 -6 23.31 1.5
-7 4 -6 22.63 1.63
-7 4 -6 20.63 1.54
0 5 -6 53.51 2.93
0 5 6 -94.21 146.89
0 -5 6 57.06 2.57
0 5 6 53.91 10.71
0 5 -6 39.09 12.94
0 -5 -6 56.51 2.55
1 -5 6 40.26 2.16
-1 5 6 63.78 15.32
-1 5 6 42.1 2.46
1 -5 6 41.42 2.13
1 5 -6 63.6 14.26
-1 -5 6 44.31 2.32
-1 5 -6 44.98 2.61
-1 -5 6 44.22 2.05
1 -5 -6 43.65 2.16
-1 5 -6 38.98 2.18
-1 5 -6 39.04 16.48
2 5 -6 -13.29 64.77
2 5 -6 -348.23 165.6
-2 5 6 52.85 18.84
-2 5 -6 -1.81 23.07
3 5 -6 119.88 113.99
-3 5 6 7.61 1.44
-3 5 6 1.06 28.16
3 -5 6 5.01 0.92
3 -5 6 -110.67 228.22
-3 5 6 4.69 0.89
3 5 -6 48.61 73.01
3 -5 6 4.76 0.81
-3 -5 6 5.15 0.84
-3 5 -6 4.99 0.95
-3 -5 6 7.44 1.02
-3 5 -6 -10.58 39.88
3 -5 -6 4.79 0.95
-3 5 -6 3.87 1.28
-3 -5 6 5.99 0.78
-3 5 -6 7.4 1.39
-3 5 -6 4.58 1.3
3 -5 -6 5.53 0.96
-4 5 6 -29.69 51.79
-4 5 6 86.99 4.84
-4 5 6 82.24 4
4 5 -6 96.63 4.16
-4 5 6 87.87 4.21
-4 5 6 85.63 4.01
4 5 -6 97.51 5.03
4 -5 6 -219.47 287.62
-4 5 -6 91.89 4.08
4 5 6 82.64 3.99
-4 5 -6 89.89 5
4 -5 -6 92.21 4.13
-4 5 -6 90.85 4.07
-4 5 -6 87.98 4.02
4 -5 -6 86.4 4.11
-4 -5 6 88.16 4.19
4 -5 -6 93.23 4.21
-4 -5 6 94.91 4.63
-4 5 -6 86.78 4.54
-4 5 -6 76.87 4.84
-4 5 -6 89.44 4.21
5 -5 6 -498.5 327.63
-5 5 6 123.27 5.65
5 5 -6 133.03 5.74
-5 5 6 137.48 5.95
-5 5 6 128.27 5.73
5 5 -6 138.5 6.7
-5 5 6 117.61 6.64
5 5 6 129.34 5.72
-5 5 -6 129.86 5.73
-5 5 -6 137.43 5.72
-5 -5 6 136.18 6.24
-5 -5 6 129.06 5.66
-5 5 -6 131.7 5.91
-5 -5 6 136.73 5.63
-5 5 -6 134.85 5.86
-5 5 -6 131.43 5.76
5 -5 -6 132 5.8
-5 5 -6 128.3 6.96
-6 5 6 113.45 5.21
6 5 -6 117.13 5.94
-6 5 6 115.13 5.31
6 5 -6 119.37 5.08
-6 5 6 117.99 5.09
-6 5 -6 114.51 5.04
-6 5 -6 115.36 5.21
6 5 6 114.18 5.19
6 -5 -6 116.21 5
-6 -5 6 112.97 5.03
-6 -5 6 118.88 4.99
-6 5 -6 112.63 5.04
-7 5 6 1.51 0.76
-7 5 6 2.12 0.7
-7 5 6 3.26 0.79
7 5 -6 -0.6 0.95
7 5 -6 0.83 0.57
-7 5 -6 1.43 0.74
7 5 6 1.1 0.71
-7 5 -6 1.49 0.64
-7 -5 6 0.7 0.63
0 -6 6 58.01 2.72
0 -6 6 56.43 2.66
0 -6 -6 55.17 2.62
0 -6 -6 50.29 3.11
0 6 6 7.89 167.44
0 6 -6 65.51 17.65
0 6 -6 59.91 2.81
0 6 6 44.46 12.86
-1 6 6 253.91 30.31
1 -6 6 299.8 11.8
1 -6 6 291.09 11.75
-1 6 -6 303.09 11.86
-1 6 -6 296.32 12.34
-1 6 -6 246.18 32.17
1 -6 -6 289.43 11.76
-1 -6 6 282.6 11.73
-1 -6 6 287.47 11.68
1 -6 -6 295.21 11.85
-2 6 6 -12.16 32.16
-2 6 6 19.14 1.82
2 -6 6 22.17 1.7
2 6 -6 218.46 164.32
2 -6 6 26.41 1.69
2 6 -6 -103 72.54
-2 6 -6 24.76 1.77
2 -6 -6 22.41 1.7
-2 -6 6 23.29 1.73
-2 -6 6 23.6 1.52
-2 -6 6 23.09 1.49
-2 6 -6 26.47 2.44
2 -6 -6 27.41 1.83
-2 6 -6 49.26 27.04
3 6 -6 8.3 1.69
3 -6 6 6.57 1.08
-3 6 6 4.81 1.74
3 -6 6 6.74 1.06
-3 6 6 5.74 0.82
-3 6 6 5.65 1.01
-3 6 6 6.83 0.89
3 6 -6 4.68 1.08
3 6 -6 7.7 1.35
-3 6 6 29.86 33.32
3 -6 -6 6.8 1.09
-3 6 -6 7.32 1.23
-3 6 -6 5.28 1.64
3 -6 -6 5.53 1.06
3 -6 -6 8.32 1.15
-3 6 -6 -15.66 39.26
3 6 6 6.04 0.91
-3 -6 6 8.31 0.91
-3 -6 6 9.15 0.94
3 6 6 4.64 1.09
-3 6 -6 7.76 1.13
3 6 6 7.15 1.69
-3 -6 6 8.85 1.12
-4 6 6 100.25 4.58
-4 6 6 96.75 56.27
-4 6 6 102.91 4.72
-4 6 6 98.62 4.47
4 6 -6 110.68 5.63
-4 6 6 90.09 5.59
4 6 -6 109.06 4.64
-4 6 -6 101.48 4.6
4 -6 -6 101.79 4.66
-4 6 -6 100.08 4.5
4 6 6 98.09 4.56
-4 6 -6 103.33 4.76
-4 6 -6 105.82 5.74
-4 -6 6 100.22 4.5
4 -6 -6 101.79 4.68
-4 -6 6 105.33 4.48
4 -6 -6 103.27 4.74
5 6 -6 4.84 0.81
5 6 -6 4.6 1.47
-5 6 6 5.64 0.98
-5 6 6 5.95 1.07
-5 6 6 6.84 0.92
5 -6 -6 4.99 1.01
-5 6 -6 5.73 0.9
-5 6 -6 5.03 1.06
5 6 6 4.66 0.9
-5 6 -6 4.47 1.01
-5 -6 6 5.2 0.82
-5 -6 6 4.72 0.8
5 6 6 2.7 1.25
6 6 -6 22.74 2.32
-6 6 6 19.53 1.62
-6 6 6 19.09 1.39
6 6 -6 19.86 1.44
-6 6 6 19.74 1.6
-6 -6 6 19.09 1.38
-6 -6 6 19.78 1.36
-6 6 -6 16.38 1.49
-6 6 -6 19.74 1.43
-6 6 -6 21.01 1.67
6 6 6 20.37 1.54
6 -6 -6 20.27 1.51
0 7 6 259.47 11.52
0 7 6 252.46 11.42
0 7 -6 261.21 32.43
0 -7 -6 246.43 10.18
0 7 -6 227.48 10.04
0 7 6 288.85 26.08
0 7 -6 259.78 10.41
0 -7 -6 248.91 10.28
0 -7 6 257.5 10.27
0 -7 6 247.95 10.2
1 7 -6 34.3 2.83
-1 7 6 25.13 18.99
1 7 -6 31.06 1.68
-1 7 6 35.1 1.87
1 7 -6 165.91 95.66
1 -7 6 38.04 2.1
1 -7 6 33.58 2.03
1 7 -6 39.27 2.99
-1 7 6 34.2 3.15
-1 7 -6 32.98 23.01
-1 7 -6 38.34 2.24
1 7 6 34.78 3.11
-1 -7 6 34.19 1.98
-1 -7 6 35.21 1.94
1 -7 -6 36.3 2.35
1 7 6 33.07 3.13
1 -7 -6 34.77 2.12
-1 7 -6 28.99 1.91
-1 7 -6 37.56 3.64
2 7 -6 168.96 7.91
2 7 -6 152.19 6.6
-2 7 6 167.97 29.27
2 -7 6 169.57 7.03
2 7 -6 184.55 8.12
2 -7 6 168.35 7.03
2 7 -6 179.29 64.59
-2 7 6 163.06 8.15
2 7 -6 173.78 7.02
-2 7 6 161.93 6.87
2 -7 -6 158.84 7.05
-2 7 -6 170.18 7.11
2 7 6 160.34 8.1
-2 -7 6 159.89 6.9
-2 -7 6 163.4 6.85
-2 7 -6 118.4 34.04
2 7 6 159.01 8.05
-2 7 -6 165.65 7.99
2 -7 -6 166.21 7.04
-2 7 -6 155.73 6.84
2 -7 -6 173.22 7.11
-3 7 6 55.59 2.78
3 -7 6 50.5 2.85
-3 7 6 53.59 2.9
-3 7 6 31.74 38.31
3 7 -6 60.83 3.92
3 7 -6 54.12 3.74
3 -7 6 50.9 2.79
3 7 -6 55.26 2.75
3 -7 -6 51.35 2.9
-3 7 -6 27.5 49.45
3 -7 -6 56.64 2.97
-3 -7 6 48.5 2.64
-3 7 -6 54.66 2.65
3 -7 -6 53.48 2.96
-3 7 -6 52.02 2.79
-3 7 -6 52.64 2.97
-3 -7 6 56.21 2.67
3 7 6 52.59 3.82
3 7 6 48.94 3.77
4 7 -6 18.82 2.4
4 7 -6 19.42 1.47
-4 7 6 9.39 51.27
-4 7 6 16.25 1.67
-4 7 6 18.4 2.47
-4 7 6 17.58 1.34
-4 7 6 16.76 1.54
-4 7 -6 18.05 1.8
-4 7 -6 -68.74 101.1
-4 7 -6 20.2 1.49
4 7 6 18.66 1.56
-4 -7 6 18.89 1.61
-4 7 -6 18.2 1.64
-4 -7 6 17.13 1.41
4 7 6 16.93 2.36
4 -7 -6 15.71 1.61
4 7 6 15.41 2.21
4 -7 -6 19.77 1.71
-6 7 6 24.25 1.46
6 7 -6 30.7 2.41
6 7 -6 31.02 1.59
-6 7 -6 28.1 1.77
6 -7 -6 26.05 1.62
6 7 6 28.92 1.67
-6 -7 6 27.98 1.55
-6 7 -6 24.12 1.64
-6 7 -6 26.47 1.64
0 8 -6 26.28 1.56
0 8 6 27.98 1.71
0 -8 6 27.74 1.84
0 -8 6 25.03 1.82
0 8 -6 25.26 2.61
0 8 6 28.79 3.1
0 8 6 27.3 2.97
0 -8 -6 28.28 1.87
0 8 -6 25.41 2.77
0 8 -6 -5.42 22.79
0 -8 -6 26.9 1.91
1 8 -6 16.59 1.12
-1 8 6 20.8 2.73
-1 -8 -6 17.41 1.47
1 8 -6 19.3 2.43
-1 8 6 18.46 1.4
1 8 -6 21.15 2.42
1 -8 6 17.03 1.65
-1 -8 -6 14.08 1.52
1 8 -6 23.98 130.12
1 -8 6 14.96 1.55
-1 8 6 32.88 30.75
-1 -8 6 18.73 1.54
1 -8 -6 16.07 1.72
-1 8 -6 15.88 2.32
-1 8 -6 17.44 1.38
-1 8 -6 16.33 1.72
1 8 6 19.75 2.73
-1 -8 6 18 1.54
1 8 6 17.09 2.65
1 -8 -6 17.29 1.65
-1 8 -6 48.68 31.46
2 8 -6 58.98 4.7
-2 8 6 51.25 3.4
2 -8 6 54.82 2.96
2 -8 6 53.92 2.88
-2 8 6 24.88 34.05
2 8 -6 54.21 5.26
2 8 6 56.36 5.33
-2 8 -6 53.92 2.98
-2 -8 6 54.72 2.7
2 -8 -6 53.97 2.94
-2 -8 6 51.18 2.71
-2 8 -6 54.14 3.01
-2 8 -6 49.95 38.39
2 -8 -6 51.89 2.94
-2 8 -6 51.42 3.81
-3 8 6 51.29 3.74
3 -8 6 57.54 3.2
3 -8 6 52.4 2.83
3 8 -6 55.37 2.67
-3 8 6 -8.57 51.22
-3 8 6 53.01 2.72
3 8 -6 59.16 3.85
3 8 -6 54.52 3.83
-3 8 6 50 2.82
-3 8 -6 55.95 2.99
-3 8 -6 53.74 3.56
-3 -8 6 52.52 2.71
-3 8 -6 129.36 58.46
3 8 6 48.95 3.82
3 8 6 52.93 3.81
3 -8 -6 54.22 2.89
-3 8 -6 52.75 2.73
3 -8 -6 52.99 2.89
4 8 -6 52.68 2.59
4 8 -6 57.78 3.66
-4 8 6 53.85 2.72
-4 8 6 48.1 3.34
-4 8 6 53.6 3.08
4 8 6 52.18 3.61
-4 -8 6 51.41 2.64
4 -8 -6 54.21 2.88
-4 -8 6 55.01 2.6
4 8 6 50.99 2.63
4 -8 -6 52.2 2.81
4 -8 -6 50.88 2.75
-4 8 -6 56.15 2.91
-4 8 -6 52.33 2.8
-4 8 -6 53.54 2.52
-5 8 6 28.65 1.72
5 8 -6 28.1 2.37
5 8 -6 27.01 1.56
-5 8 6 26.84 1.74
5 -8 -6 27.2 1.76
-5 -8 6 26.44 1.62
5 8 6 23.86 3.99
-5 8 -6 28.72 1.85
-5 8 -6 24.59 1.5
-5 8 -6 28.81 1.72
5 8 6 26.89 1.66
0 -9 6 41.05 3.14
0 9 -6 35.57 1.87
0 -9 6 38.64 2.28
0 9 -6 40.41 3.18
0 -9 -6 33.31 2.29
0 9 -6 36.5 2.98
0 9 -6 37.72 135.17
0 -9 -6 39.62 2.92
0 9 6 40.23 3.39
0 9 6 37.45 3.33
-1 9 6 28.72 3.11
1 9 -6 29.13 2.74
-1 -9 -6 28.4 1.87
-1 9 6 26.91 1.59
1 -9 6 31.21 2.01
-1 9 6 18.39 23.79
1 -9 6 32.64 2.31
-1 9 6 26.93 2.98
1 9 -6 32.33 2.84
-1 -9 -6 26.14 1.94
1 9 6 26.66 2.95
-1 -9 6 30.29 1.93
1 -9 -6 24.16 1.94
1 9 6 29.65 3.09
-1 9 -6 29.11 1.69
1 -9 -6 29.91 2.05
1 -9 -6 29.44 2.34
-1 9 -6 -28.68 34.1
-1 9 -6 29.93 2.76
-1 -9 6 29.78 1.93
2 9 -6 64.29 4.02
2 -9 6 65.13 3.24
-2 9 6 64.05 4.13
2 9 -6 68.74 4.18
-2 9 6 62.6 2.97
-2 9 6 51.4 38.17
2 -9 6 66.29 3.34
2 9 6 63.96 4.22
-2 9 -6 63.24 3.93
-2 9 -6 70.48 3.39
-2 9 -6 83.69 46.04
-2 -9 6 65.35 3.17
-2 9 -6 61.71 3.01
-2 -9 6 67.37 3.14
2 -9 -6 64.5 3.31
2 -9 -6 63.31 3.3
2 -9 -6 62.85 3.21
2 9 6 61.37 4.23
3 -9 6 0.53 1.06
3 -9 6 1.94 1.54
3 9 -6 0.67 1.13
-3 9 6 0.88 0.73
-3 9 6 -0.54 0.72
-3 9 -6 0.33 0.75
-3 9 -6 0.81 1.06
3 -9 -6 -0.45 0.75
-3 -9 6 0.36 0.72
3 9 6 0.37 1.25
3 9 6 1.02 0.9
-3 9 -6 0.58 0.93
3 -9 -6 0.18 0.91
3 -9 -6 0.56 0.78
0 10 -6 42.61 2.88
0 -10 6 46.82 2.49
0 10 6 42.4 3.38
0 -10 -6 42.61 2.74
0 10 6 45.15 3.34
0 -10 -6 41.57 2.35
0 10 -6 40.3 3.02
0 -10 6 43.6 2.39
-1 -10 -6 31.97 1.95
1 -10 6 29.94 1.98
-1 10 6 32.01 2.93
-1 -10 -6 31.02 1.84
1 10 -6 31.92 2.72
-1 10 6 33.24 2.82
1 -10 6 32.36 2.14
1 10 -6 32.88 2.65
1 -10 -6 30.05 1.91
-1 10 -6 26.82 2.51
1 10 6 32.81 2.88
1 -10 -6 32.32 2.06
1 10 6 29.66 2.91
-1 -10 6 34.14 2.04
-1 10 -6 31.9 1.63
1 -10 -6 29.64 2.13
-3 10 6 63.8 2.79
3 10 -6 63.72 3.58
-3 10 6 60.64 3.4
3 -10 6 61.26 3.51
-3 10 6 61.72 3.83
-3 10 -6 67.97 2.82
-3 10 -6 63.33 3
3 -10 -6 61.54 3.03
3 -10 -6 60.04 2.95
3 -10 -6 65.84 2.97
3 10 6 57.34 4.16
-3 10 -6 55.36 3.32
-3 -10 6 58 2.91
3 10 6 67.27 3.74
0 0 -7 109.77 93.97
1 0 7 0.27 0.57
-1 0 7 5.56 9.47
-1 0 7 0.21 0.56
-1 0 7 0.73 0.63
1 0 7 48.51 44.07
1 0 -7 -47.86 80.92
-2 0 7 1315.48 52.62
-2 0 7 1380.57 52.73
2 0 -7 1336.78 142.56
2 0 7 1311.99 97.89
-2 0 7 1342.55 66.87
3 0 -7 162.31 88.5
-3 0 7 156.05 6.68
-3 0 -7 152.38 6.64
-3 0 -7 159.12 6.51
-3 0 7 155.52 6.39
-3 0 7 155.36 6.58
-3 0 -7 154.68 6.31
3 0 7 179.55 63.91
-4 0 -7 276.97 11.61
4 0 -7 243.18 119.24
4 0 7 230.82 78.64
-4 0 7 285.57 11.68
-4 0 7 287.39 11.81
-4 0 -7 277.36 11.76
-4 0 7 283.87 11.43
-4 0 -7 285.85 11.36
-4 0 7 292.26 11.51
-4 0 -7 278.82 11.42
-5 0 -7 1.11 0.81
5 0 7 -22.03 91.08
-5 0 7 2.21 0.72
-5 0 -7 2.31 0.99
5 0 7 1.75 0.77
-5 0 7 2.03 0.99
5 0 -7 2.4 1.7
-5 0 7 3.3 1.02
5 0 -7 -35.95 139.69
-5 0 -7 3.02 1.73
-6 0 -7 19.59 1.71
-6 0 7 20.9 1.66
6 0 7 -26.4 100.37
6 0 -7 -8.27 176.28
-6 0 -7 21.79 1.66
-6 0 -7 20.09 1.6
-6 0 -7 19.38 1.99
-6 0 -7 24.03 2.16
-6 0 7 21.22 2.17
6 0 7 20.66 1.76
-6 0 7 20.12 2.03
-6 0 7 21.78 1.63
6 0 -7 21.6 2.45
-7 0 -7 19.17 1.56
-7 0 7 21.67 1.58
-7 0 -7 21.11 2.14
-7 0 -7 23.11 1.69
-7 0 7 20.81 1.62
-7 0 -7 22.49 1.54
7 0 7 22.7 1.69
7 0 -7 18.52 1.38
-7 0 7 21.48 1.64
-7 0 7 23.5 1.82
0 1 -7 544.28 33.39
0 1 7 607.67 29.78
0 1 7 594.62 23.44
0 -1 7 557.73 76.4
0 -1 7 599.59 23.52
0 -1 7 605.77 23.46
0 1 7 601.72 23.4
-1 1 7 305.84 12.37
-1 1 7 293.37 21.47
1 -1 7 339.05 71.85
1 1 -7 303.48 83.06
-1 1 7 304.78 12.31
1 1 7 325.08 17.6
-1 1 -7 286.13 26.65
1 1 7 318.9 12.31
1 -1 -7 216.98 102.31
-1 -1 7 302.49 12.37
-1 -1 7 314.32 12.33
-1 -1 7 297.78 23.87
-2 1 7 59.77 15.61
-2 1 7 57.51 2.97
-2 1 7 66.57 2.91
2 1 -7 27.4 72.83
2 -1 7 2.7 59.94
-2 -1 7 60.64 2.65
-2 1 -7 59.23 2.97
-2 -1 7 54.36 2.86
-2 -1 7 68.06 2.85
-2 1 -7 58.2 2.62
2 1 7 19.54 39.03
2 -1 -7 47.65 89.88
2 1 7 59.27 23.82
-3 1 7 606 53.19
3 -1 7 565.72 94.42
-3 1 7 608.94 23.87
-3 -1 -7 616.76 23.81
3 1 -7 640.18 115.79
-3 1 7 600.9 23.96
-3 1 7 611.75 23.67
-3 -1 -7 548.99 23.62
-3 -1 7 595.82 23.9
-3 1 -7 608.22 24
3 1 7 573.22 67.9
3 -1 -7 687.56 134.99
-3 -1 7 604.19 23.81
-3 -1 7 600.08 23.64
-3 1 -7 614.55 23.86
3 1 7 598.27 40.8
-3 1 -7 597.45 23.61
-4 1 7 100.18 4.67
-4 1 7 99.96 4.24
-4 1 7 94.35 4.52
-4 -1 -7 96.28 4.45
-4 -1 -7 91.22 4.32
4 -1 7 124.77 91.38
4 1 -7 -51.79 102.22
-4 1 7 95.22 4.29
-4 1 -7 99.84 4.73
-4 1 -7 96.13 4.25
-4 1 -7 99.1 4.18
-4 -1 7 97.99 4.19
4 1 7 62.7 59.76
-4 -1 7 96.33 4.27
4 -1 -7 9.34 128.57
4 1 7 61.51 22.27
-4 1 -7 95.87 4.54
-4 -1 7 100.64 4.58
-4 -1 7 94.93 4.44
-5 -1 -7 17.39 1.38
5 1 -7 -108.73 121.25
5 -1 7 11.55 108.59
-5 1 7 18.6 1.91
-5 -1 -7 17.31 1.35
-5 1 7 16.91 1.48
-5 1 7 16.89 1.41
5 1 -7 17.39 1.4
5 1 -7 19.88 2.37
-5 -1 -7 17.76 2.04
-5 1 7 16.53 1.8
-5 -1 -7 16.03 1.52
5 -1 7 15.67 1.44
-5 -1 7 21.42 1.92
-5 -1 7 18.8 1.7
-5 1 -7 17.29 1.54
5 -1 -7 20.21 2.49
5 1 7 5.74 23.43
-5 1 -7 18.39 1.58
-5 -1 7 16.94 1.4
-5 -1 7 17.99 1.54
-5 1 -7 14.76 1.43
-5 1 -7 15.37 1.7
-5 1 -7 19.1 1.96
5 1 7 41.3 66.55
-5 1 -7 19.58 1.46
5 -1 -7 116.04 154.88
6 1 -7 8.59 0.98
6 1 -7 214.38 165.63
-6 1 7 7.38 1.09
-6 -1 -7 9.22 1.09
-6 1 7 7.09 1.66
-6 -1 -7 7.49 1.5
6 -1 7 125.33 133.07
-6 -1 -7 8.08 1.05
-6 -1 -7 7.82 1.6
-6 1 7 8.42 1.07
6 -1 7 10.42 1.13
-6 1 7 7.42 2.16
-6 1 7 8.44 1.14
6 1 -7 8.06 1.66
-6 -1 7 7.16 1.57
6 -1 -7 -156.87 196.66
-6 1 -7 8.77 1.15
-6 1 -7 8.12 1.01
-6 1 -7 7.75 1.06
6 1 7 7.92 1.11
-6 -1 7 8.7 1.11
-6 1 -7 8.57 1.07
-6 1 -7 8.29 1.92
-6 1 -7 6.46 1.9
-6 -1 7 7.95 1.76
-6 -1 7 8.31 1.06
7 1 -7 247 10.66
7 -1 7 232.14 9.67
-7 -1 -7 232.93 9.73
-7 1 7 237.91 9.78
-7 -1 -7 248.83 9.69
-7 1 7 246.33 9.74
-7 1 7 227.77 9.7
-7 1 7 236.83 9.86
7 1 -7 223.13 9.57
7 1 7 234.15 9.7
-7 -1 7 228.91 9.71
-7 -1 7 237.91 9.8
-7 1 -7 227.65 9.74
-7 1 -7 225.56 9.7
-7 1 -7 244.93 9.74
-7 1 -7 243.24 9.65
-7 -1 7 242.56 9.69
0 2 7 166.97 7.36
0 -2 7 169.27 7.21
0 2 -7 151.01 19.51
0 -2 7 239.79 78.83
0 2 7 165.96 13.92
0 -2 7 177.28 7.04
-1 2 7 12.92 1.03
-1 2 7 11.92 1.11
-1 2 7 15.74 9.45
1 -2 7 17.88 69.75
1 2 -7 20.51 63.63
1 -2 -7 26.2 125.11
-1 -2 7 15.3 1.19
-1 -2 7 14.42 1.23
1 2 7 20.11 5.74
-1 2 -7 3.09 13.99
2 -2 7 144.55 79.68
2 2 -7 271.21 69.54
-2 2 7 214.07 8.54
-2 2 7 197.27 22.8
-2 2 7 207.98 8.61
2 2 7 186.2 19.09
2 -2 -7 198.98 8.36
-2 -2 7 216.79 8.46
-2 2 -7 209.08 8.53
2 2 7 206.63 13.16
-2 2 -7 205.35 8.67
-2 2 -7 184.58 29.51
-2 -2 7 206.32 8.53
-2 -2 7 213.96 8.31
2 -2 -7 223.71 135.39
-2 2 -7 199.63 8.29
3 2 -7 34.04 69.83
-3 2 7 14.25 1.3
-3 2 7 9.29 1.24
3 -2 7 -66.27 94.14
-3 2 7 11.83 1
-3 -2 -7 9.54 0.92
-3 2 7 -4.03 26.84
3 -2 -7 37.13 150.54
-3 2 -7 10.58 1
3 2 7 15.36 5.44
-3 2 -7 8.65 1.14
3 2 7 18.29 8.63
3 -2 -7 10.83 1
-3 2 -7 9.33 1.24
-3 -2 7 9.73 1.1
-3 -2 7 10.29 0.9
-3 -2 7 11.22 1.07
-4 2 7 75.89 3.83
-4 -2 -7 72.33 3.47
4 -2 7 131.92 113.76
4 2 -7 175.81 95.93
-4 2 7 75.52 3.42
-4 -2 -7 71.56 3.44
-4 2 7 78.3 3.99
-4 2 7 77.88 3.51
-4 2 -7 80.91 3.5
-4 -2 7 74.97 3.62
-4 2 -7 76.18 4.03
-4 2 -7 75.47 3.38
4 -2 -7 100.63 168.71
-4 2 -7 66.97 3.85
-4 2 -7 71.16 3.84
-4 -2 7 77.37 3.73
-4 -2 7 77.73 3.45
-4 -2 7 76.5 3.38
5 2 -7 6.76 1.35
5 2 -7 119.64 117.2
5 -2 7 -91.71 134.34
5 -2 -7 -135.03 210.3
6 2 -7 161.41 7.73
-6 -2 -7 156.13 6.78
-6 2 7 165.05 6.83
-6 -2 -7 175.21 6.71
6 2 -7 162.25 6.74
6 2 -7 267.4 136.39
-6 2 7 153.86 6.81
6 -2 7 -31.42 161.06
-6 2 7 154 6.78
-6 2 7 157.76 6.94
6 -2 7 149.88 6.72
6 2 -7 138.6 7.39
-6 2 -7 156.65 6.72
-6 2 -7 163.1 6.84
-6 2 -7 166.88 6.8
-6 2 -7 156.77 6.88
-6 -2 7 166.09 6.86
-6 -2 7 162 6.76
6 -2 -7 300.95 262.82
6 2 7 156.21 6.8
-7 -2 -7 3.15 0.79
7 2 -7 5.17 0.76
-7 2 7 4.6 0.89
-7 2 7 5.63 0.89
-7 2 7 5.19 1.1
-7 -2 -7 5.21 0.87
7 2 -7 4.2 1.31
-7 2 -7 5.27 0.98
-7 -2 7 5.78 0.83
-7 2 -7 4.55 0.89
-7 -2 7 4.93 0.98
-7 2 -7 4.41 0.9
7 2 7 4.04 0.9
-7 2 -7 5.15 0.83
-7 -2 7 5.85 0.94
0 3 7 44.53 2.27
0 -3 7 45.42 2.43
0 -3 7 143.86 113.84
0 -3 7 44.11 2.11
0 -3 7 49.31 2.37
0 3 -7 52.01 12.48
0 3 7 44.8 9.04
1 -3 7 35.89 106.46
-1 3 7 5.86 0.87
-1 3 7 10.23 8.9
-1 3 7 9.06 1.07
-1 -3 -7 7.46 0.84
1 -3 7 10.55 0.95
1 -3 -7 8.53 0.88
-1 3 -7 23.51 15.55
-1 -3 7 9.73 1.03
-1 3 -7 8.92 1.05
-1 3 -7 7.85 0.96
1 3 7 13.74 5.94
-1 -3 7 9.8 0.98
1 3 7 18.2 11.99
-1 -3 7 7.97 0.81
-2 3 7 361.08 14.82
-2 3 7 366.02 14.93
2 -3 7 203.17 106.47
2 3 -7 509.87 96.37
-2 3 7 376.52 32.82
-2 -3 7 369.71 14.58
-2 3 -7 370.11 14.88
-2 3 -7 435.85 42.33
-2 -3 7 358.95 14.82
-2 3 -7 370.41 15.04
-2 3 -7 369.04 14.69
-2 -3 7 373.25 14.76
2 -3 -7 -48.99 163.94
2 -3 -7 365.4 14.65
3 -3 7 0.48 122.86
-3 3 7 204.8 8.58
-3 3 7 194.48 8.24
-3 3 7 206.68 8.74
-3 3 7 249.47 35.32
3 3 -7 168.17 77.48
-3 3 -7 211.92 8.32
-3 3 -7 205.33 8.63
-3 -3 7 201.4 8.49
3 -3 -7 199.07 8.31
-3 -3 7 202.24 8.22
-3 3 -7 199.91 8.79
-3 3 -7 240.16 62.69
3 -3 -7 -46.91 188.17
-3 -3 7 200.2 8.39
-3 3 -7 202.39 8.24
-4 3 7 164.23 7.71
-4 3 7 58.85 52.61
-4 3 7 167.93 7.14
-4 3 7 170.02 7.27
-4 3 7 171.76 7.59
-4 3 7 175.3 7.2
4 3 -7 154.24 96.06
4 -3 7 3.79 148.53
-4 -3 7 168.68 7.31
-4 3 -7 170.85 7.15
-4 3 -7 191.3 7.25
-4 -3 7 172.65 7.15
-4 3 -7 181.58 7.68
-4 3 -7 169.13 7.24
-4 3 -7 164.57 7.8
-4 -3 7 165.17 7.39
4 -3 -7 370.18 223.08
-4 -3 7 170.34 7.08
5 3 -7 103.47 104.78
-5 3 7 30.12 2.09
5 3 -7 30.24 1.91
-5 3 7 30.96 2.58
5 -3 7 136.82 180.67
-5 3 7 29.8 1.91
5 3 -7 30.97 2.69
-5 3 7 30.78 1.99
-5 3 7 33.64 2.78
-5 3 7 29.15 1.96
-5 3 7 29.7 1.91
-5 3 -7 31.23 1.92
5 3 7 32.98 2.04
-5 -3 7 30.95 1.82
-5 3 -7 36.86 2.93
5 -3 -7 244.97 277.44
-5 -3 7 31.98 2.25
-5 3 -7 32.17 1.99
-5 -3 7 29.62 1.86
5 -3 -7 29.79 1.98
-5 3 -7 31.73 1.97
-5 3 -7 27.7 2.01
-5 -3 7 31.75 2.2
-5 3 -7 26.31 2.43
6 -3 7 75.69 198.56
6 -3 -7 -550.97 323.19
-7 -3 -7 5.13 0.87
7 3 -7 5.39 0.76
-7 3 7 4.32 0.8
-7 -3 -7 4.39 0.82
7 3 -7 4.59 1.3
-7 3 7 5.38 0.96
-7 3 7 4.49 0.8
-7 3 -7 4.61 0.85
7 3 7 4.47 0.88
-7 -3 7 5.68 1.15
-7 -3 7 5.95 0.87
-7 3 -7 6.52 0.99
-7 3 -7 5.14 0.81
-7 3 -7 5.73 0.98
0 4 7 30.62 10.07
0 -4 7 36.16 2.06
0 4 -7 39.27 2.11
0 4 7 216.66 145.98
0 4 7 34.34 1.95
0 4 -7 35.01 2.14
0 -4 7 35.23 1.82
0 4 -7 26.67 12.57
-1 4 7 25.11 1.81
1 4 -7 24.25 1.67
1 -4 7 143.41 165.27
1 -4 7 24.04 1.5
-1 4 7 23.22 11.47
1 -4 -7 23.77 1.51
1 4 7 21.29 7.27
-1 -4 7 22.41 1.59
1 4 7 38.61 11.51
-1 4 -7 27.35 1.82
-1 4 -7 27.11 16.28
-1 -4 7 23.38 1.38
-1 -4 7 27.87 1.76
-1 4 -7 26.61 1.89
-2 4 7 7.47 17.84
-2 4 7 2.93 1.01
2 4 -7 -80.46 65.37
2 -4 7 26.93 156.78
2 -4 7 3.6 0.76
-2 -4 7 4.21 0.9
2 -4 -7 3.52 1.24
-2 -4 7 4.44 0.68
-2 4 -7 -31.82 23.06
-2 4 -7 3.91 0.96
-2 -4 7 4.65 0.88
-2 4 -7 4.17 0.65
-2 4 -7 3.23 0.99
-3 4 7 67.53 3.83
3 -4 7 345.68 180.17
-3 4 7 60.27 28.65
-3 4 7 67.01 3.68
3 4 -7 102.05 74.91
-3 4 7 67.61 3.34
-3 4 -7 63.56 41.05
-3 4 -7 69.05 3.35
-3 4 -7 71.98 3.92
-3 -4 7 70.62 3.39
-3 4 -7 78.42 3.36
3 -4 -7 75.52 3.39
-3 4 -7 71.39 3.75
-3 -4 7 72.52 3.24
-3 -4 7 75.02 3.19
-3 -4 7 73.86 3.52
-3 4 -7 67.42 3.24
3 -4 -7 468.56 408.56
4 4 -7 399.76 153.4
-4 4 7 219.99 9.77
4 4 -7 264.76 10.84
4 4 -7 254.49 9.93
-4 4 7 223.72 9.81
4 4 -7 252.93 11.21
4 4 -7 277.03 92.44
-4 4 7 190.38 53.51
-4 4 7 237.55 10.48
4 -4 7 217.74 240.45
-4 4 7 235.55 9.92
-4 -4 7 242.7 9.74
-4 4 -7 249.35 9.86
4 -4 -7 249.41 9.87
-4 -4 7 247.91 10.08
-4 4 -7 230.83 9.9
-4 -4 7 228.86 9.76
-4 -4 7 235.33 10.12
4 -4 -7 257.47 9.99
-4 4 -7 234.46 9.79
4 -4 -7 233.5 9.85
-4 4 -7 232.07 9.77
4 -4 -7 618.51 343.95
-4 4 -7 236.81 10.38
4 4 7 223.9 9.77
5 4 -7 222.82 9.75
-5 4 7 201.93 9.62
-5 4 7 192.34 8.76
-5 4 7 207.34 8.83
5 -4 7 177.6 234.5
5 4 -7 228 8.9
-5 4 7 212.6 8.96
-5 4 7 210.02 8.78
-5 4 -7 206.06 8.91
-5 4 -7 210.23 8.78
5 -4 -7 445.77 417.73
-5 4 -7 210.98 8.82
-5 4 -7 222.77 10.75
-5 4 -7 214.39 8.86
-5 4 -7 198.3 9.52
5 4 7 213.98 8.84
-5 -4 7 221.09 8.82
-5 -4 7 209.29 9.07
-5 -4 7 215.19 8.75
5 -4 -7 217.21 8.89
6 -4 7 -407.99 245.14
-6 4 7 27.95 2.06
6 4 -7 29.17 2.78
-6 4 7 26.41 1.82
6 4 -7 29.51 1.84
-6 4 7 30.84 1.98
-6 4 7 31.22 1.91
6 -4 -7 28.66 1.82
6 -4 -7 569.67 501.49
-6 4 -7 26.41 1.87
-6 4 -7 32.8 2.06
-6 -4 7 29.64 1.84
-6 -4 7 30.83 1.81
6 4 7 29.96 2.01
-6 4 -7 32.06 1.91
-6 4 -7 29.87 2.01
-7 4 7 119.36 5.11
-7 4 7 115.93 4.99
-7 4 7 118.16 4.96
7 4 -7 117.98 5.75
7 4 -7 122.04 4.96
-7 4 -7 103.97 4.95
-7 4 -7 113.71 5.01
-7 4 -7 103.87 5.21
7 4 7 118.43 5.02
-7 -4 7 119.65 4.95
-7 4 -7 119.64 4.93
-7 -4 7 116.68 5
0 -5 7 194.67 8.09
0 -5 -7 200.23 8.07
0 5 7 204.04 20.42
0 5 -7 196.51 8.56
0 -5 7 202.88 8.31
0 5 -7 201.48 8.19
0 5 -7 188.32 25.01
0 5 7 283.86 223.46
1 -5 7 57.68 2.72
-1 5 7 55.82 3.47
-1 5 7 46.54 15.31
1 -5 7 56.74 2.68
-1 5 -7 75.03 19.73
1 -5 -7 55.36 2.89
1 -5 -7 59 2.79
-1 -5 7 56.64 2.61
-1 -5 7 52.62 2.86
-1 5 -7 58.25 2.75
-1 5 -7 54.49 3.14
-2 5 7 75.73 23.88
2 5 -7 137.18 78.99
2 -5 7 88.63 3.94
2 -5 7 84.79 3.91
-2 5 7 86.06 4.35
-2 -5 7 86.21 4.06
-2 -5 7 91.01 4.19
-2 -5 7 89.04 3.82
2 -5 -7 85.88 3.96
-2 5 -7 87.17 4
-2 5 -7 88.59 4.52
-2 -5 7 85.61 3.86
-2 5 -7 89.92 4.59
-2 5 -7 102.72 29.42
2 -5 -7 91.93 4.06
-3 5 7 307.6 13.1
3 -5 7 314.05 12.52
3 -5 7 -53.88 234.03
-3 5 7 257.23 36.64
3 5 -7 108.23 163.6
3 5 -7 174.63 75.35
3 -5 7 303.63 12.52
-3 5 7 305.73 12.6
-3 5 -7 303.66 14.41
-3 -5 7 310.79 12.48
-3 -5 7 323.69 12.82
-3 5 -7 309.42 13.28
3 -5 -7 321.61 12.62
-3 5 -7 279.05 54.4
-3 -5 7 301.23 12.69
3 -5 -7 308.27 12.58
-3 -5 7 316.19 12.45
-3 5 -7 314.7 12.64
-4 5 7 228.16 10.87
-4 5 7 245.52 10.29
4 -5 7 -58.08 286.66
-4 5 7 222.15 10.1
4 5 -7 276.87 11.27
-4 5 7 425.14 65.64
4 5 -7 264.01 10.28
-4 5 7 234.7 10.12
4 -5 -7 244.75 10.28
-4 -5 7 249.77 10.38
-4 5 -7 258.89 10.19
-4 5 -7 250.65 10.13
-4 -5 7 249.43 10.42
4 5 7 240.3 10.14
4 -5 -7 242.6 10.21
-4 5 -7 233.79 10.13
4 -5 -7 261.83 10.24
-4 5 -7 237.93 11.07
-4 -5 7 253.27 10.15
-4 5 -7 249.03 10.31
-4 5 -7 244.83 10.17
-4 -5 7 254.1 10.08
-5 5 7 304.84 12.95
5 5 -7 335.71 13.98
-5 5 7 301.35 12.92
5 -5 7 -26.82 314.94
-5 5 7 329.58 13.18
5 5 -7 340.82 13.06
-5 5 -7 309.97 13
-5 5 -7 318.29 12.94
-5 5 -7 309.89 13.11
-5 5 -7 325.93 13.18
-5 -5 7 336.52 12.93
5 -5 -7 326.21 13.06
-5 5 -7 311.68 12.95
-5 -5 7 320.42 13.19
5 5 7 308.42 12.98
-6 5 7 2.91 0.88
6 5 -7 2.99 0.73
-6 5 7 2.79 0.79
6 5 -7 4.44 1.46
-6 5 7 3.28 0.95
6 -5 -7 3.22 0.8
-6 5 -7 3.82 0.96
-6 -5 7 4.39 0.81
-6 5 -7 4.39 0.87
-6 5 -7 3.21 0.94
-6 5 -7 2.38 0.8
-6 -5 7 4.25 0.76
6 5 7 3.1 0.89
0 -6 7 27.39 1.66
0 6 -7 37.63 17.96
0 -6 -7 26.66 1.75
0 -6 -7 24.7 1.58
0 6 7 36.42 12.92
0 6 -7 27.22 1.77
0 -6 7 24.98 1.6
1 -6 7 106.55 4.66
-1 6 7 111.23 19.44
1 -6 7 99.42 4.61
-1 -6 7 105.43 4.56
1 -6 -7 111.32 4.75
-1 6 -7 102.06 5.23
-1 -6 7 106.77 4.61
-1 6 -7 109.78 4.73
-1 6 -7 118.53 26.3
2 6 -7 132.03 7.04
2 -6 7 122.89 5.18
-2 6 7 104.35 5.01
2 -6 7 119.49 5.18
2 6 -7 134.97 85.48
-2 6 7 204.15 31.63
-2 6 -7 68.59 30.63
-2 -6 7 117.66 5.03
-2 6 -7 119.91 5.22
-2 -6 7 118.33 5.09
-2 6 -7 122.11 5.94
-2 -6 7 113.77 5.35
2 -6 -7 120.57 5.28
2 -6 -7 118.27 5.2
-2 6 -7 112.98 5.11
-3 6 7 86.32 36
3 6 -7 92.81 4.98
3 -6 7 81.84 3.91
-3 6 7 77.28 3.81
3 -6 7 83.49 3.97
3 6 -7 93.73 4.98
3 6 -7 90.69 3.97
-3 6 7 91.54 4.39
3 -6 -7 96.99 4.15
3 -6 -7 83.12 4.06
-3 -6 7 87.45 4.14
-3 -6 7 89.74 4.07
-3 6 -7 89.18 3.83
-3 6 -7 85.99 3.91
-3 -6 7 74.25 4.03
-3 6 -7 91.13 4.94
-3 6 -7 38.29 47.07
3 6 7 80.73 4.85
3 6 7 75.03 4.79
3 6 7 73.75 3.81
3 -6 -7 85.22 4.17
-3 6 -7 85.34 4.08
4 6 -7 53.77 3.59
-4 6 7 47.66 2.6
-4 6 7 50.2 2.75
4 6 -7 51.25 2.65
-4 6 7 21.9 67.32
-4 6 7 50.01 2.53
-4 -6 7 53.8 2.55
4 -6 -7 57.28 2.88
4 -6 -7 47.51 2.71
4 6 7 50.26 2.64
4 6 7 41.96 3.45
-4 -6 7 47.43 2.88
-4 6 -7 57.57 5.7
-4 6 -7 47.43 2.69
4 -6 -7 46.64 2.77
-4 6 -7 49.35 2.85
-4 6 -7 52.06 2.57
-4 -6 7 48.31 2.54
-5 6 7 123.74 5.49
5 6 -7 120.23 5.35
-5 6 7 119.07 5.35
-5 6 7 118.95 5.25
5 6 -7 127.83 6.26
5 6 7 120.27 5.35
-5 6 -7 126.96 5.54
-5 -6 7 120.23 5.31
5 -6 -7 125.41 5.46
-5 6 -7 119.61 5.27
-5 6 -7 122 5.33
-5 -6 7 127.68 5.28
-6 6 7 18.22 1.58
-6 6 7 19.51 1.38
-6 6 7 19.19 1.62
6 6 -7 21.56 2.25
6 6 -7 20.31 1.42
-6 6 -7 19.57 1.63
-6 6 -7 20.47 1.54
-6 6 -7 21.48 1.46
6 6 7 19.8 1.54
6 -6 -7 20.54 1.48
-6 -6 7 20.81 1.41
-6 -6 7 21.06 1.39
0 7 -7 69.13 21.84
0 7 -7 84.04 3.79
0 7 7 99.43 28.2
0 7 -7 81.08 4.63
0 -7 -7 77.88 3.71
0 -7 7 75.33 3.66
0 7 7 78.44 4.85
0 7 7 72.66 6.46
0 -7 7 83.28 3.74
0 7 7 74.37 16.9
1 7 -7 4.28 1.06
1 7 -7 5.06 1.43
-1 7 7 7.54 19.6
1 -7 7 4 0.85
1 7 -7 4.33 0.7
-1 7 7 2.92 1.13
1 7 -7 -10.94 95.77
1 7 7 2.46 0.98
1 -7 -7 4.77 0.97
1 7 7 4.58 1.68
-1 7 -7 4.52 1
-1 7 -7 4.64 22.86
1 -7 -7 2.44 0.96
-1 7 -7 4.1 1.44
-1 7 -7 4.09 0.73
-1 -7 7 4.73 0.85
2 -7 7 54.11 2.83
-2 7 7 51.47 2.66
2 -7 7 54.63 2.86
2 7 -7 0.44 159.96
2 7 -7 61.44 3.88
2 7 -7 56.93 2.78
-2 7 7 59.69 28.25
2 7 -7 49.87 2.36
2 7 -7 143.89 86.85
2 7 -7 56.99 3.68
-2 7 -7 57.24 2.95
-2 -7 7 56.59 2.69
2 -7 -7 54.23 2.94
2 -7 -7 54.27 2.94
-2 7 -7 14.07 35.11
-2 -7 7 54.12 2.73
-2 7 -7 48.76 2.66
-2 7 -7 48.49 5.25
2 7 7 54.94 3.92
2 7 7 50.05 3.91
-3 7 7 137.36 6.02
3 -7 7 137.58 5.98
-3 7 7 133.75 5.88
3 7 -7 146.41 5.99
-3 7 7 170.47 44.51
3 -7 7 133.88 6.01
3 7 -7 142.89 7.03
-3 7 -7 135.37 5.81
-3 7 -7 141.86 5.92
3 7 7 123.76 6.86
3 -7 -7 137.72 6.07
-3 -7 7 143.95 5.92
3 -7 -7 140.66 6.1
3 7 7 123.64 6.92
-3 7 -7 78.65 79.63
-3 -7 7 139.45 5.86
3 -7 -7 143.25 6.12
-3 7 -7 141.67 6.11
4 7 -7 119.77 5.9
4 7 -7 110.25 4.86
-4 7 7 106.98 4.95
-4 7 7 186.47 67.32
-4 7 7 108.95 4.85
4 7 7 95.97 5.62
-4 7 -7 108.29 4.84
-4 -7 7 110.76 4.83
4 -7 -7 108.58 4.99
4 7 7 106.07 4.83
-4 -7 7 119.85 4.91
-4 7 -7 112.36 5.05
-4 7 -7 111.27 4.78
4 -7 -7 110.06 4.93
4 -7 -7 108.26 5
-5 7 7 44.42 2.27
-5 7 7 46.07 2.52
-5 7 7 50.42 2.63
5 7 -7 52.26 3.31
5 7 -7 47.26 2.43
-5 7 7 41.69 3.72
5 7 7 49.6 2.5
-5 7 -7 49.17 2.69
-5 -7 7 48.57 2.43
-5 7 -7 48.19 2.41
5 -7 -7 49.03 2.6
-5 7 -7 46.95 2.46
-5 -7 7 50.47 2.4
-6 7 7 51.28 2.46
6 7 -7 50.2 2.61
6 7 -7 51.87 3.1
-6 7 7 48.7 2.48
-6 7 -7 48.21 2.32
6 7 7 49.79 2.44
-6 -7 7 49.1 2.36
-6 7 -7 50.87 2.41
6 -7 -7 52.66 2.4
-6 7 -7 45.77 2.49
0 -8 -7 5.48 0.99
0 -8 7 6.09 1.02
0 8 -7 5.78 1.54
0 -8 -7 6.48 1.03
0 8 -7 4.09 0.68
0 -8 7 6.26 0.97
0 8 7 3.68 1.17
0 8 7 5.85 1.91
0 8 -7 3.09 0.99
1 8 -7 32.84 2.82
1 -8 7 29.88 2.08
-1 8 7 29.33 3.18
1 8 -7 25.74 1.51
-1 -8 -7 28.17 1.84
-1 8 7 42.1 24.93
-1 -8 -7 29 1.92
1 8 -7 -87.61 108.31
1 8 -7 29.93 2.73
1 -8 7 29.27 1.99
-1 8 7 26.8 1.72
1 -8 -7 30.62 2.06
-1 8 -7 -2.1 29.47
-1 8 -7 29.27 2.82
-1 -8 7 27.59 1.89
1 8 7 28.47 3.1
1 8 7 28.56 3.09
-1 -8 7 31.12 1.94
1 -8 -7 30.26 2.07
-1 8 -7 31.93 2.1
-1 8 -7 28.13 1.75
2 -8 7 23.83 2
-2 8 7 22.16 2.76
2 -8 7 24.54 1.99
-2 8 7 57.97 35.28
2 8 -7 29.81 2.85
2 8 -7 22.09 2.6
-2 8 7 23.19 1.69
-2 8 -7 21.83 2.5
2 -8 -7 23.39 1.97
-2 8 -7 23.98 1.7
2 8 7 24.35 2.86
-2 8 -7 7.77 41.93
-2 -8 7 25.32 1.72
2 8 7 21.94 2.79
2 -8 -7 20.76 1.86
-2 -8 7 27.47 1.85
2 -8 -7 24.74 2.64
-2 8 -7 24.57 2.17
-3 8 7 89.73 47.85
3 8 -7 33.13 1.93
3 -8 7 33.82 2.29
3 8 -7 38.56 3.07
-3 8 7 30.29 3.01
-3 8 7 34.53 2.06
3 -8 7 31.81 2.13
3 -8 -7 33.95 2.25
-3 8 -7 35.62 2.26
-3 8 -7 32.2 2.9
3 -8 -7 35.48 2.31
3 8 7 31.23 3.04
3 -8 -7 32.94 2.18
-3 -8 7 34.56 2.01
-3 -8 7 35.43 2.04
3 8 7 33.21 3.1
-3 8 -7 -131.01 82.09
-3 8 -7 31.61 2.01
-4 8 7 7.12 1.15
-4 8 7 7.87 1.15
4 8 -7 8.56 1.67
4 8 -7 8.55 0.89
-4 -8 7 8.31 0.93
4 -8 -7 7.39 1.25
4 -8 -7 4.91 1.46
-4 8 -7 7.73 1.05
4 8 7 6.94 1.48
4 -8 -7 8.57 1.21
4 8 7 7.86 1.52
-4 8 -7 7.07 0.85
-4 8 -7 8.03 1.19
0 -9 -7 14.77 1.67
0 -9 7 17.05 1.71
0 9 -7 29.45 141.6
0 9 7 16.93 2.62
0 9 -7 16.11 2.19
0 -9 -7 17.64 1.6
0 9 -7 18.14 1.24
0 9 -7 18.09 2.31
0 -9 7 17.77 1.61
0 9 7 20.55 2.75
-1 9 7 137.18 7.07
1 9 -7 132.64 6.55
-1 9 7 130.96 5.45
1 -9 7 138.3 5.87
1 9 -7 138.5 6.71
-1 -9 -7 130.35 5.68
-1 9 7 135.49 6.93
1 -9 7 133.35 5.82
1 9 -7 129 5.36
-1 -9 7 134.66 5.8
1 9 7 130.84 6.94
-1 9 -7 132.94 6.61
1 -9 -7 134.68 5.83
-1 9 -7 124.53 49.86
-1 9 -7 128.85 5.55
1 -9 -7 132.99 5.78
1 -9 -7 124.66 5.83
1 9 7 136.81 6.97
-1 -9 7 134.06 5.76
-2 9 7 40.79 40.15
-2 9 -7 121.1 50.49
-3 9 7 108 5.61
3 9 -7 116.13 5.68
-3 9 7 117.95 4.72
3 -9 7 102.53 4.81
3 -9 7 108.37 4.98
-3 9 -7 107.75 6.02
3 9 7 95.76 5.55
3 -9 -7 112.33 4.9
-3 9 -7 113.78 4.97
-3 -9 7 113.07 4.78
-3 -9 7 105.45 4.79
-3 9 -7 112.36 4.73
3 -9 -7 113.56 4.95
3 9 7 118.83 5.87
3 -9 -7 105.93 4.9
4 9 -7 36.92 2.58
-4 9 7 32.4 2.38
-4 9 7 33.49 1.83
-4 -9 7 32.84 1.8
4 -9 -7 32.86 1.94
-4 -9 7 32.95 1.75
-4 9 -7 34.68 1.86
-4 9 -7 33.47 2.01
4 9 7 26.93 2.32
4 -9 -7 29.83 1.89
4 9 7 36.33 2.66
-1 10 7 27.23 2.61
1 -10 7 26.52 1.98
-1 10 7 27.77 2.73
1 -10 7 27.84 1.95
-1 -10 -7 27.42 1.82
1 10 -7 26.59 2.69
1 10 -7 26.89 2.46
-1 -10 7 26.42 1.82
1 -10 -7 26.11 1.75
-1 -10 7 30.74 1.91
1 10 7 27.53 2.69
-1 10 -7 25 2.34
1 -10 -7 25.86 1.87
1 -10 -7 26.12 1.82
1 10 7 25.41 2.69
-1 10 -7 24.86 1.48
2 -10 7 40.87 2.39
-2 10 7 39.55 2.93
-2 10 7 41.15 1.91
2 -10 7 38.52 2.26
2 10 -7 40.18 2.88
-2 10 7 40.56 3.18
-2 -10 7 41.54 2.19
-2 10 -7 39 2.99
2 -10 -7 41.53 2.27
-2 -10 7 41.35 2.21
2 -10 -7 40.77 2.2
-2 10 -7 40.8 2
2 10 7 41.35 3.1
2 10 7 38.86 3.01
2 -10 -7 42.06 2.34
0 0 8 2472.07 105.16
0 0 -8 2695.79 196.35
0 0 8 2519.29 98.23
-1 0 8 611.87 34.86
1 0 8 621.59 25.09
-1 0 8 628.42 25.08
1 0 -8 795.17 125.88
1 0 8 721.47 75.3
-1 0 8 652.31 25.04
-2 0 -8 162.05 6.67
2 0 8 222.67 60.44
2 0 -8 326.37 100.64
-2 0 8 161.92 6.74
-2 0 8 167.13 7
-2 0 8 165.72 6.91
-2 0 8 233.35 25.94
3 0 -8 485.91 129.45
3 0 8 511.78 80.92
-3 0 -8 456.59 18.34
-3 0 -8 449.41 18.14
-3 0 8 457.57 18.23
-3 0 8 470.21 18.44
-3 0 8 467.81 18.53
-3 0 -8 456.55 18.48
-4 0 8 28.18 2.03
-4 0 -8 27.56 1.62
-4 0 8 30.41 1.73
-4 0 -8 27.99 1.95
4 0 8 77.02 75.48
4 0 -8 51.49 132.86
-4 0 8 27.01 2.05
-4 0 -8 28.86 2.13
-4 0 8 28.19 1.65
-5 0 8 6 1.06
-5 0 -8 5.93 1.03
5 0 -8 -3.58 154.8
5 0 8 7.73 1.01
5 0 -8 7.82 1.5
-5 0 8 6.5 0.95
-5 0 -8 7.53 0.99
-5 0 8 7.72 1.32
5 0 -8 7.75 0.92
-5 0 -8 7.57 1.24
5 0 8 32.21 92.95
-5 0 -8 8.54 1.42
-5 0 -8 7.75 0.99
-5 0 8 5.27 1.19
-6 0 -8 121.45 5.35
-6 0 8 126.23 5.95
6 0 -8 123.39 6.4
6 0 8 121.16 5.44
-6 0 -8 135.68 6.43
-6 0 -8 129.63 5.42
6 0 -8 -10.45 195.37
6 0 8 107.1 102.59
6 0 -8 113.17 5.27
-6 0 8 127.66 5.47
-7 0 -8 25.37 1.71
-7 0 8 23.89 1.67
7 0 -8 24.62 1.5
-7 0 8 24.89 1.72
-7 0 -8 22.35 1.54
-7 0 8 24.25 1.87
-7 0 8 25.43 1.76
7 0 8 23.02 1.76
-7 0 -8 27.51 1.81
0 -1 8 499.43 82.34
0 1 8 352.61 14.2
0 -1 8 357.23 14.33
0 1 -8 316.95 27.68
0 1 8 361.23 14.26
0 -1 8 358.06 14.26
0 1 8 368.21 21.76
1 -1 8 500.84 79.13
-1 1 8 385.64 15.35
1 1 -8 436.93 95.28
-1 1 8 403.5 26.11
-1 1 8 388.03 15.28
1 -1 -8 523.42 133.61
-1 -1 8 352.8 27.7
-1 -1 8 376.8 15.34
-1 1 -8 314.52 32.94
-1 -1 8 398.23 15.31
1 1 8 374.69 15.27
1 1 8 395.14 21.41
2 1 -8 97.7 89.79
-2 1 8 184.38 7.72
-2 1 8 188.15 7.64
-2 1 8 203.28 26.86
2 -1 8 209.35 67.33
-2 1 -8 168.57 7.39
2 1 8 223.38 52.01
-2 -1 8 187.65 7.62
-2 1 -8 184.18 7.73
-2 -1 8 187.01 7.69
-2 -1 8 246.55 28.08
2 -1 -8 -111.24 99.32
-2 -1 8 181.94 7.43
-3 1 8 677.07 27.24
-3 1 8 744.56 58.79
3 1 -8 732.92 123.26
-3 -1 -8 690.73 27.41
-3 1 8 718.93 27.48
-3 -1 -8 686.98 27.12
3 -1 8 552.29 98.22
-3 1 8 685.53 27.56
-3 1 -8 668.54 27.17
-3 1 -8 692.89 27.6
-3 -1 8 709.19 27.23
3 -1 -8 516.76 152.28
3 1 8 647.02 47.88
3 1 8 614.05 74.42
-3 -1 8 711.6 27.43
-3 1 -8 692.55 27.44
-3 -1 8 706.92 27.52
-4 1 8 117.05 5.01
-4 -1 -8 116.68 4.81
-4 1 8 108.58 5.24
4 1 -8 348.96 127.5
4 -1 8 267.49 95.31
-4 1 8 115.39 5.38
-4 -1 -8 112.63 5.05
-4 -1 -8 118.11 5.19
-4 1 8 112.59 4.92
-4 -1 -8 110.65 4.89
-4 1 -8 116.93 4.96
-4 -1 8 112.54 5.18
-4 1 -8 116.43 5.44
4 -1 -8 280.85 158.26
4 1 8 107.95 25.53
-4 1 -8 112.87 5.25
-4 -1 8 110.53 5.27
-4 -1 8 117.42 4.92
4 1 8 144.01 68.28
-4 1 -8 113.35 4.87
-4 -1 8 117.2 4.99
-5 -1 -8 46.17 2.78
-5 1 8 50.16 2.58
5 1 -8 44.98 2.69
-5 1 8 50.12 2.77
5 1 -8 51.17 3.3
-5 1 8 44.62 2.99
5 -1 8 -23.83 107.26
-5 -1 -8 48.23 2.87
5 1 -8 50.32 3.19
5 -1 8 38.83 2.87
-5 1 8 45.58 3.09
-5 -1 -8 48.93 2.76
5 1 -8 -93.89 134.69
-5 -1 8 51.47 2.92
-5 1 -8 50.26 2.46
-5 1 -8 41.92 2.52
-5 1 -8 46.16 2.5
5 1 8 16.58 21.59
-5 -1 8 46.14 2.5
-5 1 -8 42.94 2.99
5 1 8 46.7 2.5
5 -1 -8 51.38 3.44
-5 -1 8 46.54 2.44
-5 -1 8 45.55 2.93
-5 1 -8 47.53 3.2
5 -1 -8 125.65 174.86
6 -1 8 -15.27 130.69
6 1 -8 78.87 165.59
6 1 8 2.98 0.21
6 -1 -8 -243.73 208.76
-7 -1 -8 188.38 8.52
-7 -1 -8 200.78 7.78
-7 1 8 180.66 7.77
-7 -1 -8 171.13 8.06
-7 1 8 189.46 7.99
7 -1 8 186.33 7.76
-7 1 8 185.38 7.78
7 1 -8 169.85 7.6
7 1 8 188.27 7.79
-7 1 -8 189.16 7.97
-7 -1 8 190.35 7.88
-7 -1 8 190.37 7.76
-7 1 -8 197.11 7.81
-7 1 -8 192.39 7.68
-7 1 -8 174.4 7.82
-7 -1 8 191.7 7.8
0 2 8 384.02 23.21
0 -2 8 401.73 15.49
0 -2 8 420.98 98.71
0 -2 8 388 15.56
0 2 8 387.96 15.42
0 2 -8 329.68 31.61
-1 2 8 708.86 26.89
1 2 -8 733.4 103.3
-1 2 8 688.51 26.95
1 -2 8 488.69 91.51
-1 2 8 672.83 37.65
1 -2 -8 674.75 26.75
-1 2 -8 645.69 42.37
1 2 8 682.35 32.81
1 2 8 656.53 26.78
1 2 8 734.33 44.98
-1 -2 8 677.44 26.97
-1 -2 8 716.72 41.37
-1 -2 8 655.71 26.73
-1 -2 8 708.54 26.92
1 -2 -8 519.15 161.41
2 2 -8 86.89 77.88
2 -2 8 43.98 89.47
-2 2 8 76.45 3.48
-2 2 8 77.52 3.6
-2 2 8 52.82 15.15
-2 -2 8 71.81 3.39
-2 2 -8 72.11 3.64
-2 -2 8 71.05 3.19
-2 2 -8 72.7 3.19
2 -2 -8 28.75 135.05
-2 -2 8 74.73 3.48
2 2 8 89.11 15.95
2 -2 -8 73.36 3.27
-2 2 -8 76.41 3.48
2 2 8 72.01 9.81
-2 2 -8 83.3 28.74
-3 2 8 46.03 2.63
-3 -2 -8 46.55 2.38
-3 2 8 47.98 2.76
-3 2 8 -16.17 26.99
-3 2 8 46.37 2.3
3 2 -8 100.56 87.33
3 -2 8 57.96 91.17
-3 -2 8 48.91 2.24
3 2 8 53.32 7.87
3 2 8 37.88 11.88
-3 2 -8 47.84 2.28
-3 2 -8 48.6 2.35
-3 2 -8 45.22 2.62
3 -2 -8 73.51 163.52
-3 2 -8 44.22 2.76
-3 -2 8 50.7 2.82
-4 2 8 84.84 3.84
4 2 -8 107.49 101.15
-4 2 8 84.29 3.77
-4 2 8 82.51 4.17
-4 -2 -8 82.91 3.85
4 -2 8 244.36 113.99
-4 -2 -8 86.86 3.83
-4 2 8 85.64 4.32
-4 2 -8 76.41 3.79
-4 -2 8 82.5 4.1
-4 2 -8 87.54 3.82
-4 2 -8 82.67 4.21
-4 -2 8 86.01 3.73
4 -2 -8 -348 186.35
-4 2 -8 80.87 4.36
-4 -2 8 86.61 3.8
-4 -2 8 80.37 3.99
-4 2 -8 85.38 3.76
5 2 -8 56.75 128.02
5 2 -8 15.23 1.4
-5 2 8 13.36 1.75
-5 2 8 14.05 1.73
5 2 -8 12.22 1.95
-5 -2 -8 13 1.37
-5 -2 -8 15.44 1.33
-5 -2 -8 13.06 1.42
5 -2 8 11.93 1.28
-5 2 8 16.68 1.46
-5 2 8 16.17 1.42
5 -2 8 -95.99 134.94
5 -2 -8 -648.16 223.92
-5 -2 8 14.75 1.32
-5 2 -8 13.15 1.88
-5 -2 8 14.64 1.33
-5 2 -8 16.13 1.41
5 -2 -8 18.41 1.52
-5 2 -8 13.91 1.4
-5 -2 8 15.29 1.7
-5 2 -8 14.04 1.75
-5 2 -8 15.44 1.42
-5 -2 8 16.06 1.63
-5 2 -8 13.92 1.5
5 2 8 15.62 1.45
6 2 -8 -129.24 145.37
6 -2 8 148.33 156.13
6 -2 -8 -391.1 262.94
-7 2 8 21.73 1.71
7 2 -8 22.92 1.45
7 2 -8 20.55 2.19
-7 2 8 23.63 1.68
-7 2 8 23.55 1.62
-7 -2 -8 22.55 1.57
-7 2 8 18.92 1.52
-7 -2 8 23.58 1.54
-7 -2 8 19.9 1.55
-7 2 -8 22.15 1.64
-7 2 -8 22.79 1.67
7 2 8 22.98 1.69
-7 2 -8 23.21 1.51
-7 -2 8 22.03 1.59
0 3 -8 405.86 31.57
0 -3 8 657.6 132.06
0 3 8 451.55 17.68
0 3 8 463.51 26.68
0 -3 -8 443.4 17.51
0 -3 8 448.5 17.89
0 -3 8 435.4 17.54
0 -3 8 444.88 17.79
-1 3 8 97.28 4.46
-1 3 8 100.97 4.6
1 -3 8 140.73 111.71
1 3 -8 118.37 73.02
-1 3 8 105.09 15.04
-1 3 -8 102.53 4.55
-1 -3 8 101.26 4.3
-1 3 -8 102.2 4.69
-1 -3 8 100.72 4.59
-1 -3 8 104.11 4.53
-1 3 -8 97.67 21.83
1 3 8 110.47 11.89
1 3 8 135.68 18.7
1 -3 -8 104.96 4.36
-2 3 8 202.08 8.36
-2 3 8 191.33 8.22
2 -3 8 72.68 108.9
2 3 -8 332.36 95.44
-2 3 8 219.88 27.98
-2 -3 8 194.7 7.96
-2 -3 8 193.46 8.24
2 3 8 192.18 12.01
-2 3 -8 262.69 35.21
2 -3 -8 378.57 217.43
-2 3 -8 194.75 8.28
-2 3 -8 196.19 7.97
2 3 8 207.76 14.22
2 -3 -8 196.95 8.04
-2 -3 8 190.91 8.15
-2 3 -8 199.45 8.45
3 -3 8 222.96 134.13
-3 3 8 33.41 2.3
-3 3 8 32.54 2.42
-3 3 8 118.42 54.47
-3 3 8 33.63 1.89
3 3 -8 16.52 77.82
3 -3 -8 37.79 2.05
-3 -3 8 34.94 2.06
-3 3 -8 32.65 1.96
-3 3 -8 35.44 1.91
-3 -3 8 35.23 1.89
-3 -3 8 34.47 1.83
3 -3 -8 37.02 2.05
3 -3 -8 27.55 239.26
-3 3 -8 39.94 2.32
-3 3 -8 37.2 2.52
-3 3 -8 36.93 2.4
-3 -3 8 38.75 2.21
4 3 -8 182.55 103.05
-4 3 8 237.15 9.94
4 -3 8 -16.49 163.16
-4 3 8 218.99 9.33
-4 3 8 231.28 9.44
-4 3 8 220.91 9.3
-4 3 8 238.86 58.91
-4 3 8 211.11 9.72
4 -3 -8 76.29 268.76
-4 -3 8 226.13 9.54
-4 3 -8 240.75 10.1
-4 3 -8 231.15 9.31
-4 -3 8 227.18 9.32
-4 3 -8 216.03 9.78
-4 -3 8 237.52 9.64
-4 3 -8 224.37 9.35
-4 3 -8 215.21 9.36
-4 -3 8 230.26 9.27
4 3 8 244.25 10.03
-5 3 8 141.61 6.16
-5 3 8 138.06 6.87
5 -3 8 191.47 172.73
-5 3 8 142.35 6.26
5 3 -8 240.13 117.75
-5 3 8 134.89 6.08
-5 3 8 129.52 6.08
5 3 -8 154 6.2
-5 3 8 145.44 6.14
5 3 -8 143.24 6.94
-5 3 8 132 6.76
-5 3 -8 144.76 6.14
5 -3 -8 149.59 6.19
-5 3 -8 145.88 6.18
-5 3 -8 141.94 6.82
5 -3 -8 531.02 315.83
-5 -3 8 139.74 6.48
-5 -3 8 140.22 6.41
5 3 8 137.64 6.13
-5 3 -8 139.98 6.2
-5 -3 8 146.68 6.16
-5 3 -8 142.45 7.06
-5 3 -8 139.31 6.08
-5 -3 8 150.22 6.09
6 3 -8 70.93 4.35
-6 3 8 80.42 3.97
-6 3 8 76.41 3.8
6 3 -8 84.9 3.78
6 -3 8 158.13 207.18
-6 3 8 80.23 3.78
-6 3 8 79.97 3.84
-6 3 8 71.82 3.8
6 3 -8 80.83 4.64
-6 -3 -8 84.58 3.69
-6 -3 -8 86.61 3.78
-6 3 -8 84.86 3.93
-6 3 -8 84.98 3.9
-6 3 -8 83.71 3.89
-6 3 -8 82.38 3.79
-6 -3 8 84.47 3.8
6 3 8 80.85 3.88
-6 -3 8 88.08 3.89
-7 3 8 33.7 2.06
-7 -3 -8 32.12 1.89
7 3 -8 32.84 2.6
-7 3 8 30.63 1.87
7 3 -8 34.69 1.85
-7 -3 -8 36.09 1.94
-7 3 8 32.98 1.92
-7 3 -8 33.54 1.89
-7 3 -8 32.71 1.98
-7 -3 8 34.61 1.97
-7 3 -8 31.81 1.98
7 3 8 35.72 2.03
-7 3 -8 33.73 2.09
-7 -3 8 35.01 1.94
-7 -3 8 40.65 2.31
0 4 8 90.39 13.53
0 4 -8 75.5 18.15
0 -4 -8 70.4 3.12
0 4 -8 76.34 3.57
0 -4 8 71.66 3.16
0 -4 8 68.93 3.42
0 4 -8 67.84 3.42
1 -4 8 -58.57 149.53
1 -4 8 236.97 9.51
-1 4 8 257.86 25.64
1 4 -8 238 9.8
-1 4 8 228.11 9.75
1 -4 -8 239.71 9.52
-1 -4 8 237.85 9.47
-1 -4 8 231.36 9.83
-1 4 -8 230.47 31.11
1 4 8 230.98 17.28
-1 -4 8 238.04 9.74
1 4 8 219.63 24.28
-1 4 -8 234.71 9.78
-1 4 -8 235.79 9.94
2 4 -8 184.36 84.98
-2 4 8 152.7 25.26
2 -4 8 75.35 140.94
2 -4 8 154.58 6.51
-2 4 8 159.64 6.91
-2 4 -8 150.41 6.56
-2 4 -8 155.18 7.05
-2 -4 8 153.92 6.78
-2 -4 8 157.78 6.45
-2 4 -8 151.36 6.46
2 -4 -8 167.68 6.65
-2 4 -8 161.28 6.9
-2 -4 8 155.91 6.7
-2 4 -8 200.15 38.66
-3 4 8 7.35 1.37
-3 4 8 -4.48 27.35
3 4 -8 12 78.78
3 -4 8 84.49 164.43
-3 4 8 7.13 0.98
-3 4 -8 9.34 1.5
-3 -4 8 7.09 0.98
-3 -4 8 9.81 0.93
-3 4 -8 8.04 0.94
3 -4 -8 6.98 1
-3 -4 8 10.38 0.96
-3 -4 8 11.55 1.25
3 -4 -8 10.36 1.1
-3 4 -8 7.94 0.95
-3 4 -8 8.37 1.02
-3 4 -8 50.45 51.19
-3 4 -8 4.77 1.46
4 -4 8 48.26 194.27
4 4 -8 61.98 3.01
-4 4 8 46.71 53.3
4 4 -8 54.72 2.62
4 4 -8 51.89 98.21
-4 4 8 58.63 3.07
4 4 -8 66.42 5.43
4 4 -8 62.31 5.06
-4 4 8 52.63 2.88
-4 4 -8 59.72 2.95
-4 4 -8 60.57 2.94
-4 4 -8 60.67 2.94
4 -4 -8 61.97 3.03
4 -4 -8 58.5 3.06
-4 -4 8 58.88 3.03
-4 -4 8 60.24 2.82
4 -4 -8 60.53 3.27
-4 4 -8 54.95 3.63
4 -4 -8 322.15 396.65
-4 4 -8 57.06 3.74
-4 -4 8 58.62 3.27
-4 4 -8 60.97 3.08
-4 -4 8 57.97 3.12
-5 4 8 22.05 1.98
-5 4 8 24.71 1.72
5 4 -8 27.19 1.96
-5 4 8 21.23 2.42
-5 4 8 20.57 1.73
5 4 -8 25.06 2.47
-5 4 8 24.88 1.9
5 -4 8 289.11 228.19
5 4 8 23.63 1.98
-5 4 -8 23.78 1.89
-5 -4 8 24.83 2.06
-5 4 -8 27.32 3.35
-5 -4 8 26 2.43
5 -4 -8 21.09 1.85
-5 4 -8 26.16 1.8
-5 4 -8 24.33 1.86
-5 4 -8 26.92 1.95
5 -4 -8 -108.24 693.44
-5 -4 8 26.02 1.67
-5 -4 8 24.97 1.64
-5 4 -8 23.71 2.53
-6 4 8 51.36 2.87
6 4 -8 48.3 3.28
6 4 -8 54.64 3.63
6 4 -8 55.87 2.71
-6 4 8 55.28 2.75
6 -4 -8 54.8 3
6 4 8 52.5 2.81
-6 -4 8 53.84 2.71
-6 4 -8 51.96 2.83
-6 4 -8 51.38 2.78
-6 4 -8 52.8 2.67
-6 -4 8 55.89 2.7
-6 4 -8 55.34 2.86
7 4 -8 4.44 0.7
7 4 -8 4.19 1.21
-7 4 8 4.61 0.76
-7 4 8 4.14 0.91
-7 4 8 4.38 0.86
-7 4 -8 3.54 0.9
-7 -4 8 4.35 0.71
-7 4 -8 5.14 0.79
-7 4 -8 3.64 0.81
-7 -4 8 5.12 0.76
7 4 8 3.76 0.84
0 -5 -8 10.73 1.1
0 5 -8 11 1.21
0 -5 8 11.67 1.15
0 5 -8 9.32 1.25
0 5 -8 13.74 14.66
0 -5 8 11.38 1.15
0 5 8 6.79 10.42
-1 5 8 35.52 15.3
1 -5 8 23.2 1.57
1 -5 8 26.03 1.64
-1 -5 8 24.77 1.53
-1 5 -8 24.49 2.43
-1 5 -8 28.32 2.13
1 -5 -8 24.36 1.67
1 -5 -8 22.77 1.58
-1 5 -8 27.29 19.7
-1 -5 8 22.73 1.49
-1 -5 8 25.28 1.76
1 5 8 36.94 7.7
1 5 8 36.17 10.34
-2 5 8 269.05 11.78
2 -5 8 280.17 11.37
-2 5 8 289.54 39.43
2 -5 8 284.77 11.39
2 5 -8 387.67 102.3
-2 -5 8 273.31 11.58
-2 -5 8 278.3 11.35
-2 -5 8 276.11 11.71
-2 5 -8 278.37 11.43
-2 5 -8 281.64 12.01
-2 -5 8 279.63 11.3
-2 5 -8 275 39.17
2 -5 -8 284.18 11.43
2 -5 -8 300.47 11.53
-3 5 8 14.25 1.3
3 -5 8 15.96 1.55
3 5 -8 11.86 1.95
-3 5 8 28.58 42.74
3 -5 8 181.09 256.11
3 -5 8 10.32 1.29
3 5 -8 61.73 83.61
3 5 -8 9.26 1.8
-3 5 8 15.22 1.49
-3 5 8 16.32 1.89
-3 5 -8 12.87 1.29
-3 5 -8 64.16 52.49
-3 5 -8 10.69 1.26
-3 5 -8 9.98 1.74
-3 -5 8 12.88 1.21
3 -5 -8 15.89 1.53
-3 -5 8 13.32 1.17
-3 5 -8 13.13 1.23
-3 -5 8 16.03 1.53
-3 -5 8 13.99 1.58
3 -5 -8 16.32 1.53
-3 5 -8 12.13 1.74
-4 5 8 150.41 7.47
-4 5 8 139.14 6.56
-4 5 8 185.93 59.35
-4 5 8 146 6.59
4 -5 8 410.15 288.62
-4 5 8 158.72 6.77
4 5 -8 173.97 6.78
-4 -5 8 160.91 6.57
4 -5 -8 157.98 6.81
-4 5 -8 150.07 7.58
-4 5 -8 159.01 6.79
-4 5 -8 150.27 6.56
-4 5 -8 163.23 6.65
4 5 8 154.16 6.63
4 -5 -8 160.17 6.8
-4 -5 8 152.02 6.94
-4 -5 8 160.84 6.62
4 -5 -8 163.47 6.73
-4 -5 8 154.8 6.88
-4 5 -8 149.47 6.61
5 -5 8 -515.15 337.88
-5 5 -8 4.32 1.19
6 5 -8 28.16 2.54
-6 5 8 26.05 1.68
-6 5 8 24.99 2.01
-6 5 8 24.54 1.77
6 5 -8 26.17 1.65
6 -5 -8 25.46 1.67
6 5 8 26.1 1.8
-6 5 -8 25.66 1.68
-6 5 -8 26.3 2.18
-6 5 -8 21.51 1.67
-6 -5 8 25.75 1.63
-6 5 -8 28.55 1.89
0 6 -8 14.58 1.38
0 -6 8 12.31 1.23
0 -6 -8 10.69 1.16
0 -6 8 11.85 1.26
0 -6 -8 12.89 1.24
0 6 -8 22.44 16.81
1 6 -8 148.65 94.69
-1 6 8 65.1 18.48
1 -6 8 73.34 3.41
1 -6 8 70.36 3.39
-1 6 -8 35.39 22.23
1 -6 -8 73.76 3.5
-1 -6 8 73 3.36
-1 -6 8 70.82 3.31
-1 6 -8 77.76 4.12
-1 6 -8 73.51 3.46
2 6 -8 142.74 100.48
2 6 -8 88.01 4.67
-2 6 8 72.23 3.5
2 -6 8 82.06 3.67
2 6 -8 80.69 4.43
-2 6 8 54.87 26.28
2 -6 8 82.08 3.7
-2 -6 8 84.33 3.62
2 -6 -8 75.23 3.73
-2 6 -8 76.45 4.46
2 6 8 70.69 4.57
-2 -6 8 80.46 3.56
-2 6 -8 78.23 4.02
-2 6 -8 72.17 3.52
-2 6 -8 54.13 36.58
-2 -6 8 66.91 4.65
2 -6 -8 78.31 3.72
3 6 -8 118.31 4.91
-3 6 8 125.43 38.16
3 6 -8 41.54 130.86
-3 6 8 101.56 4.76
3 -6 8 107.27 4.91
-3 6 8 103.8 4.91
3 6 -8 113.13 6.43
3 -6 8 112 4.85
3 6 -8 100.67 4.49
3 6 -8 34.07 76.06
3 6 8 94.7 5.71
-3 6 -8 109.77 4.75
-3 6 -8 115.09 5
3 -6 -8 113.53 5.02
-3 -6 8 115.5 4.83
-3 -6 8 113.85 5.13
-3 6 -8 105.92 4.81
-3 6 -8 81.87 55.82
-3 -6 8 117.49 4.81
-3 6 -8 109.32 5.86
3 -6 -8 112.47 5.01
3 6 8 104.26 4.78
3 -6 -8 112.01 4.99
-4 6 8 82.7 3.98
4 6 -8 87.09 3.96
-4 6 8 8.6 49.86
4 6 -8 91.01 4.92
-4 6 8 74.82 3.83
-4 6 -8 87.59 4.29
-4 6 -8 79.04 5.05
4 -6 -8 84.39 4.05
4 -6 -8 84.27 4.03
-4 -6 8 82.12 4.19
-4 6 -8 82.17 3.82
-4 6 -8 88.37 4.11
4 -6 -8 82.7 3.96
-4 -6 8 85.91 3.8
4 6 8 79.98 4.03
4 6 8 78.07 5.5
-4 -6 8 81.49 3.82
6 6 -8 20.76 2.14
-6 6 8 16.07 1.48
-6 6 8 17.84 1.49
6 6 -8 16.53 1.26
-6 6 8 15.22 1.24
-6 -6 8 17.15 1.25
-6 6 -8 17.55 1.47
-6 6 -8 15.84 1.33
6 6 8 16.68 1.42
-6 6 -8 18.04 1.49
-6 -6 8 17.82 1.31
6 -6 -8 16.29 1.36
0 7 8 198.86 51.22
0 7 8 185.67 7.85
0 -7 8 204.11 8.17
0 7 8 206.05 9.48
0 7 8 195.22 25.8
0 -7 8 207.07 8.17
0 7 -8 200.26 9.04
0 7 -8 172.59 8.81
0 7 -8 195.36 28.95
0 7 -8 182.52 7.92
0 7 8 209.34 10.24
1 7 -8 200.45 8.5
-1 7 8 270.51 32.31
1 -7 8 216.54 8.81
1 7 -8 226.32 9.76
1 -7 8 217.46 8.8
-1 7 8 199 8.57
-1 7 8 223.45 10.14
-1 -7 -8 194.89 8.72
1 7 -8 287.82 110.9
1 7 -8 211.17 9.59
1 -7 -8 227.61 9.22
-1 7 -8 223.63 8.89
1 -7 -8 217.43 8.83
-1 -7 8 214.74 8.74
-1 -7 8 207.84 8.75
-1 7 -8 215.52 36.08
-1 7 -8 195.51 8.59
1 -7 -8 210.72 8.88
1 7 8 211.72 9.96
1 7 8 204.63 9.81
-1 7 -8 203.36 9.6
2 7 -8 51.28 3.43
2 7 -8 42.78 2.45
-2 7 8 46.8 2.4
2 -7 8 43.29 2.56
2 7 -8 28.7 97.32
2 7 -8 50.29 3.53
2 -7 8 48.94 2.65
2 7 -8 45.13 2.1
-2 7 8 68.26 29.43
-2 -7 8 48.33 2.47
2 -7 -8 44.82 2.67
-2 -7 8 44.74 2.47
2 7 8 40.59 3.49
-2 7 -8 44.11 2.63
2 -7 -8 50.27 2.72
2 7 8 48.67 3.66
-2 7 -8 46.64 2.41
-2 7 -8 106.75 40.22
3 7 -8 49.72 4.27
3 -7 8 37.32 2.52
-3 7 8 49.1 39.69
3 -7 8 40.35 2.38
-3 7 8 39.11 2.46
3 -7 -8 38.06 2.67
-3 -7 8 43.18 2.3
3 7 8 36.96 3.82
3 7 8 38.68 4.82
3 -7 -8 41.51 2.6
-3 -7 8 41.74 2.3
-3 7 -8 42.37 2.72
3 -7 -8 43.05 2.55
-3 7 -8 43 2.53
-3 7 -8 45.99 60.84
4 7 -8 54.7 2.71
-4 7 8 51.33 2.74
-4 7 8 155.44 82.56
4 7 -8 59.59 3.72
-4 7 8 51.64 2.84
-4 -7 8 53.79 2.72
-4 7 -8 50.96 2.73
-4 7 -8 55.91 2.67
4 -7 -8 56 2.98
-4 -7 8 53.96 2.66
4 -7 -8 53.23 2.9
4 7 8 47.49 3.51
4 7 8 52 2.71
-4 7 -8 55.04 2.95
4 -7 -8 52.09 2.84
5 7 -8 43.97 2.21
-5 7 8 43.13 2.32
-5 7 8 36.31 2
5 7 -8 41.52 2.95
-5 7 8 42.76 2.35
-5 7 8 40.43 2.96
5 -7 -8 42.57 2.37
-5 -7 8 43.26 2.22
-5 7 -8 43.77 2.78
-5 7 -8 41.16 2.27
-5 -7 8 44.42 2.24
5 7 8 46.97 2.31
-5 7 -8 39.3 2.16
0 8 8 10.53 2.07
0 8 -8 8.12 0.86
0 -8 -8 10.82 1.18
0 -8 -8 9.94 1.2
0 8 -8 9.66 1.78
0 -8 8 10.74 1.17
0 -8 8 9.34 1.17
0 8 8 6.29 1.36
1 8 -8 121.69 6.41
-1 -8 -8 109.49 5
1 8 -8 114.14 6.46
1 -8 8 113.89 5.07
-1 8 8 136.9 27.73
1 -8 8 115.36 5.09
-1 -8 -8 108.57 4.92
-1 8 8 109.84 5.31
1 8 -8 -158.56 117.09
-1 8 8 116.07 8.06
-1 8 -8 69.7 33.48
-1 8 -8 118.1 5.14
1 -8 -8 112.3 5.14
1 -8 -8 113.21 5.1
1 8 8 113.92 7.42
-1 8 -8 113.57 5.89
1 8 8 104.46 6.86
-1 -8 8 112.18 5.03
1 -8 -8 111.94 5.07
-1 -8 8 113 4.99
2 -8 8 336.34 13.41
2 8 -8 317.82 13.26
2 -8 8 329.35 13.4
-2 8 8 313.36 45.49
2 8 -8 365.78 14.44
-2 8 8 334.2 14.64
-2 8 8 331.27 13.21
2 8 -8 344.77 14.28
-2 8 -8 336.21 13.47
-2 -8 8 328.24 13.31
2 -8 -8 329.08 13.42
-2 8 -8 455.6 57.76
-2 8 -8 314.87 13.2
-2 -8 8 329.32 13.35
2 8 8 300.05 14.3
2 8 8 326.48 14.53
-2 8 -8 313.72 14.1
2 -8 -8 322.83 13.47
2 -8 -8 327.45 13.41
-3 8 8 -78.98 62.9
-3 8 8 37.13 2.11
3 -8 8 34.1 2.18
3 -8 8 34.13 2.37
-3 8 8 36.22 3.14
3 8 -8 36.52 2.01
3 8 -8 39.71 3.01
3 -8 -8 39.31 2.4
-3 8 -8 34.74 2.09
3 -8 -8 36.84 2.34
-3 8 -8 38.02 2.36
3 8 8 29.27 2.88
-3 8 -8 -33.77 65.36
3 8 8 34.4 3.14
-3 -8 8 35.68 2.12
-3 -8 8 37.76 2.09
3 -8 -8 37.47 2.3
-4 8 8 37.16 2.94
4 8 -8 38.8 2.07
-4 8 8 38.74 2.18
4 8 -8 43.34 3.01
-4 -8 8 39.24 2.14
4 8 8 36.94 2.92
-4 8 -8 40.97 2.21
4 -8 -8 37.59 2.23
4 -8 -8 39.29 2.33
-4 8 -8 40.01 2.36
4 -8 -8 42.54 2.51
-4 -8 8 41.13 2.1
-4 8 -8 40.9 2.05
5 8 -8 28.69 2.25
5 8 -8 25.71 1.75
-5 8 8 29.83 1.7
-5 8 -8 26.48 1.75
-5 -8 8 26.82 1.54
5 8 8 25.27 1.6
-5 8 -8 25.85 1.48
-5 8 -8 28.68 1.71
5 -8 -8 27.61 1.72
0 9 8 141.28 7.32
0 -9 8 147.25 6.18
0 9 -8 141.54 5.83
0 -9 -8 141.29 6.1
0 9 8 141.89 7.25
0 9 -8 127.37 6.64
0 9 -8 56.66 220.21
0 9 -8 146.7 6.95
0 -9 8 148.73 6.18
-1 9 8 7.52 1.36
1 9 -8 10.28 1.84
-1 9 8 12.08 1.01
-1 -9 -8 11.16 1.12
1 -9 8 8.05 1.14
1 9 -8 10.17 0.85
1 -9 8 10.04 1.27
-1 9 8 11.13 2.07
1 -9 -8 11.69 1.42
-1 9 -8 35.49 39.24
-1 9 -8 10.28 1.12
1 -9 -8 10.12 1.23
1 9 8 8.92 1.91
-1 -9 8 9.74 1.13
1 9 8 7.21 1.33
1 -9 -8 9.65 1.25
-1 9 -8 8.62 1.62
-1 -9 8 9.8 1.15
2 -9 8 34.56 2.17
-2 9 8 32.38 3.02
2 -9 8 34.44 2.31
2 9 -8 37.1 3.13
2 9 -8 42.77 3.94
2 -9 -8 37.05 3.1
2 -9 -8 34.12 2.21
2 9 8 32.24 3.75
2 9 8 32.84 3.09
-2 -9 8 36.24 2.13
-2 9 -8 32.67 1.93
-2 9 -8 30.92 2.66
-2 9 -8 35.97 2.23
-2 -9 8 36.09 2.12
2 -9 -8 33.88 2.28
-3 9 8 57.47 2.73
-3 9 8 52.33 3.59
3 9 -8 64.06 3.62
3 -9 8 53.61 2.84
-3 9 -8 62.19 3.41
-3 -9 8 58.91 2.81
3 9 8 61.24 3.83
3 -9 -8 56.94 2.92
3 -9 -8 57.74 2.98
-3 -9 8 60.4 2.84
-3 9 -8 59.59 2.8
3 9 8 51.12 3.51
4 9 -8 29.96 2.22
-4 9 8 28.23 1.62
-4 9 8 24.08 2.08
4 9 -8 22.34 1.38
-4 9 -8 27.26 1.63
-4 9 -8 28.32 1.78
4 -9 -8 25.85 1.71
4 9 8 22.9 2.02
4 9 8 27.27 2.23
4 -9 -8 25 1.72
-4 -9 8 25.98 1.5
-4 -9 8 28.33 1.59
1 -10 8 38.54 2.36
1 -10 8 38.95 2.27
-1 10 8 42.3 3.13
1 10 -8 40.32 2.87
-1 10 8 40.75 3.14
-1 -10 -8 38.36 2.19
-1 -10 -8 40.84 2.16
1 10 8 37.97 3.07
1 -10 -8 39.55 2.29
-1 10 -8 36.78 2.69
1 10 8 41.35 3.15
-1 10 -8 38.79 1.94
-1 -10 8 40.55 2.25
1 -10 -8 41.15 2.19
2 10 -8 40.58 4.04
0 0 9 0.95 0.68
0 0 -9 -48.47 154.14
0 0 9 6.16 8.59
0 0 9 -0.16 0.59
-1 0 9 1877.64 75.48
1 0 9 1932.9 75.57
-1 0 9 1948.34 75.56
-1 0 9 1961.35 85.92
1 0 -9 1920.05 179.19
1 0 9 1983.27 128.15
-2 0 9 657.59 24.93
-2 0 9 587.02 43.74
2 0 -9 444.15 123.73
-2 0 -9 608.36 24.65
-2 0 9 638.08 24.79
-2 0 9 627.04 24.99
2 0 9 709.3 86.81
3 0 9 122.57 67.37
-3 0 -9 89.61 4.26
3 0 -9 34.71 99.39
-3 0 9 91.85 3.93
-3 0 -9 88.24 3.84
-3 0 9 90.85 4.19
-4 0 -9 61.01 2.86
4 0 -9 -35.39 138.1
-4 0 9 58.78 3.2
-4 0 9 61.04 3.31
-4 0 9 60.42 2.84
-4 0 -9 63.15 3.32
-4 0 -9 53.14 3.06
-4 0 9 57.81 2.88
4 0 9 -3.12 78.9
-4 0 -9 60.38 2.78
5 0 -9 107.87 177.06
5 0 9 32.1 93.3
-6 0 -9 2.08 0.89
6 0 -9 -173.83 204.92
-6 0 9 1.38 0.75
-6 0 -9 1.71 0.81
6 0 9 0.31 0.07
6 0 9 2.14 0.89
6 0 -9 0.81 0.62
-6 0 9 2.81 0.87
-6 0 -9 2.01 0.78
7 0 9 36.83 2.16
-7 0 -9 38.63 2.14
-7 0 9 35.19 2.38
-7 0 9 36.51 2.08
-7 0 -9 37.69 2.17
-7 0 9 36.02 2.14
-7 0 -9 34.87 1.99
-7 0 9 38.19 2.33
0 1 9 125.16 5.39
0 -1 9 123.92 5.38
0 1 9 129.75 13.75
0 1 9 123.94 5.3
0 -1 9 127.33 5.64
1 -1 9 105.99 4.69
1 -1 9 175.44 72.37
-1 1 9 106.77 4.56
1 1 -9 137.45 97.28
-1 1 9 126.1 15.85
1 1 9 110.36 12.31
1 1 9 102.06 4.56
-1 -1 9 103.96 4.72
-1 -1 9 106.39 4.65
-1 -1 9 139.13 19.26
-1 1 -9 54.82 25.73
-1 1 -9 96.59 4.31
1 -1 -9 65.44 128.62
2 1 -9 500.55 107.39
-2 1 9 734.13 46.8
-2 -1 -9 715.16 28.22
2 -1 9 759.98 102.78
-2 1 9 723.88 28.24
-2 1 9 730.57 28.32
-2 1 9 692.21 28.02
-2 -1 9 724.5 28.29
2 -1 -9 703.74 28.13
-2 1 -9 692.73 27.97
2 -1 -9 417.13 141.4
-2 1 -9 718.08 28.33
-2 -1 9 719.31 28.02
-2 -1 9 695.19 49.36
-2 -1 9 734.53 28.21
3 -1 9 45.6 76.85
-3 -1 -9 38.4 2.25
-3 -1 -9 37.88 1.84
-3 1 9 39.7 2.33
-3 1 9 37.32 1.96
-3 1 9 11.6 31.2
3 1 -9 7.58 93.41
-3 1 -9 38.28 2.42
3 1 9 -50.86 51.5
-3 -1 9 36.07 2.28
3 1 9 72.05 28.71
-3 -1 9 38.96 2.02
-3 1 -9 37.9 1.93
-3 -1 9 39.56 2.25
3 -1 -9 167.5 135.7
-3 -1 9 39.76 1.95
-4 1 9 4.31 0.8
-4 -1 -9 4.65 1.01
-4 -1 -9 3.35 0.87
-4 1 9 3.65 1.02
-4 1 9 3.2 0.75
4 -1 9 49.62 96.2
-4 -1 -9 4.84 0.72
4 1 -9 60.8 123.78
-4 1 9 4.49 1.06
-4 -1 -9 3.89 0.71
-4 1 -9 1.94 0.98
-4 -1 9 3.56 0.72
-4 -1 9 4.16 0.94
-4 -1 9 5.32 1.04
4 -1 -9 -91.32 159.18
-4 1 -9 3.35 0.84
-4 1 -9 4.29 0.8
-4 1 -9 5.08 1.2
-4 1 -9 3.93 0.78
-4 -1 9 3.96 0.75
4 1 9 -5.83 67.01
5 1 -9 20.81 2.2
5 -1 9 20.79 1.68
-5 -1 -9 21.32 1.56
5 -1 9 101.49 114.85
5 1 -9 140.2 151.68
-5 -1 -9 20.19 1.54
-5 1 9 18.79 1.57
-5 1 9 20.88 1.56
-5 -1 -9 19.31 1.82
-5 1 9 17.11 1.93
-5 -1 -9 17.6 1.66
-5 1 9 22.69 2.06
5 1 -9 18.56 2.2
5 1 -9 19.72 1.53
-5 -1 9 21.56 1.9
-5 1 -9 19.19 1.57
-5 1 -9 17.81 1.88
-5 -1 9 19.7 1.53
-5 1 -9 19.91 1.54
5 -1 -9 124.53 193.05
-5 -1 9 20.1 1.49
-5 1 -9 15.44 1.91
5 1 9 18.67 1.67
5 1 9 16.02 21.14
-5 -1 9 19.57 1.97
-5 1 -9 19.03 1.55
5 -1 -9 21.02 2.34
-5 1 -9 20.78 2.13
6 -1 9 149.81 134.95
6 1 -9 -284.34 183.21
6 1 9 9.02 0.42
6 -1 -9 -254.14 237.35
-7 1 9 52.19 2.68
7 -1 9 53.54 2.73
-7 -1 -9 53.37 2.68
7 1 -9 46.62 2.45
-7 1 9 55.62 2.7
-7 -1 -9 56.18 2.91
-7 1 9 55.21 2.83
-7 1 9 49.23 2.67
-7 -1 9 51.8 2.87
-7 1 -9 50.94 2.74
-7 -1 9 54.95 2.65
-7 -1 9 52.85 2.72
-7 1 -9 56.78 2.79
-7 1 -9 51.51 2.56
7 1 9 52.91 2.73
0 2 9 307.5 12.17
0 -2 9 302.83 12.31
0 2 -9 315.15 28.57
0 -2 9 301.26 12.39
0 -2 9 230.12 90.99
0 2 9 294.17 21.05
0 -2 -9 293.49 11.94
1 2 -9 309.3 94.61
-1 2 9 300.21 12.06
-1 -2 -9 287.33 11.71
1 -2 9 423.38 99.44
-1 2 9 294.43 24.78
-1 -2 9 281.62 37.01
-1 2 -9 293.14 11.78
1 2 9 307.32 19.69
-1 -2 9 293.39 11.8
-1 -2 9 290.02 12.06
-1 2 -9 336.71 34.48
1 -2 -9 298.85 11.92
1 -2 -9 200.84 191.96
1 2 9 319.92 38.19
-1 -2 9 296.99 12.01
2 -2 9 16.89 87.51
-2 2 9 12.79 1.23
2 2 -9 67.99 92.27
-2 2 9 18.69 17.13
-2 2 9 18.74 1.61
-2 -2 9 15.61 1.36
2 2 9 16.99 7.28
-2 -2 9 15.68 1.26
2 -2 -9 -60.89 172.95
-2 2 -9 -12.48 30.31
-2 2 -9 10.03 1.3
2 2 9 31.59 18.47
-2 -2 9 13.66 1.04
2 -2 -9 13.17 1.2
-2 2 -9 12.85 1.07
-2 2 -9 13.32 1.24
-3 2 9 77.74 3.9
-3 -2 -9 81.45 3.69
-3 2 9 83.71 34.33
3 -2 9 30.52 95.43
-3 2 9 74.29 3.53
-3 2 9 84.31 4.05
3 2 -9 37.26 93.61
3 2 9 68.57 9.49
-3 2 -9 82.23 4.11
-3 -2 9 87.11 3.73
3 -2 -9 25.17 187.66
3 -2 -9 78.69 3.63
3 2 9 94.56 16.71
-3 2 -9 82.29 4.09
-3 2 -9 81.11 3.6
-3 -2 9 78.79 3.58
-3 -2 9 81.33 3.88
-3 -2 9 76.61 3.74
-4 2 9 48.71 2.43
-4 2 9 48.33 2.5
-4 -2 -9 44.9 2.57
-4 2 9 48.09 2.93
-4 2 9 48.26 3.02
-4 -2 -9 47.33 2.53
4 2 -9 32.88 113.17
-4 -2 9 47.39 2.82
-4 2 -9 46.32 3.08
-4 2 -9 51.54 3
-4 2 -9 40.9 2.45
-4 2 -9 48.58 2.44
-4 -2 9 47.74 2.39
-4 -2 9 48.33 2.72
-4 2 -9 52.85 2.54
-4 -2 9 49.9 2.47
4 -2 -9 -118.38 197.35
5 2 -9 13.98 136.05
-5 2 9 7.16 1.44
5 -2 9 42.89 142.01
5 2 9 1.13 0.1
5 -2 -9 -268.56 249.08
-5 2 -9 6.32 1.44
6 2 -9 48.5 2.44
-6 2 9 46.65 2.55
6 2 -9 -52.63 161.87
-6 2 9 46.27 2.54
-6 2 9 42.71 2.48
6 -2 9 45.93 2.59
-6 -2 -9 50.33 2.49
6 -2 9 -139.89 162.33
6 2 -9 46.76 3.28
-6 2 9 47.59 2.72
-6 -2 -9 45.2 2.5
-6 2 -9 47.62 2.48
6 2 9 44.61 2.56
-6 2 -9 45.52 2.59
6 -2 -9 162.22 302.67
-6 -2 9 46.15 2.54
-6 2 -9 41.62 2.5
-6 2 -9 45.89 2.57
-6 -2 9 47.02 2.5
-7 2 9 67.85 3.13
-7 2 9 67.67 3.23
7 2 -9 64.17 2.98
-7 2 9 62.97 3.07
-7 2 9 58.54 3.12
-7 -2 -9 65.6 3.09
7 2 -9 63.46 3.79
7 -2 9 65.81 3.4
-7 -2 -9 71.74 3.12
-7 2 -9 65.04 3.15
-7 2 -9 69.1 3.2
-7 -2 9 67.38 3.16
-7 -2 9 63.25 3.05
-7 2 -9 59.87 3.22
-7 -2 9 66.46 3.22
-7 2 -9 63.41 3.03
7 2 9 66.96 3.18
0 -3 9 13.44 1.31
0 -3 9 9.99 1.13
0 3 9 11.83 1.25
0 -3 -9 10.37 1.05
0 3 9 9.04 7.93
0 -3 9 9.48 0.9
0 -3 9 54.72 138.1
0 3 -9 13.3 15.36
-1 3 9 345.51 13.72
-1 3 9 334.55 13.62
1 3 -9 348.93 96.04
1 -3 9 351.83 119.29
-1 -3 -9 336.32 13.34
-1 3 9 328.06 26.95
1 3 9 357.56 32.95
-1 3 -9 335.71 13.84
-1 -3 9 339.05 13.44
1 -3 -9 338.09 13.46
1 3 9 323.34 21.02
-1 -3 9 336.87 13.69
-1 3 -9 346.87 13.74
-1 -3 9 334.31 13.76
-1 3 -9 328.15 35.5
2 3 -9 246.81 87.99
2 -3 9 255.14 131.3
-2 3 9 202.51 8.89
-2 3 9 215.2 9.05
2 3 9 194.93 20.05
-2 -3 9 216.74 8.87
-2 -3 9 222.38 9.08
2 3 9 203.59 14.41
-2 3 -9 218.63 9.16
2 -3 -9 674.68 235.08
-2 -3 9 211.76 8.63
-2 3 -9 216.13 9
2 -3 -9 216.89 8.72
-2 3 -9 210.67 8.64
-2 3 -9 193.8 35.72
-3 3 9 72.44 3.86
-3 3 9 73.71 3.95
-3 3 9 101.27 33.06
-3 3 9 67.74 3.55
3 -3 9 111.88 131.26
3 3 -9 -36.77 82.89
-3 3 9 79.14 4.01
3 -3 -9 -195.75 236.3
-3 3 -9 70.3 3.51
-3 -3 9 82.43 3.44
-3 3 -9 87.34 4.2
-3 -3 9 76.62 3.69
-3 3 -9 76.39 3.47
-3 3 -9 79.9 3.98
3 -3 -9 79.51 3.6
-3 3 -9 84.54 3.55
-3 -3 9 77.15 3.8
4 3 -9 53.53 3.27
-4 3 9 52.73 2.75
-4 3 9 51.17 3.18
-4 3 9 50.92 2.59
4 -3 9 -189.02 144.34
-4 3 9 -24.29 63.03
-4 3 9 47.38 2.54
-4 3 9 52.54 3.27
4 3 -9 44.9 2.31
4 3 -9 127.41 112.04
-4 3 -9 56.31 2.75
-4 3 -9 50.31 3.22
4 -3 -9 27.25 303.59
-4 3 -9 51.57 2.6
4 -3 -9 52.34 2.74
4 3 9 46.32 2.57
-4 -3 9 54.42 2.52
-4 3 -9 48.62 2.65
-4 3 -9 51.33 2.59
-4 -3 9 49.97 2.55
-4 -3 9 50.47 3.04
5 3 -9 190.41 212.88
-5 3 9 104.51 5.73
5 3 -9 121.65 5.03
-5 3 9 95.73 4.88
5 -3 9 -108.09 180.63
-5 3 9 110.82 5
-5 3 9 112.27 5.08
-5 3 9 102.74 4.89
-5 3 9 105.92 4.91
5 -3 9 101.79 5
5 3 -9 107.85 5.71
-5 -3 9 117.74 5
-5 3 -9 114.92 4.93
-5 -3 9 112.75 5.37
-5 -3 9 113.45 4.91
-5 -3 9 114.72 5.4
-5 3 -9 113.94 4.98
-5 3 -9 119.98 6.34
5 -3 -9 375.8 329.32
-5 3 -9 111.77 5.68
-5 3 -9 120.77 5.05
5 3 9 110.76 4.99
5 -3 -9 114.37 5
-5 3 -9 109 5.01
-6 3 9 23.87 1.78
6 3 -9 23.52 2.38
-6 3 9 25 1.69
6 3 -9 23.39 2.44
-6 3 9 21.68 1.74
6 3 -9 24.83 1.68
-6 3 9 21.97 1.82
-6 3 9 24.45 1.91
-6 -3 -9 26.28 1.77
-6 3 -9 23.77 1.86
-6 3 -9 24.85 1.8
6 -3 -9 561.69 405.04
6 3 9 26.24 1.9
-6 -3 9 27.05 1.73
-6 3 -9 24.16 1.87
-6 3 -9 25.97 1.7
-6 -3 9 26.53 1.77
-7 -3 -9 42.59 2.13
-7 3 9 40.49 2.15
7 3 -9 40.85 2.06
-7 3 9 39.49 2.24
7 3 -9 39.24 2.77
-7 -3 -9 42.25 2.16
-7 -3 9 40.98 2.18
-7 -3 9 40.16 2.15
-7 3 -9 35.25 2.71
-7 3 -9 35.78 2.18
7 3 9 40.43 2.25
-7 3 -9 41.13 2.34
-7 -3 9 41.25 2.09
-7 3 -9 45.82 2.17
0 4 -9 21.37 1.78
0 -4 -9 24.32 1.42
0 4 9 26.9 11.05
0 4 -9 2.94 14.73
0 -4 9 22.58 1.46
0 -4 9 23.95 1.72
1 4 -9 89.24 4.21
-1 4 9 86.37 4.15
-1 4 9 90.48 18.11
1 -4 9 -28.94 198.16
1 4 -9 36.94 77.71
1 -4 9 87.73 3.86
-1 4 -9 84.84 23.8
-1 -4 9 86.87 4.15
-1 -4 9 85.31 4.35
1 -4 -9 89.05 3.87
1 4 9 105.76 13.91
-1 4 -9 86.93 4.31
-1 4 -9 86.89 4.19
-1 -4 9 87.41 3.82
1 4 9 128.17 19.11
-2 4 9 112.17 22.2
2 -4 9 112.74 172.04
2 4 -9 179.76 95.35
2 -4 9 103.2 4.47
-2 4 9 108.63 4.94
2 -4 9 101.96 4.47
-2 -4 9 105.33 4.44
-2 4 -9 74.68 31.9
-2 4 -9 101.35 4.86
2 -4 -9 106.09 4.6
2 -4 -9 100.11 4.48
-2 4 -9 105.65 5.05
-2 -4 9 103.17 4.66
-2 4 -9 100.84 4.47
-2 -4 9 101.67 4.38
-2 -4 9 101.34 4.76
-2 4 -9 95.08 4.37
3 4 -9 84.5 94.18
-3 4 9 173.62 7.82
-3 4 9 155.6 36.76
3 -4 9 -83.16 178.73
-3 -4 9 167.06 7.48
3 -4 -9 177.94 7.39
-3 4 -9 175.21 7.81
-3 -4 9 176.72 7.23
-3 -4 9 175.48 7.26
-3 4 -9 168.35 7.94
-3 4 -9 185.58 7.32
-3 -4 9 171.38 7.61
-3 4 -9 178.18 7.25
-3 4 -9 169.3 7.32
3 -4 -9 172.64 7.34
4 4 -9 211.55 9.55
-4 4 9 223.55 10.44
4 4 -9 252.04 9.89
4 -4 9 129.24 200.11
-4 4 9 221.42 9.73
4 4 -9 331.2 117.64
4 4 -9 255.87 10.69
-4 4 9 237.22 9.88
-4 4 9 217.72 65.84
-4 4 9 228.83 9.79
-4 -4 9 240.62 10.07
4 -4 -9 229.1 10.05
-4 4 -9 248.71 11.11
4 -4 -9 245.2 9.93
-4 4 -9 263.89 9.9
-4 4 -9 243.56 9.89
-4 -4 9 247.03 10.2
-4 -4 9 241.21 9.8
-4 -4 9 243.72 9.74
-4 4 -9 250.84 10.73
-4 4 -9 220.81 9.77
-4 4 -9 230.45 9.72
-4 4 -9 243.02 9.81
4 4 9 228.81 9.77
5 -4 9 -393.75 224.45
5 4 -9 -190.23 134.1
-5 4 9 72.39 4.61
-5 4 9 71.01 3.6
5 4 -9 80.59 3.68
5 4 -9 74.27 4.4
-5 4 9 74.28 3.74
-5 4 9 74.35 3.63
5 4 -9 142.59 97.67
-5 -4 9 76.65 4.06
-5 -4 9 76.47 3.54
5 -4 -9 81.02 3.74
-5 -4 9 72.61 3.58
-5 4 -9 81.52 5.09
5 4 9 75.49 3.68
-5 4 -9 75.69 4.67
-5 4 -9 78.49 3.73
-5 4 -9 76.92 3.57
-5 4 -9 78.7 3.75
-5 4 -9 76.65 3.7
-5 -4 9 75.73 4.02
-6 4 9 31.2 2.12
-6 4 9 33.23 2.06
6 4 -9 31.29 3.09
-6 4 9 34.46 2.06
6 4 -9 33.88 1.96
6 4 -9 31.35 2.69
-6 4 -9 33.37 2.06
-6 4 -9 35.39 2.15
6 -4 -9 33.99 1.98
-6 -4 9 33.11 1.99
-6 4 -9 37.69 2.01
6 4 9 33.63 2.12
-6 -4 9 34.22 1.99
-6 4 -9 38.87 2.23
-7 4 9 21.36 1.39
7 4 -9 21.32 1.98
-7 4 9 19.26 1.48
7 4 -9 21.48 1.35
-7 4 9 21.47 1.55
-7 -4 9 21.82 1.39
-7 4 -9 18.34 1.44
-7 4 -9 23.89 1.45
-7 4 -9 17.79 1.4
-7 -4 9 21.82 1.41
7 4 9 21.81 1.55
0 -5 9 197.01 8.12
0 5 -9 201.01 8.19
0 -5 9 200.5 8.16
0 5 -9 220.1 27.65
0 5 9 191.27 23.21
0 -5 -9 196.92 8.09
0 5 -9 194.18 8.62
1 5 -9 58.65 91.46
1 -5 9 25.7 1.65
-1 5 9 30.45 15.7
1 -5 9 26.74 1.67
-1 5 -9 25.76 1.68
-1 5 -9 27.76 2.22
1 5 9 27.68 8.66
1 -5 -9 24.76 1.73
-1 5 -9 26.38 21.73
-1 -5 9 25.29 1.61
-1 -5 9 23.31 1.82
-1 -5 9 25.35 1.57
1 5 9 32.7 13.26
1 -5 -9 24.17 1.62
2 -5 9 79.78 3.72
-2 5 9 69.74 24.33
-2 5 9 74.08 4.21
2 -5 9 84.38 3.73
-2 -5 9 79.47 3.62
-2 5 -9 84.45 35.56
2 -5 -9 81.73 3.77
-2 -5 9 78.36 4.05
-2 -5 9 78.39 3.92
-2 5 -9 78.54 4.36
-2 -5 9 80.31 3.67
-2 5 -9 82.77 3.74
2 -5 -9 87.22 3.88
3 5 -9 16.59 1.08
3 5 -9 90.06 94.96
3 -5 9 189.77 271.96
-3 5 9 41.51 34.54
3 5 -9 21.55 2.21
-3 5 9 22.59 2.18
3 -5 9 17.34 1.44
3 5 -9 17.48 2.46
-3 -5 9 18.09 1.43
-3 5 -9 18.29 1.45
-3 -5 9 15.83 1.58
-3 5 -9 17.18 56.54
3 5 9 15.61 1.5
3 -5 -9 21.19 1.69
3 -5 -9 22.21 2.17
-3 5 -9 15.14 2.35
-3 5 -9 16.53 1.38
-3 -5 9 19.6 1.37
-3 5 -9 17.13 2.07
-3 5 -9 16.59 1.54
4 5 -9 44.06 2.34
4 5 -9 89.3 163.39
-4 5 9 36.63 3.4
-4 5 9 35.58 2.22
-4 5 9 168.84 60.38
-4 5 9 39.47 2.41
4 5 -9 40.08 3.01
4 5 -9 86.29 97.17
4 -5 9 -22.75 306.68
4 5 -9 37.52 1.86
-4 5 9 39.58 2.24
4 -5 -9 41.56 2.48
-4 5 -9 37.77 2.26
-4 5 -9 38.2 2.31
-4 5 -9 38.75 2.4
-4 5 -9 38.52 2.22
-4 5 -9 42.35 3.35
-4 -5 9 38.01 2.58
4 -5 -9 42.15 2.42
4 -5 -9 38.56 2.4
-4 -5 9 40.51 2.56
-4 5 -9 39.76 2.32
-4 -5 9 40.48 2.16
-4 -5 9 39.06 2.2
4 5 9 38.5 2.27
-5 5 9 220.22 9.44
5 5 -9 231.07 10.33
-5 5 9 232.91 9.61
-5 5 9 217.57 9.46
5 -5 9 -282.2 340.64
5 5 -9 247.85 9.58
-5 -5 9 246.41 9.76
-5 -5 9 241.19 9.54
-5 5 -9 235.16 9.63
5 5 9 225.11 9.51
-5 5 -9 203.36 9.43
-5 5 -9 221.99 9.44
-5 5 -9 229.41 9.45
5 -5 -9 237.78 9.59
6 5 -9 0.39 1.08
-6 5 9 0.47 0.78
6 5 -9 1.48 0.62
-6 5 9 0.83 0.82
-6 5 9 0.12 0.65
6 -5 -9 1.55 0.73
-6 5 -9 1.97 0.75
6 5 9 0.19 0.78
-6 5 -9 2.45 0.91
-6 -5 9 1.49 0.65
-6 -5 9 1.04 0.6
-6 5 -9 1.65 1.1
-6 5 -9 1.07 0.72
0 -6 9 44.47 2.34
0 -6 9 40.31 2.29
0 6 9 45.48 15.78
0 6 -9 44.86 2.39
0 -6 -9 44.54 2.4
0 6 -9 17.27 18.51
0 -6 -9 43.16 2.29
-1 6 9 22.99 18.18
1 6 -9 57.39 106.84
-1 -6 -9 24.41 1.56
1 -6 9 24.88 1.72
-1 -6 -9 22.34 1.92
1 -6 9 24.15 1.76
-1 6 -9 28.93 1.77
-1 6 -9 22.38 26.31
1 6 9 24.45 3.94
1 -6 -9 26.57 1.74
-1 -6 9 26.58 1.71
-1 6 -9 24.36 2.34
-1 -6 9 25.83 1.67
1 -6 -9 25.32 1.83
-1 6 -9 22.33 1.53
-2 6 9 105.74 4.95
2 6 -9 119.01 5.78
2 6 -9 112.79 6.26
2 6 -9 106.1 4.55
2 -6 9 107.62 4.86
-2 6 9 139.84 31.78
2 6 -9 -0.66 101.86
2 -6 9 110.96 4.86
2 -6 -9 108.04 4.96
-2 6 -9 109.84 36.52
-2 -6 9 102.3 5.11
2 -6 -9 111.18 4.96
-2 6 -9 103.89 5.67
2 6 9 105.19 5.83
-2 6 -9 111.74 4.71
-2 -6 9 107.37 4.95
-2 6 -9 110.37 4.92
2 -6 -9 108.41 5.15
3 6 -9 71.35 3.35
3 6 -9 -26.31 257.09
3 -6 9 64.37 3.26
-3 6 9 60.98 3.2
3 6 -9 67.08 2.94
3 6 -9 80.95 92.36
-3 6 9 32.29 33.85
3 6 -9 76.59 4.25
3 -6 -9 71.01 3.49
3 -6 -9 67.92 3.48
-3 -6 9 67.47 3.62
3 6 9 61.54 3.22
-3 6 -9 68.6 3.22
3 -6 -9 70.49 3.5
-3 -6 9 69.53 3.25
-3 6 -9 73.49 4.48
-3 6 -9 70.24 3.45
3 6 9 60.66 4.22
-3 -6 9 70.87 3.3
-3 6 -9 61.24 53
-3 6 -9 68.78 3.26
-4 6 9 188.08 8.39
4 6 -9 221.46 8.59
-4 6 9 196.63 8.33
-4 6 9 155.29 59.89
4 6 -9 220.8 9.49
-4 6 -9 202.89 8.42
4 -6 -9 197.89 8.56
4 -6 -9 193.09 8.8
-4 6 -9 198.4 8.76
-4 -6 9 204.99 8.41
-4 6 -9 208.02 8.41
4 -6 -9 217.1 8.63
-4 -6 9 192.49 8.83
4 6 9 197.1 8.43
-5 6 9 9.84 1.3
5 6 -9 10.67 1.67
5 6 -9 9.72 1.04
-5 6 9 9.25 1.15
-5 6 9 10.2 1.21
-5 -6 9 11.11 1.15
5 6 9 9.87 1.39
-5 6 -9 11.34 1.28
5 -6 -9 10.19 1.2
-5 -6 9 9.77 1.2
-5 6 -9 11.7 1.77
-5 6 -9 10.41 1.27
-6 6 9 15.62 1.68
-6 6 9 14.81 1.44
-6 6 9 18.29 1.48
6 6 -9 17.66 1.25
6 6 -9 17.87 2.03
-6 6 -9 16.25 1.41
-6 -6 9 16.36 1.23
-6 6 -9 16.68 1.31
-6 6 -9 18.5 1.47
-6 -6 9 16.76 1.29
6 6 9 17.89 1.43
0 7 9 46.92 3.75
0 -7 9 48.8 2.48
0 7 -9 58.03 25.11
0 7 -9 38.83 2.14
0 -7 -9 48.15 2.55
0 -7 9 44.52 2.43
0 7 -9 51.01 4.17
0 7 -9 38.78 3.09
0 -7 -9 44.64 2.42
0 7 9 41.17 17.41
0 7 9 41.17 3.64
0 7 9 11.18 28.32
-1 -7 -9 94.27 4.25
1 7 -9 97.55 5.12
1 -7 9 99.8 4.42
1 -7 9 99.57 4.44
-1 7 9 112.84 26.57
1 7 -9 104.24 5.31
-1 7 9 90.45 4.14
-1 -7 -9 90.42 4.37
1 7 -9 92.78 4.08
1 7 -9 111.9 117.46
-1 7 9 94.25 5.71
1 7 9 99.79 5.62
-1 7 -9 91.27 32.43
-1 -7 9 99.7 4.37
1 7 9 93.23 5.38
-1 7 -9 89.88 4.2
-1 7 -9 100.74 4.49
1 -7 -9 98.32 4.52
1 -7 -9 96.98 4.47
-1 -7 9 97.83 4.39
1 -7 -9 97.8 4.48
-2 7 9 78.41 3.75
2 7 -9 78.34 3.53
2 7 -9 84.21 3.87
2 7 -9 85.31 5.03
2 7 -9 92.37 4.9
2 -7 9 85.07 3.97
2 -7 9 83.21 4
-2 7 9 40.48 32.97
2 7 -9 71.49 112.03
-2 -7 9 86.28 3.89
-2 -7 9 81.59 3.85
2 -7 -9 85.48 4.05
-2 7 -9 88.21 4.07
2 -7 -9 86.37 4.1
2 -7 -9 86.16 4.05
-2 7 -9 81.57 3.77
2 7 9 81.27 5.07
2 7 9 74.93 4.85
-2 7 -9 151.41 44.63
3 7 -9 116.21 4.99
-3 7 9 102.61 4.83
-3 7 9 43.21 45.69
3 -7 9 104.31 5.04
3 7 -9 119.2 5.88
3 -7 -9 111.06 5.11
3 7 9 100.39 5.89
-3 -7 9 114.06 4.91
3 -7 -9 113.68 5.08
-3 7 -9 116.29 5.75
-3 7 -9 114.89 4.83
-3 7 -9 111.54 4.89
-3 7 -9 163.69 64.68
-4 7 9 21.33 2.39
4 7 -9 24.97 1.64
-4 7 9 23.32 1.74
-4 7 9 125.38 59.69
4 7 -9 25.29 2.49
-4 7 -9 25 1.94
4 -7 -9 24.35 1.91
4 7 9 21.69 1.73
4 -7 -9 25.07 1.82
4 -7 -9 24.4 2.04
4 7 9 20.12 2.44
-4 7 -9 24.14 1.78
-4 -7 9 24.63 1.66
-4 7 -9 23.46 1.63
-4 -7 9 24.95 1.62
5 7 -9 9.07 0.93
-5 7 9 6.22 1.06
5 7 -9 7.59 1.37
-5 7 9 9.71 1.08
-5 7 -9 9.39 1.11
5 -7 -9 8.44 1.06
5 7 9 7.87 1.01
-5 7 -9 9.95 1.18
-5 -7 9 8.96 1.1
-5 7 -9 9.34 1.07
-5 -7 9 9.64 1.04
0 -8 -9 3.46 0.95
0 8 9 1.98 1.68
0 -8 9 2.99 0.93
0 -8 -9 3.67 0.97
0 8 -9 2.14 1.26
0 8 -9 3.09 0.66
0 8 9 3.21 1.17
0 -8 9 2.75 0.91
1 8 -9 42.34 2.03
-1 8 9 70.93 27.44
-1 8 9 41.83 2.15
-1 8 9 44.68 3.66
1 8 -9 38.89 3.13
1 8 -9 47.7 3.34
1 -8 9 41.69 2.54
-1 -8 -9 39.45 2.32
-1 -8 -9 41.62 2.43
1 8 -9 -79.6 128.33
-1 8 -9 45.6 3.14
1 8 9 43.19 3.52
1 -8 -9 41.17 2.49
1 8 9 43.14 3.61
-1 8 -9 39.43 2.19
1 -8 -9 41.69 2.49
-1 8 -9 39.86 3.16
-1 8 -9 43.79 35.45
-1 -8 9 42.82 2.4
1 -8 -9 37.96 2.9
2 8 -9 30.38 1.87
2 -8 9 32.56 2.09
-2 8 9 28.22 1.82
-2 8 9 42.17 38.68
-2 8 9 30.22 3.18
2 8 -9 35.06 3.93
2 8 -9 27.54 1.44
-2 8 -9 29.45 1.9
2 8 9 26.41 3.04
2 -8 -9 32.09 2.44
-2 -8 9 32.72 2.05
2 -8 -9 31.13 2.18
-2 -8 9 33.23 2.04
-2 8 -9 33.77 2.19
2 -8 -9 27.94 2.06
-2 8 -9 63.65 50.38
2 8 9 28.44 2.84
3 8 -9 15.14 2.07
3 -8 9 10.44 1.97
-3 8 9 13.89 2.36
-3 8 9 13.84 1.36
3 -8 9 12.73 1.47
3 8 -9 13.18 1.22
-3 8 9 -74.69 50.85
-3 -8 9 12.43 1.38
3 -8 -9 14.13 1.6
3 -8 -9 12.1 1.34
3 8 9 13.64 2.34
3 8 9 10.15 2.13
-3 8 -9 13.02 1.4
3 -8 -9 12.69 1.41
-3 -8 9 14.52 1.34
-3 8 -9 14.14 1.4
4 8 -9 79.4 4.13
4 8 -9 69.92 3.27
-4 8 9 69.37 4.17
-4 8 9 74.14 3.36
-4 -8 9 74.45 3.38
-4 8 -9 69.13 3.18
4 -8 -9 68.65 3.36
4 -8 -9 72.72 3.49
4 -8 -9 69.17 3.52
-4 8 -9 73.67 3.73
-4 8 -9 76.69 3.36
4 8 9 66.04 4.02
-4 -8 9 75.88 3.34
5 8 -9 57.34 3.65
-5 8 9 61.02 2.78
5 8 -9 57.98 2.67
-5 -8 9 56.44 2.72
-5 8 -9 52.62 2.56
5 -8 -9 65.46 3
-5 8 -9 57.86 2.84
-5 8 -9 66.26 2.78
0 9 -9 -387.03 161.73
-1 9 9 45.54 3.62
1 9 -9 49.8 3.27
-1 9 9 39.52 2.52
-1 -9 -9 46.38 2.54
-1 -9 -9 47.5 2.48
1 -9 9 48.3 2.73
1 -9 9 47.41 2.61
-1 9 9 48.51 3.66
1 -9 -9 41.25 3.2
-1 -9 9 48.06 2.55
-1 9 -9 44.02 3.15
1 -9 -9 45.89 2.63
-1 -9 9 47.95 2.58
1 9 9 47.57 3.61
1 -9 -9 44.64 2.64
1 9 9 48.22 3.7
-1 9 -9 43.57 2.25
2 -9 9 35.63 2.29
-2 9 9 35.14 3.02
2 -9 9 32.12 2.11
-2 9 9 34.93 1.85
-2 9 9 34.97 3.25
2 9 -9 36.76 2.77
-2 -9 9 34.39 2.08
2 9 9 30.27 2.82
2 -9 -9 33.64 2.17
2 9 9 35.26 3.06
2 -9 -9 32.78 2.23
2 -9 -9 34.09 2.12
-2 -9 9 34.7 2.09
-2 9 -9 35.1 2.27
-3 9 9 117.67 5.97
-3 9 9 116.96 4.99
3 -9 9 106.03 5.05
3 9 -9 127.34 5.84
-3 -9 9 116.67 5.11
3 -9 -9 123.52 5.2
3 -9 -9 120.29 5.25
-3 -9 9 120.32 5.23
-3 9 -9 115.79 5.19
3 9 9 123.05 6.04
-3 9 -9 118.23 5.01
3 -9 -9 114.83 5.19
-4 9 9 9.69 1.53
-4 9 9 13.12 1.16
4 9 -9 9.92 0.87
-4 -9 9 11.41 1.04
-4 9 -9 11.54 1.25
-4 9 -9 12.35 1.18
4 -9 -9 12.7 1.28
4 -9 -9 10.96 1.2
4 9 9 11.28 1.67
1 -10 9 45.68 2.47
-1 -10 -9 44.56 2.41
-1 10 9 45.47 3.29
-1 -10 -9 48.65 2.37
1 10 -9 46.84 2.98
1 -10 9 46.57 2.59
-1 10 9 45.84 3.28
1 10 9 44.16 3.18
-1 10 -9 47.07 2.13
1 -10 -9 46.05 2.5
-1 -10 9 47.9 2.47
1 10 9 47.6 3.33
1 -10 -9 48 2.51
1 -10 -9 46.36 3.09
-1 -10 9 46.35 2.44
-1 10 -9 40.54 2.86
2 10 -9 27.9 2.46
-2 10 9 27.31 2.58
-2 10 9 27.63 2.39
2 10 -9 24.04 3.3
2 -10 9 22.36 2.38
2 -10 9 26.41 1.71
2 -10 -9 26.64 1.85
2 -10 -9 24.85 1.75
-2 10 -9 26.83 1.5
2 -10 -9 28.01 2.12
2 10 9 23.66 2.29
-2 -10 9 25.05 1.66
2 10 9 26.5 2.46
-2 -10 9 26.45 1.68
0 0 -10 779.35 174.36
0 0 -10 752.09 29.45
0 0 10 761.61 29.66
0 0 10 740.83 29.74
0 0 10 747.43 39.42
-1 0 10 2058.9 79.71
1 0 -10 2069.11 206.47
-1 0 10 1999.56 91.33
-1 0 -10 2037.99 79.56
1 0 10 2057.42 79.8
-1 0 10 2029.9 79.77
-2 0 -10 56.25 2.57
2 0 -10 85.26 131.09
-2 0 10 56.79 2.9
-2 0 10 59.13 2.64
-2 0 10 56 21.6
2 0 10 119.06 65.88
-2 0 10 57.4 3.02
-3 0 10 46.95 2.54
-3 0 -10 43.38 2.27
-3 0 10 43.09 2.25
3 0 10 51.52 67.13
-3 0 10 43.47 2.59
-3 0 10 43.49 2.19
3 0 -10 -7.79 112.66
-3 0 -10 42.93 2.58
-4 0 -10 50.7 2.97
-4 0 10 46.48 2.92
4 0 -10 56.25 158.16
-4 0 -10 49.34 2.46
-4 0 -10 49.86 2.4
-4 0 -10 45.84 2.73
4 0 10 1.63 83.89
-4 0 10 45.15 2.85
-4 0 10 48.79 2.45
-4 0 10 49.07 2.52
5 0 10 -66.46 95.81
5 0 -10 469.98 190.86
6 0 -10 -75.85 214.64
6 0 10 2.91 0.22
-7 0 10 163.64 7.04
7 0 10 165.89 6.96
-7 0 10 164.19 6.97
-7 0 10 166.38 6.97
-7 0 10 165.59 6.93
-7 0 -10 169.17 6.83
-7 0 -10 164.71 7.02
-7 0 -10 161.54 6.97
0 1 -10 -56.22 120.85
0 -1 10 15.87 1.41
0 1 10 16.81 1.53
0 -1 -10 15.59 1.15
0 1 10 15.67 9.21
0 -1 10 15.66 1.31
0 -1 10 13.52 11.01
0 1 10 14.75 1.21
1 -1 10 76.53 75.36
1 1 -10 204.85 123.67
-1 1 10 129.36 18.12
-1 1 10 112.4 5.03
1 -1 10 108.4 5.08
-1 1 10 115.01 4.94
1 -1 -10 113.78 4.72
-1 1 -10 112.6 28.83
-1 -1 10 132.01 20.13
1 -1 -10 -29.29 153.95
-1 -1 10 109.66 4.71
-1 -1 10 116.62 4.96
1 1 10 132.46 14.54
-1 -1 10 114.84 5.05
1 1 10 105.61 4.95
-2 -1 -10 35.23 1.82
-2 1 10 10.76 18.88
2 1 -10 90.22 99.97
-2 1 10 38.33 2.32
-2 1 10 37.3 1.91
-2 1 10 38.32 2.23
2 -1 10 96.05 80.63
-2 -1 10 40.72 2.22
-2 -1 10 39.58 2.3
-2 -1 10 59.21 25.85
-2 1 -10 36.74 1.89
2 -1 -10 -125.06 136.98
2 -1 -10 38.76 1.97
-2 -1 10 39.12 1.89
-3 1 10 60.25 37.86
3 1 -10 19.21 104.56
-3 1 10 64.56 3.37
3 -1 10 6.13 81.95
-3 1 10 60.52 2.89
-3 1 10 64.53 2.98
-3 1 10 64.49 3.26
-3 -1 -10 60.72 3.18
-3 -1 -10 61.77 2.8
-3 1 -10 66.07 2.94
-3 1 -10 62.55 3.37
-3 -1 10 61.91 2.96
3 -1 -10 163.09 152.21
-3 1 -10 61.93 2.86
-3 -1 10 62.09 2.97
-3 1 -10 62.08 3.19
-3 -1 10 58.64 3.25
-3 -1 10 62.98 3.18
4 -1 10 208.28 103.8
-4 -1 -10 55.89 2.63
-4 -1 -10 55.04 3.07
-4 -1 -10 55.52 2.93
-4 1 10 56.23 2.8
-4 -1 -10 55.19 2.71
-4 1 10 57.46 3.21
4 1 -10 36.28 135.76
-4 1 10 51.85 3.25
-4 1 10 54.32 2.71
-4 1 -10 51.93 3.13
-4 -1 10 57.34 3.11
-4 1 -10 57.61 2.77
-4 1 -10 56.02 3.33
-4 -1 10 54.78 3.17
-4 1 -10 53.87 2.69
4 -1 -10 -296.02 188.98
-4 -1 10 57.17 2.72
-4 -1 10 51.84 2.74
-5 1 10 36.4 2.24
-5 1 10 36.97 2.86
-5 -1 -10 39.95 2.22
-5 1 10 40.35 2.22
5 -1 10 -116.62 116.45
-5 1 10 33.81 2.79
-5 -1 -10 37.83 2.18
5 -1 10 35.55 2.31
5 1 -10 39.84 2.94
5 1 -10 70.78 160.57
-5 -1 -10 36.16 2.55
-5 -1 -10 37.06 2.72
5 1 -10 39.11 2.21
-5 1 -10 36.82 2.15
5 1 10 38.89 2.32
-5 1 -10 37.86 2.24
-5 -1 10 40.89 2.26
-5 -1 10 39.33 2.18
5 1 10 17.61 20.99
-5 1 -10 38.07 2.96
-5 1 -10 37.33 2.81
-5 -1 10 32.35 2.62
-5 1 -10 40.7 2.26
5 -1 -10 187.84 214.93
-5 -1 10 38.27 2.82
5 1 10 28.01 12.61
6 1 -10 34.04 189.72
6 -1 10 63.5 134.8
6 -1 -10 -392.8 251.79
6 1 10 5.2 0.29
-7 1 10 65.9 3.3
-7 1 10 68.41 3.3
7 -1 10 69.78 3.32
-7 1 10 72.64 3.32
7 1 -10 62.76 3.08
-7 -1 -10 73.02 3.38
-7 -1 -10 76.95 3.35
-7 1 10 69.39 3.41
-7 -1 10 68.75 3.32
-7 1 -10 75.88 3.27
-7 1 -10 67.23 3.35
-7 1 -10 75.51 3.39
-7 -1 10 71.99 3.28
7 1 10 69.85 3.36
-7 -1 10 70.88 3.36
0 -2 10 146.57 6.51
0 -2 10 151.76 6.43
0 2 10 147.74 6.38
0 -2 10 251.67 110.42
0 2 -10 133.13 22.59
0 2 10 153.63 16.99
0 -2 -10 152.5 6.13
1 -2 10 194.64 90.8
-1 -2 -10 245.53 9.84
-1 2 10 246.77 10.22
-1 2 10 247.48 24.58
-1 2 10 256.27 10.2
1 2 -10 308.58 105.35
-1 -2 10 249.9 9.92
1 -2 -10 279.41 295.27
-1 2 -10 193.69 30.72
-1 -2 10 250.07 10.17
-1 -2 10 223.22 27.04
1 -2 -10 253.66 9.94
-1 -2 10 240.03 10.24
1 2 10 227.99 36.1
1 2 10 237.87 22.57
2 2 -10 222.3 93.89
2 -2 10 121.12 98.46
-2 2 10 214.83 25.87
-2 2 10 240.33 9.94
-2 -2 -10 233.65 9.55
-2 2 10 251.32 10.07
-2 -2 10 225.18 9.89
2 -2 -10 242.95 9.72
-2 2 -10 242.72 10.12
-2 -2 10 233.43 9.65
2 -2 -10 230.41 195.18
-2 2 -10 250.92 43.92
-2 -2 10 241.1 10.01
-2 2 -10 241.44 9.66
2 2 10 288.83 32.69
2 2 10 253.33 18.33
-3 2 10 4.6 1.1
3 2 -10 -36.19 96.72
3 -2 10 -34.8 109.25
-3 2 10 3.62 1.06
-3 2 10 19.63 29.87
3 2 10 -0.67 8.11
-3 2 -10 4.55 1.05
-3 2 -10 4.55 1.1
3 -2 -10 -98.83 247.8
3 2 10 17.8 18.11
-4 -2 -10 39.4 1.99
-4 2 10 31.82 2.62
-4 2 10 38.85 2.13
-4 -2 -10 39.45 2.34
-4 2 10 37.31 2.06
4 -2 10 147.42 126.9
-4 -2 -10 34.87 2.23
4 2 -10 34.53 2.68
4 2 -10 35.1 1.88
-4 2 10 39.93 2.74
4 2 -10 50.85 124.81
-4 2 -10 41.47 2.69
-4 -2 10 38.43 2.03
-4 -2 10 40.61 2.12
4 2 10 38.12 2.19
-4 2 -10 40.48 2.95
-4 2 -10 40.83 2.17
-4 2 -10 40.91 2.11
-4 2 -10 35.67 2.08
-4 2 -10 32.02 2.11
-4 -2 10 33.95 2.35
4 -2 -10 -48.98 243.3
-4 -2 10 36.26 2.62
5 -2 10 -138.78 141.17
-5 2 10 30.23 1.94
5 -2 10 29.66 2.08
-5 2 10 29.33 2.76
-5 -2 -10 29.63 2.2
-5 -2 -10 29.57 1.89
5 2 -10 32.4 2.56
5 2 -10 31.03 2.63
-5 2 10 28.9 2.54
-5 -2 -10 31.1 1.94
-5 2 10 29.41 2.04
-5 2 10 31.64 1.99
5 2 -10 348.4 158.04
5 2 -10 31.83 1.95
5 -2 -10 30.7 2.02
5 -2 -10 290.31 286.42
-5 -2 10 30.98 2.52
-5 2 -10 31.08 2.86
-5 2 -10 32.02 1.95
-5 -2 10 31.45 1.92
-5 2 -10 28.74 2.02
-5 2 -10 25.13 2.41
-5 -2 10 29.24 2.36
-5 2 -10 32.18 2.02
-5 -2 10 30.67 1.94
-5 2 -10 30.81 2.02
5 2 10 28.48 2.06
6 2 -10 137.04 209.97
6 -2 10 333.41 231.18
6 -2 -10 266.06 324.82
-7 2 10 11.26 1.22
-7 -2 -10 10.32 1.22
-7 2 10 9.53 1.11
-7 2 10 9.64 1.1
-7 -2 -10 10.98 1.07
7 -2 10 10.55 1.21
7 2 -10 10.38 1.67
7 2 -10 8.51 0.98
7 2 10 9.65 1.1
-7 -2 10 10.28 1.16
-7 2 -10 12.13 1.24
-7 -2 10 11.72 1.22
-7 2 -10 10.61 1.21
-7 -2 10 10.71 1.17
-7 2 -10 9.27 1.07
0 3 -10 12.37 16.12
0 -3 10 12.15 1.34
0 -3 10 12.29 1.2
0 3 10 5.67 10.05
0 -3 10 -90.15 132.02
-1 3 10 47.84 14.31
1 3 -10 189.65 98.81
-1 -3 -10 43.63 2.01
-1 3 10 41.12 2.76
1 -3 10 204.93 123.9
1 3 10 39.77 9.73
1 3 10 19.47 25.23
-1 -3 10 45.06 2.42
-1 3 -10 44.89 2.6
-1 3 -10 39.91 2.07
-1 3 -10 59.86 24.35
-1 -3 10 41.27 2.44
1 -3 -10 41.53 2.16
-1 -3 10 42.77 2.09
2 3 -10 205.28 92
-2 3 10 195.54 26.59
-2 3 10 205.34 8.94
-2 3 10 210.32 9.07
2 -3 10 126.59 124.85
-2 3 -10 219.97 8.69
2 3 10 242.13 23.39
-2 -3 10 212.04 8.83
-2 3 -10 206.39 8.62
-2 -3 10 208.72 8.9
-2 -3 10 210.29 9.01
-2 3 -10 214.06 9.02
-2 -3 10 211.58 8.67
2 3 10 215.89 16.43
2 -3 -10 214.3 8.71
2 -3 -10 212 8.76
-2 3 -10 255.13 43.16
-2 3 -10 215.76 9.19
-3 3 10 5.42 1.24
-3 -3 -10 6.7 0.89
3 3 -10 -174.96 94.63
-3 3 10 -24.68 31.77
-3 3 10 10.21 1.1
3 -3 10 -7.33 133.14
-3 3 10 9.89 1.3
3 -3 -10 9.61 1.05
-3 3 -10 7.11 0.94
3 -3 -10 8.15 1.06
-3 3 -10 7.12 1.26
-3 3 -10 9.1 1.12
3 -3 -10 356.28 292.21
-3 3 -10 5.08 1.28
-3 -3 10 8 0.88
-3 -3 10 8.19 1.17
-3 -3 10 8.27 0.99
-3 3 -10 6.78 1
-3 -3 10 8.25 1.11
-4 3 10 84.53 3.82
-4 3 10 78.13 4.52
4 3 -10 89.64 5.17
-4 3 10 74.92 4.51
-4 3 10 85.85 3.96
4 -3 10 349.92 170.35
-4 3 10 74.38 3.8
-4 3 10 85.77 3.85
4 3 -10 90.06 116.84
-4 3 -10 88.31 3.98
-4 3 -10 77.26 3.86
4 -3 -10 -184.27 323.99
4 3 10 79.35 4.03
-4 -3 10 88.59 4.32
-4 -3 10 88.08 4.19
-4 3 -10 84.76 4.66
-4 3 -10 86.55 3.88
-4 -3 10 86.07 3.86
-4 3 -10 84.26 3.89
5 3 -10 20.37 145.12
-5 3 10 33.88 2.2
-5 3 10 34.72 2.19
5 -3 10 -326.7 172.99
-5 3 10 35.58 2.34
-5 3 10 38.74 3.19
5 3 -10 41.86 2.3
-5 3 10 39.15 2.44
5 -3 10 40.76 2.42
5 3 -10 31.9 2.91
-5 -3 -10 35.7 2.11
-5 3 10 36.76 2.15
5 3 -10 35.26 2.85
5 3 10 36.56 2.52
-5 3 -10 37.85 2.26
-5 -3 10 40.62 2.76
-5 3 -10 37.68 2.3
-5 3 -10 39.15 2.31
-5 -3 10 39.5 2.18
-5 -3 10 38.51 2.21
-5 -3 10 36.38 2.66
-5 3 -10 33.21 2.9
-5 3 -10 38.66 2.26
5 -3 -10 40.37 2.3
-5 3 -10 35.9 3.21
5 -3 -10 545.94 440.63
-6 3 10 6.24 1.06
-6 -3 -10 6.91 0.98
6 -3 10 91.23 254.55
6 3 -10 6.71 0.88
-6 -3 -10 6.86 0.99
6 3 -10 6.15 1.36
-6 3 10 4.68 0.86
-6 3 10 6.06 1.08
6 3 -10 5.6 1.1
-6 3 10 7.19 1.01
-6 -3 10 7.77 0.99
-6 3 -10 6.26 1.03
6 3 10 5.16 1.01
-6 -3 10 7.79 1
-6 3 -10 6.84 0.98
-6 3 -10 5.48 1.01
-6 3 -10 7.3 1.17
-7 3 10 10.09 1.13
7 3 -10 12.05 1.02
-7 3 10 10.99 1.2
7 3 -10 11.44 1.64
-7 3 -10 9.71 1.2
-7 3 -10 10.81 1.17
7 3 10 13.11 1.29
-7 -3 10 12 1.11
-7 -3 10 11.12 1.14
-7 3 -10 10.4 1.13
-7 -3 10 10.78 1.14
0 4 -10 144.08 25.1
0 -4 10 133.01 6.16
0 -4 -10 135.25 5.77
0 -4 10 131.07 5.85
0 4 -10 157.94 6.53
0 4 -10 141.16 6.29
0 4 10 147.36 18.64
0 -4 10 139.87 5.84
1 -4 10 57.64 2.71
1 4 -10 57.21 3.08
-1 -4 -10 56.58 2.55
1 -4 10 105.25 178.81
1 4 -10 -11.82 102.36
-1 4 10 55.16 3.09
-1 4 10 58.36 15.96
1 -4 10 54.2 2.69
-1 4 -10 98.72 25.34
-1 4 -10 55.36 3.2
-1 -4 10 54.01 3.04
1 4 10 63 11.76
-1 4 -10 51.2 2.66
-1 -4 10 54.19 2.79
1 -4 -10 58.59 2.99
1 4 10 50.09 22.16
-1 -4 10 58.58 2.97
-1 -4 10 55.72 2.68
1 -4 -10 59.6 2.79
-1 4 -10 51.3 3.27
2 -4 10 17.91 1.38
-2 4 10 29 21.52
2 -4 10 -84.4 262.03
2 4 -10 -31.72 93.81
2 -4 10 16.48 1.46
-2 4 10 19.03 1.81
2 -4 -10 19.09 1.56
-2 -4 10 19.35 1.66
-2 4 -10 16.22 1.68
-2 -4 10 17.56 1.54
-2 -4 10 18.1 1.35
-2 -4 10 19.51 1.25
-2 4 -10 15.48 1.75
-2 4 -10 17.83 1.41
-2 4 -10 16.72 1.32
-2 4 -10 17.92 34.82
2 -4 -10 19.2 1.51
-2 4 -10 18.29 1.3
3 -4 10 621.71 205.22
3 4 -10 162.95 107.2
-3 4 10 260.91 52.76
-3 4 10 247.6 10.86
-3 4 -10 248.3 10.83
-3 -4 10 249.5 10.29
3 -4 -10 248.13 10.41
-3 4 -10 247.27 10.23
3 -4 -10 242.34 10.33
-3 4 -10 239.68 10.32
-3 4 -10 257.58 10.26
-3 4 -10 268.01 10.32
-3 -4 10 254 10.58
-3 4 -10 246.54 11.01
3 -4 -10 261.94 10.42
-3 -4 10 256.79 10.68
-3 -4 10 252.56 10.24
4 4 -10 110.66 119.88
4 -4 10 -263.6 211.01
-5 4 10 9.62 1.13
5 4 -10 -144.7 118.45
5 -4 10 13.93 226.21
-5 4 10 10.63 1.18
-5 4 10 11.05 1.25
5 4 -10 9.3 1.6
5 4 -10 11.61 1.18
-5 4 -10 10.28 1.12
-5 -4 10 11.81 1.17
5 4 10 11.18 1.24
5 -4 -10 11.19 1.26
-5 4 -10 9.37 1.22
-5 4 -10 9 1.28
-5 4 -10 9.55 1.19
-5 -4 10 10.51 1.23
-6 4 10 33.8 2.31
6 4 -10 33.33 2.67
-6 4 10 36.3 2.07
-6 4 10 33.72 2.03
6 4 -10 36.06 1.98
6 4 -10 32.29 2.58
-6 -4 10 33.8 2.01
-6 4 -10 32.85 2.03
6 4 10 32.87 2.11
-6 -4 10 34.55 1.99
6 -4 -10 34.02 1.94
0 5 -10 -0.22 0.87
0 5 10 -9.48 13.06
0 -5 10 0 0.62
0 -5 -10 0.38 0.75
0 5 -10 0.88 0.67
0 5 -10 3.52 18.61
0 -5 10 0.51 0.62
0 -5 -10 0.97 0.68
-1 5 10 91.94 21.5
1 -5 10 103.53 4.67
1 5 -10 62.47 107.49
-1 -5 -10 104.65 4.53
1 -5 10 110.18 4.7
-1 5 -10 107.8 4.71
-1 -5 10 110.07 4.68
1 5 10 106.56 13.15
1 -5 -10 108.27 4.77
1 5 10 143.16 18.94
-1 -5 10 105.23 4.63
1 -5 -10 107.14 4.68
-1 5 -10 80.54 32.9
-1 -5 10 99.44 4.97
-1 5 -10 108.17 5.3
-2 5 10 370.5 43.89
2 5 -10 182.78 107.03
2 -5 10 272.74 11.38
2 -5 10 275.61 11.41
-2 5 -10 281.15 11.44
-2 -5 10 279.1 11.36
-2 5 -10 287.26 12.16
-2 -5 10 277.8 11.39
-2 -5 10 271.38 11.7
2 -5 -10 292.21 11.55
-2 5 -10 279.75 45.74
-2 -5 10 280.48 11.87
3 5 -10 109.73 4.66
3 -5 10 166.89 333.58
-3 5 10 103.62 5.63
-3 5 10 136.08 36.08
-3 5 10 103.63 4.75
3 5 -10 46.24 102.86
3 5 -10 119.13 6.2
-3 5 10 99.8 4.73
-3 5 -10 104.28 5.73
3 -5 -10 114.55 5.19
-3 -5 10 113.11 4.83
-3 -5 10 110.21 4.81
-3 5 -10 111.23 4.91
-3 -5 10 105.42 5.15
3 5 10 104.86 4.93
-3 5 -10 111.83 4.78
-3 -5 10 108.2 5.25
3 -5 -10 113.66 4.96
-3 5 -10 182.21 75.5
-3 5 -10 107.83 4.75
-4 5 10 78.05 3.71
-4 5 10 77.11 3.82
4 5 -10 80.48 3.43
-4 5 10 72.4 3.68
4 5 -10 84.64 4.6
4 5 -10 46.1 116.46
4 -5 10 431.93 374.69
-4 5 10 61.91 70.38
4 5 -10 87.91 3.85
-4 5 10 76.45 4.89
-4 5 -10 80.22 3.76
-4 5 -10 85.79 3.76
4 -5 -10 84.16 3.96
-4 -5 10 84.84 3.72
-4 5 -10 69.32 3.78
4 5 10 76.8 3.77
-4 -5 10 80.05 3.73
4 -5 -10 80.43 3.85
-4 5 -10 75.06 3.7
4 -5 -10 81.6 3.86
-4 5 -10 80.28 3.87
-4 -5 10 73.04 4.43
-5 5 10 59.32 2.99
5 5 -10 64.75 3.08
5 -5 10 -17.63 336.32
5 5 -10 56.4 3.96
-5 5 10 63.13 3.15
-5 5 10 59.91 3.02
5 5 -10 62.41 3.81
-5 -5 10 61.27 3.04
-5 5 -10 63.15 3.04
-5 5 -10 59.92 3.17
-5 -5 10 63.33 2.99
-5 5 -10 62.99 3.06
5 5 10 60.56 3.09
-5 5 -10 55.79 3
5 -5 -10 63.3 3.18
-6 5 10 75.33 3.44
-6 5 10 75.18 3.56
6 5 -10 74.44 4.18
6 5 -10 79.63 3.51
-6 5 10 72.94 3.54
6 5 -10 70.74 3.97
6 -5 -10 77.17 3.45
-6 5 -10 74.67 3.57
6 5 10 78.94 3.6
-6 5 -10 81 3.52
-6 -5 10 80.12 3.55
-6 -5 10 76.97 3.7
0 -6 10 30.62 1.91
0 -6 -10 29.18 1.85
0 -6 10 29.73 1.86
0 6 10 42.44 16.1
0 6 -10 25.13 1.59
0 -6 -10 32.76 1.97
0 6 -10 15.25 21.01
1 -6 10 0.35 0.8
-1 6 10 -13.75 18.78
-1 6 10 1.39 0.59
-1 -6 -10 1.18 0.76
1 6 -10 1.46 0.49
1 6 -10 -82.74 112.63
1 -6 10 1.26 0.85
-1 -6 -10 1.33 0.7
-1 6 10 -0.04 0.04
-1 6 -10 0.84 0.61
-1 6 -10 1.48 1.35
-1 6 -10 4.47 27.36
-1 -6 10 1.11 0.73
-1 6 -10 1.24 1.34
1 -6 -10 1.17 0.78
1 6 10 -0.04 0.05
1 -6 -10 0.92 0.93
1 6 10 0.95 0.92
2 -6 10 91.89 4.09
2 -6 10 85.79 4.1
2 6 -10 85.83 3.76
2 6 -10 28.9 107.52
-2 6 10 81.76 3.9
-2 6 10 73.94 27.66
2 6 -10 94.83 5.56
-2 6 -10 27.63 40.66
-2 -6 10 91.09 4
2 6 10 79.84 5
2 -6 -10 88.56 4.17
-2 -6 10 86.49 4.4
-2 6 -10 85.68 3.93
-2 -6 10 89.6 4.05
-2 6 -10 93.06 3.95
2 -6 -10 93.83 4.24
2 -6 -10 82.37 4.09
-2 6 -10 91.81 4.13
-3 6 10 166.89 39.22
3 -6 10 216.38 9.32
3 6 -10 233.58 141.87
3 6 -10 229.06 10.78
3 6 -10 253.12 10.34
-3 6 10 218.07 9.3
3 6 -10 227.27 9.1
-3 -6 10 234.36 9.37
3 6 10 214.91 9.32
3 6 10 205.99 10.28
-3 6 -10 224.99 9.33
-3 6 -10 232.83 9.5
3 -6 -10 228.57 9.51
3 -6 -10 235.74 9.52
-3 6 -10 232.88 9.31
-3 6 -10 226.77 10.46
-3 -6 10 227.91 9.4
-3 6 -10 117.81 68.96
3 -6 -10 235.02 9.54
-3 -6 10 219.38 9.76
-4 6 10 8.46 1.07
-4 6 10 8.85 0.99
4 6 -10 10.93 1.13
-4 6 10 123.68 63.11
4 6 -10 12.27 1.91
-4 6 10 8.25 1.21
4 -6 -10 11.85 1.95
-4 6 -10 9.82 1.17
4 6 10 9.33 1.14
-4 6 -10 8.81 1.07
-4 -6 10 10.06 1.1
-4 6 -10 10.24 1.27
-4 -6 10 10.47 1.12
4 -6 -10 11.78 1.31
4 -6 -10 8.29 1.21
-5 6 10 52.53 2.73
-5 6 10 50.3 2.75
-5 6 10 50.32 2.54
5 6 -10 52.25 3.49
5 6 -10 57.28 2.89
-5 6 -10 51.47 2.79
-5 6 -10 53.96 2.69
-5 6 -10 52.89 2.69
5 6 10 51.44 2.73
-5 -6 10 51.86 2.61
5 -6 -10 57.91 2.85
-5 -6 10 48.35 2.62
6 6 -10 21.87 2.05
6 6 -10 27.14 2.01
-6 6 10 20.75 1.54
6 6 -10 22.96 1.42
-6 6 10 20.51 1.33
-6 6 -10 21.39 1.57
-6 -6 10 23.93 1.49
6 6 10 23.54 1.82
-6 6 -10 26.73 1.6
6 -6 -10 24.22 1.48
-6 6 -10 24.02 1.47
-6 -6 10 25.15 1.47
0 7 -10 149.34 6.79
0 7 10 220.46 22.46
0 7 10 179.25 8.52
0 7 -10 161.57 7.86
0 -7 10 169.22 7.09
0 7 10 169.05 8.26
0 -7 -10 166.01 7.03
0 7 10 206.44 30.92
0 -7 10 171.76 7.08
0 7 10 161.53 6.74
0 -7 -10 162.79 7.1
1 7 -10 17.78 1.29
-1 7 10 -20.6 23.62
1 -7 10 20.19 1.7
1 7 -10 92.24 127.22
-1 -7 -10 19.12 1.62
-1 -7 -10 18.27 1.69
1 7 -10 21.7 2.46
-1 7 10 16.76 1.38
1 -7 10 18.9 1.76
1 -7 -10 17.69 1.74
-1 7 -10 19.48 32.76
1 -7 -10 22.47 1.83
-1 7 -10 17.73 1.47
-1 -7 10 20.13 1.64
-1 7 -10 20.47 1.73
1 7 10 19.72 2.75
1 -7 -10 19.62 1.82
1 7 10 16.81 2.55
-1 -7 10 20.34 1.68
2 7 -10 82.73 4.52
2 7 -10 -151.7 116.15
2 -7 10 75.14 3.7
-2 7 10 68.65 3.4
2 -7 10 75.17 3.63
-2 7 10 62.8 34.4
2 7 -10 71.4 3.21
-2 -7 10 74.78 3.54
2 -7 -10 73.87 3.68
-2 7 -10 72.88 3.45
-2 -7 10 73.97 3.58
2 7 10 73.86 4.75
-2 7 -10 79.93 3.71
2 -7 -10 74.81 3.75
-2 7 -10 92.74 55.52
2 -7 -10 72.33 3.71
-3 7 10 -50.39 46.18
-3 7 -10 -55.73 75.76
4 7 -10 56.69 3.46
4 7 -10 54.22 2.69
-4 7 10 50.9 2.7
-4 7 -10 53.52 2.72
-4 -7 10 53.5 2.72
4 -7 -10 51.72 2.78
4 -7 -10 50.5 2.91
4 -7 -10 53.62 2.88
-4 7 -10 52.61 2.77
4 7 10 47.54 3.36
-4 -7 10 54.51 2.67
-4 7 -10 54.12 2.88
4 7 10 54.37 2.74
-5 7 10 17.12 2.27
5 7 -10 23.44 2.11
5 7 -10 21.18 1.36
-5 7 10 19.93 1.56
5 7 10 19.57 1.52
-5 7 -10 20.13 1.57
-5 -7 10 21.27 1.44
5 -7 -10 18.81 1.58
-5 -7 10 18.73 1.36
-5 7 -10 21.31 1.43
-5 7 -10 19.04 1.57
0 8 -10 12.12 2.06
0 -8 -10 13.64 1.37
0 -8 -10 13.68 1.62
0 8 10 14.92 2.59
0 -8 10 13.16 1.36
0 8 -10 12.58 1.19
0 -8 10 14.25 1.57
0 8 -10 39.09 152.48
1 8 -10 59.45 3.74
-1 8 10 55.79 2.66
-1 8 10 58.72 4.28
1 -8 10 57.95 3.02
1 8 -10 220.9 147.38
-1 8 10 84.08 28.75
-1 -8 -10 51.04 2.87
1 8 -10 54.5 2.55
1 -8 10 58.28 3.06
1 -8 -10 55.88 2.99
-1 8 -10 52.21 2.66
1 -8 -10 60.1 3.02
1 -8 -10 52.9 3
-1 -8 10 57.64 2.93
1 8 10 54.27 3.92
-1 8 -10 9.98 38.58
1 8 10 59.5 4.19
-1 -8 10 54.84 2.91
2 8 -10 142.14 6.5
2 -8 10 133.13 5.75
2 8 -10 124.35 5.21
2 8 -10 128.55 5.54
2 -8 10 123.81 5.63
-2 8 10 132.45 6.95
2 8 -10 113.46 7.01
-2 8 10 192.29 43.39
-2 8 10 134.05 5.46
-2 8 -10 243.27 61.84
-2 -8 10 131.02 5.63
2 -8 -10 126.43 5.74
2 -8 -10 133.86 5.71
2 8 10 128.58 6.74
-2 8 -10 133.66 5.73
-2 -8 10 133.23 5.64
2 8 10 111.5 6.33
-2 8 -10 123.75 5.46
2 -8 -10 131.27 5.74
-3 8 10 3.09 1.11
3 8 -10 4.93 1.51
3 8 -10 4.55 0.76
3 -8 10 4.37 1.19
-3 8 10 4.47 0.88
-3 -8 10 5.9 0.94
3 -8 -10 4.74 1.06
3 -8 -10 5.05 1.08
-3 8 -10 6.14 1.1
3 8 10 3.29 1.42
3 8 10 3.6 1.35
3 -8 -10 5.08 1
-3 8 -10 4.97 0.94
-3 -8 10 5.38 0.93
4 8 -10 26.61 1.56
-4 8 10 26.52 2.54
4 8 -10 28.16 2.31
-4 8 10 27.64 1.74
-4 -8 10 27.45 1.7
4 -8 -10 22.77 1.69
4 8 10 25.23 2.33
-4 -8 10 28.21 1.65
-4 8 -10 29.85 1.79
4 -8 -10 25.75 2.11
4 -8 -10 25.72 1.83
-4 8 -10 26.15 1.84
0 9 10 201.95 7.14
0 9 10 182.78 9.12
0 9 10 178.32 8.83
0 -9 -10 179 7.66
0 -9 10 182.38 7.73
0 9 -10 173.87 7.39
0 -9 10 178.99 7.69
0 9 -10 179.08 8.29
-1 9 10 75.1 4.7
-1 -9 -10 63.99 3.39
-1 9 10 70.57 5.41
1 9 -10 75.48 4.11
1 9 -10 69.24 3.02
-1 -9 -10 75.51 3.39
1 -9 10 70.19 3.47
1 -9 10 74.36 3.58
1 9 10 65.92 4.3
1 -9 -10 76.88 3.47
1 9 10 72.56 4.61
-1 -9 10 70.54 3.46
1 -9 -10 73.32 3.53
-1 -9 10 70.95 3.47
1 -9 -10 66.89 3.5
-1 9 -10 71.58 3.41
2 -9 10 10.21 1.23
2 9 -10 12.04 1.81
-2 9 10 10.56 1.12
-2 9 10 12.53 2.08
2 -9 -10 11.35 1.4
-2 -9 10 11.52 1.17
2 9 10 9.72 1.7
2 -9 -10 11.4 1.25
-2 9 -10 11.19 1.16
-2 -9 10 12.16 1.3
2 -9 -10 10.69 1.28
-3 9 10 65.58 3.99
-3 9 10 69.21 3.09
3 9 -10 76.55 3.93
3 9 10 71.07 4.06
-3 9 -10 69 3.31
-3 -9 10 68.78 3.24
3 -9 -10 67.56 3.31
3 -9 -10 62.52 3.34
-3 9 -10 71.84 3.15
-3 -9 10 69.71 3.2
3 -9 -10 65.11 3.28
0 10 10 102.83 5.31
0 -10 10 103 4.46
0 10 -10 94.02 4.79
0 -10 10 101.49 4.43
0 -10 -10 92.24 4.4
0 -10 -10 101 4.39
0 10 10 99.63 5.25
0 0 11 0.93 0.8
0 0 -11 0.37 0.54
0 0 11 -11.65 9.79
0 0 11 0.27 0.66
0 0 -11 -7.14 166.8
-1 0 11 1141.71 45.54
1 0 -11 1036.55 182.86
-1 0 11 1139.88 59.25
1 0 11 1114.88 54.89
-1 0 -11 1179.33 45.2
1 0 11 1160.03 45.56
1 0 -11 1146.2 45.23
-1 0 11 1199.98 45.48
2 0 11 -28.13 68.21
-2 0 11 -3.67 20.83
2 0 -11 -85.15 140.31
-3 0 -11 107.39 4.73
3 0 -11 68.48 145.07
-3 0 11 104.05 4.53
-3 0 11 102.14 4.46
-3 0 -11 100.76 4.87
-3 0 11 100.12 4.8
3 0 11 46.11 71.61
-3 0 -11 100.47 4.39
-3 0 11 105.01 4.91
4 0 11 383.69 102.34
-4 0 11 383.61 15.6
-4 0 -11 380.91 16.05
-4 0 11 399.93 16.38
-4 0 -11 400.48 15.52
4 0 11 370.02 15.61
-4 0 11 380.25 15.99
4 0 -11 293.28 190.43
-4 0 -11 402.71 15.62
-4 0 11 392.59 15.67
-4 0 -11 381.3 16.22
-5 0 11 3.81 1.34
-5 0 11 1.54 0.74
-5 0 11 2.29 0.82
5 0 -11 -121.65 200.48
-5 0 -11 0.73 1.23
-5 0 -11 1.43 1.19
5 0 -11 1.31 0.69
-5 0 -11 2.49 0.83
-5 0 11 1.8 1.2
5 0 -11 2.6 1.17
5 0 11 4.97 106.84
-5 0 -11 2.06 0.78
-5 0 -11 2.51 0.86
5 0 11 1.5 0.93
6 0 -11 456.2 274.46
-7 0 11 24.44 1.67
-7 0 -11 26.75 1.64
-7 0 11 27.02 1.82
-7 0 -11 29.72 1.83
-7 0 -11 22.97 1.71
-7 0 11 27.51 1.77
7 0 11 27.59 1.84
-7 0 11 27.28 1.7
0 1 11 209.45 20.76
0 1 11 215.44 9.02
0 1 -11 221.55 8.72
0 1 11 212.15 8.93
0 1 -11 243.27 137.64
0 -1 11 214.4 8.99
0 -1 11 215.86 9.09
0 -1 -11 218.22 8.71
0 -1 11 206.76 22.48
-1 -1 -11 781.7 30.74
-1 1 11 808.53 31.12
1 -1 11 793.93 31.19
-1 1 11 775.21 31.01
1 1 -11 710.42 136.82
1 -1 11 763.6 111.01
-1 1 11 773.54 44.48
-1 1 -11 710.7 60.01
-1 -1 11 863.13 60.59
-1 1 -11 765.78 30.76
-1 -1 11 794.39 31.06
1 -1 -11 786.32 30.79
-1 -1 11 779.66 31.13
1 1 11 781.69 31.06
2 1 -11 -14.76 125.43
2 -1 11 -26.7 78.39
-2 1 11 51.03 21.27
2 -1 -11 -300.45 174.01
3 -1 11 79.97 88.82
-3 1 11 52.44 3.12
-3 -1 -11 57.29 2.99
-3 1 11 56.45 2.66
-3 1 11 -2.55 37.56
-3 -1 -11 54.77 2.56
-3 1 11 53.78 3.05
-3 1 11 58.22 2.76
3 1 -11 -116.72 113.84
-3 -1 11 50.89 2.94
-3 -1 11 54.5 2.69
-3 1 -11 55.05 3.18
-3 -1 11 55.39 2.62
-3 -1 11 54.96 3.07
-3 1 -11 56.38 2.69
-3 1 -11 53.03 2.95
-3 1 -11 54.72 2.62
3 -1 -11 437.22 179.47
-4 -1 -11 27.11 2.08
-4 1 11 22.52 1.57
4 1 -11 23.97 2.23
4 1 -11 20.6 1.4
4 -1 11 -40.87 105.02
-4 1 11 22.63 1.61
4 -1 11 21.78 1.75
4 1 -11 -9.7 148.15
-4 -1 -11 23.36 1.54
-4 1 11 20.92 2.37
-4 1 11 21.98 1.95
-4 -1 -11 24.01 1.58
-4 1 -11 22.61 1.57
-4 -1 11 21.56 1.53
4 -1 -11 22.74 2.33
4 1 11 20.08 1.66
4 1 11 21.24 12.47
-4 1 -11 23.51 1.63
-4 1 -11 19.46 2.14
-4 -1 11 19.56 1.86
4 -1 -11 -63.99 330.54
-4 -1 11 19.28 1.69
-5 1 11 42.49 3.28
-5 1 11 49.96 2.64
-5 1 11 50.64 2.67
5 -1 11 43.94 2.71
5 1 -11 51.27 3.42
-5 -1 -11 44.56 3.09
5 1 -11 50.25 2.59
-5 -1 -11 51.13 2.63
-5 1 11 46.4 3.34
-5 -1 -11 47.64 3.05
-5 -1 -11 50.77 2.61
5 1 -11 133.48 206.28
-5 1 -11 52.15 2.69
-5 -1 11 48.58 3.17
-5 1 -11 47.62 2.55
5 1 11 45.41 2.71
-5 -1 11 48.61 2.65
-5 1 -11 51.05 2.66
-5 -1 11 50.7 3.36
-5 1 -11 45.4 3.36
-5 1 -11 51.97 3.26
-5 -1 11 50.57 2.62
5 -1 -11 -6.96 239.97
6 1 -11 0.76 1.04
-6 -1 -11 0.38 0.82
6 1 -11 -32 206.25
-6 1 11 -0.95 0.68
-6 1 11 0.91 0.84
6 -1 11 -103 139.23
-6 -1 -11 1 0.8
-6 -1 -11 -0.49 0.74
6 1 -11 -1.01 0.52
6 -1 11 -0.55 0.89
-6 -1 11 0.09 0.65
-6 1 -11 0.23 0.76
-6 1 -11 0.07 0.88
6 -1 -11 111.22 273.05
-6 -1 11 0.4 0.78
6 1 11 0.04 0.07
-6 1 -11 0.22 0.8
6 1 11 1.32 0.93
-7 -1 -11 32.11 1.95
-7 1 11 31.75 1.99
-7 1 11 32.04 1.99
-7 1 11 32.78 1.9
7 -1 11 33.26 2.34
-7 -1 -11 37.54 2.03
-7 1 11 35.3 1.95
7 1 -11 31.83 1.7
-7 1 -11 32.48 2.01
-7 1 -11 35.23 1.9
-7 1 -11 36 2.1
-7 -1 11 34.63 1.92
-7 -1 11 33.54 1.95
7 1 11 34.72 2.08
-7 -1 11 30.76 1.94
0 -2 11 975.36 39.1
0 -2 11 995.24 39.21
0 2 11 1001.83 39.06
0 -2 -11 1026.98 38.79
0 2 -11 914.01 38.77
0 2 11 1056.01 53.83
-1 2 11 78.72 3.65
-1 -2 -11 76.68 3.31
1 -2 11 17.91 99.95
-1 2 11 76.3 15.31
-1 2 11 77.08 3.78
1 2 -11 9.94 111.13
1 2 11 68.82 3.82
1 -2 -11 79.06 3.41
-1 -2 11 78.14 3.39
-1 -2 11 74.23 3.76
-1 -2 11 72.16 23.47
-1 -2 11 77.03 3.69
-1 2 -11 77.05 3.37
-1 2 -11 96.27 31.13
1 2 11 79.39 12.5
2 -2 11 21.44 103.64
-2 2 11 128.45 27.55
-2 -2 -11 111.16 4.71
-2 2 11 116.38 5.29
2 2 -11 108.57 115.68
-2 2 -11 116.62 4.87
-2 -2 11 111.31 4.86
-2 -2 11 113.27 5.2
2 -2 -11 114.89 4.87
2 -2 -11 115.81 4.94
-2 2 -11 114.08 4.8
2 2 11 88.89 12.5
-2 -2 11 110.03 4.79
-2 2 -11 112.46 5.31
2 -2 -11 185.76 243.47
-2 -2 11 115.47 5.12
-3 -2 -11 7.15 1.04
3 2 -11 -189.98 118.2
-3 2 11 34.25 32.89
-3 -2 -11 5.95 0.75
-3 -2 -11 5.28 0.77
-3 2 11 4.77 1.15
3 -2 11 57.02 116.43
-3 2 11 5.24 0.81
-3 2 11 7.39 0.89
-3 2 11 5.02 1.13
-3 -2 11 6.91 1.08
3 -2 -11 109.9 231.09
-3 2 -11 6.15 0.89
3 -2 -11 8.24 1.03
-3 2 -11 5.97 1.25
-3 -2 11 7.28 1.16
3 -2 -11 8.06 0.95
-3 -2 11 7.2 0.86
-3 2 -11 8.34 0.96
-3 -2 11 7.19 0.86
-3 2 -11 6.44 1.16
3 2 11 8.09 9.34
-4 2 11 84.89 3.92
-4 -2 -11 82.95 4.05
4 -2 11 32.79 126.31
4 -2 11 82.39 3.98
-4 2 11 80.99 3.85
-4 2 11 78.24 4.39
-4 -2 -11 90 3.78
-4 -2 -11 83.14 4.1
-4 2 11 77.32 3.96
4 2 -11 87.1 4.61
4 2 -11 52.46 136.38
-4 2 11 80.32 4.52
-4 2 -11 86.99 4.65
-4 2 -11 86.27 3.89
-4 2 -11 87.83 4.49
-4 2 -11 90.64 3.96
4 -2 -11 87.43 3.94
-4 -2 11 84.68 3.84
4 -2 -11 423.69 348.07
-4 -2 11 88.96 3.93
-4 -2 11 86.65 4.3
-4 -2 11 83.05 4.37
-4 2 -11 81.75 3.82
5 -2 11 -65.53 144.76
5 2 -11 -61.54 162.82
5 -2 -11 -186.34 318.7
6 -2 11 -119.74 167.05
6 2 -11 -67.61 189.65
6 -2 -11 -13.09 518.95
-7 -2 -11 1.1 0.75
-7 2 11 0.98 0.67
-7 -2 -11 0.62 0.7
7 -2 11 0.9 0.95
-7 2 11 0.83 0.63
7 2 -11 0.54 0.65
-7 2 11 1.5 0.72
-7 2 -11 0.9 0.69
-7 -2 11 1.07 0.71
-7 2 -11 0.91 0.73
7 2 11 0.22 0.8
-7 -2 11 1.35 0.76
-7 -2 11 0.74 0.6
-7 2 -11 1.36 0.85
0 -3 -11 407.02 15.86
0 3 -11 433.29 39.32
0 3 11 381.18 16.09
0 -3 11 403.23 16.38
0 -3 11 400.41 16.25
0 3 11 395.63 28.91
1 3 -11 -3.41 111.55
-1 -3 -11 24.33 1.44
1 -3 11 23.4 1.53
-1 3 11 24.15 2
1 -3 11 -26.45 125.71
-1 3 11 12.66 13.12
-1 3 -11 29.29 27.93
1 3 11 8.59 60.62
-1 -3 11 26.28 1.86
-1 3 -11 25.01 1.47
-1 -3 11 23.45 1.85
1 3 11 23.71 10.22
-1 -3 11 24.32 1.53
-1 -3 11 23.57 1.44
1 -3 -11 25.31 1.64
-1 3 -11 22.46 1.99
1 -3 -11 24.96 1.6
-2 3 11 85.08 21.87
2 -3 11 -43.06 143.87
2 3 -11 123.29 112.94
-2 -3 -11 129.32 5.36
-2 3 11 129.93 5.97
-2 3 -11 132.09 5.59
-2 -3 11 133.83 5.93
-2 3 -11 123.62 5.88
-2 -3 11 132.16 5.54
-2 -3 11 129.77 5.48
2 -3 -11 132.59 5.57
2 3 11 145.57 24.11
-2 -3 11 128.07 5.8
2 -3 -11 130.93 5.61
2 3 11 120.68 15.42
-2 3 -11 135.96 6.13
-2 3 -11 127.57 5.47
-2 3 -11 91.69 42.82
-3 -3 -11 203.45 8.45
-3 3 11 191.88 8.41
-3 3 11 206.5 8.97
3 3 -11 -74.9 135.37
3 -3 11 470.92 148.26
-3 3 11 212.13 40.12
3 -3 -11 205.27 8.46
-3 -3 11 188.41 8.64
-3 3 -11 178.78 8.35
-3 -3 11 206.76 8.35
-3 3 -11 203.98 8.37
-3 -3 11 208.25 8.42
-3 -3 11 207.22 8.82
-3 3 -11 206.07 9.1
-3 3 -11 206.44 8.88
3 -3 -11 209.12 8.48
-3 3 -11 220.05 8.46
-4 3 11 132.29 5.9
4 3 -11 135.01 6.66
-4 3 11 143.66 6.78
4 3 -11 131.17 5.76
4 -3 11 224.9 164.55
-4 3 11 138.74 6.05
4 3 -11 91.48 135.58
-4 3 11 129.08 5.91
-4 3 -11 129.71 6.01
-4 -3 11 143.16 6.36
4 -3 -11 145.54 6.08
-4 -3 11 141.63 6
-4 3 -11 139.25 6.81
-4 -3 11 138.95 6.46
-4 3 -11 138.86 6.64
-4 3 -11 143.88 6.01
-4 -3 11 140.73 5.94
-4 3 -11 154.93 6.1
4 -3 -11 -295.04 368.1
4 3 11 133.46 5.97
-4 3 -11 139.34 5.92
5 -3 11 -74.61 188.64
5 3 -11 87.75 4.85
-5 -3 -11 89.62 4.05
-5 3 11 91.3 4.19
-5 3 11 105.21 6.8
-5 3 11 84.53 4.25
5 3 -11 84.68 4.69
-5 3 11 82.71 4.07
-5 3 11 79.05 4.03
5 3 -11 192.18 160.98
5 3 -11 96.12 4.18
5 -3 11 88.86 4.2
-5 3 -11 79.97 5.68
-5 -3 11 95.34 4.13
5 3 11 87.79 4.18
5 -3 -11 139.88 421.68
5 -3 -11 97.51 4.21
-5 -3 11 91.59 4.35
-5 3 -11 90.49 4.21
-5 3 -11 85.1 4.14
-5 3 -11 91.26 4.08
-6 3 11 8.19 1.03
6 3 -11 9.46 1.95
6 -3 11 9.2 1.48
-6 3 11 8.78 1.19
-6 3 11 7.79 1.13
-6 -3 -11 10.99 1.24
-6 -3 -11 10.45 1.09
-6 3 -11 10 1.25
-6 3 -11 8.57 1.34
6 3 11 7.59 1.26
-6 3 -11 9.08 1.14
-6 -3 11 9.42 1.09
-6 3 -11 10.91 1.93
-6 -3 11 9.8 1.09
7 3 -11 17.89 1.82
-7 3 11 17.62 1.31
-7 3 11 16.93 1.72
-7 -3 -11 17.7 1.4
-7 -3 -11 21.92 1.49
7 3 -11 18.06 1.18
-7 -3 11 18.08 1.34
-7 -3 11 19.02 1.29
-7 3 -11 15.59 1.36
-7 -3 11 20.92 1.37
-7 3 -11 18.88 1.54
7 3 11 18.95 1.47
0 -4 -11 17.33 1.28
0 4 -11 23.75 20.73
0 4 11 2.57 11.89
0 -4 11 16.18 1.6
0 4 -11 17.29 1.69
0 -4 11 16.22 1.34
0 -4 -11 16.38 1.37
0 -4 11 17.81 1.38
1 4 -11 157.48 117.04
-1 4 11 27.35 2.23
-1 4 11 26.68 17.35
1 -4 11 299.3 180.5
1 -4 11 28.02 1.88
-1 4 -11 32.85 2.39
-1 4 -11 27.28 2.17
-1 -4 11 29.29 1.75
-1 -4 11 29.57 2.04
1 4 11 29.14 26.89
-1 -4 11 31.84 2.18
-1 -4 11 27.62 1.69
1 -4 -11 30.67 1.88
-1 4 -11 25.65 27.13
-1 4 -11 29.13 1.73
1 -4 -11 29.88 1.8
1 4 11 47.46 11.92
2 -4 11 -299.37 181
-2 4 11 12.19 24.09
2 4 -11 -38.62 102.71
-2 4 -11 -58.77 41.11
3 4 -11 166.5 7.5
-3 4 11 155.88 7.27
-3 4 11 152.35 6.57
3 4 -11 -88.76 102.49
-3 4 11 145.29 6.5
3 4 -11 147.63 6.36
3 -4 11 113.93 210.07
-3 4 11 197.89 46.68
-3 4 -11 149.68 7.19
3 -4 -11 160.64 6.71
-3 -4 11 156.35 6.53
-3 -4 11 167.82 7.05
-3 4 -11 147.78 6.58
3 4 11 143.04 6.55
-3 4 -11 154.98 6.55
3 -4 -11 159.33 6.67
-3 -4 11 152.35 7.42
3 -4 -11 155.76 6.69
-3 4 -11 158.95 6.54
-3 4 -11 165.47 6.63
-4 4 11 78.87 4.63
-4 4 11 73.53 3.64
4 4 -11 72.37 3.38
4 -4 11 -57.88 221.55
-4 4 11 71.17 3.58
4 4 -11 81.74 4.39
-4 4 11 74.73 65.39
4 4 -11 36.96 137.87
-4 4 11 78.31 3.74
-4 4 -11 74.64 4.64
-4 -4 11 79 3.65
-4 4 -11 75.88 3.76
4 4 11 75 3.68
4 -4 -11 81.19 3.84
-4 4 -11 78.75 4.59
-4 4 -11 80.36 3.71
-4 4 -11 75.61 3.62
-4 4 -11 73.83 3.68
-4 -4 11 79.48 3.6
4 -4 -11 81.7 3.72
-4 -4 11 80.88 4.07
-4 -4 11 77.31 4.14
-4 4 -11 80.94 3.72
-5 4 11 53.05 2.77
5 -4 11 -306.05 230.92
5 4 -11 59.57 2.84
-5 4 11 50.96 2.75
5 4 -11 50.13 3.4
5 4 -11 44.81 3.39
-5 4 11 51.74 2.82
5 4 -11 161.51 135.1
-5 4 -11 48.82 2.78
5 4 11 51.93 2.83
5 -4 -11 59.1 2.89
-5 -4 11 53.71 2.78
-5 4 -11 55.81 2.89
-5 4 -11 57.64 2.78
6 4 -11 18.88 2.06
-6 4 11 25.45 1.62
-6 4 11 22.69 1.66
6 4 -11 21.43 1.49
-6 4 11 24.5 1.67
6 4 -11 19.27 2.13
-6 4 -11 16.9 1.59
6 -4 -11 24.54 1.52
-6 4 -11 19.13 1.6
-6 -4 11 21.7 1.53
-6 4 -11 24.82 1.63
6 4 11 20.49 1.72
0 -5 11 22.7 1.64
0 5 -11 27.34 2.26
0 -5 -11 22.99 1.62
0 -5 -11 26.58 1.71
0 5 -11 5.41 21.14
0 -5 11 24.62 1.66
-1 5 11 1.43 18.28
1 5 -11 0.55 147.66
1 5 11 -4.69 19.33
-1 5 -11 -34.25 27.72
2 5 -11 -147.62 105.95
-2 5 11 29.34 27.5
2 5 11 3.27 0.23
-2 5 -11 -1.39 40.05
3 -5 11 201.05 320.28
-3 5 11 203.19 8.92
3 5 -11 213.34 8.79
3 5 -11 61.81 115.86
-3 5 11 205.89 8.92
-3 5 11 123.06 38.2
-3 5 -11 226.3 8.98
-3 5 -11 219.98 9.99
-3 5 -11 205.48 8.93
-3 -5 11 229.28 9.03
3 -5 -11 221.86 9.13
-3 5 -11 225.11 9.1
3 -5 -11 213.94 9.12
-3 -5 11 218.37 9.44
-3 -5 11 215.68 9.54
-3 -5 11 229.55 9.08
3 5 11 208.47 8.98
3 -5 -11 237.31 9.21
-3 5 -11 218.94 8.98
-4 5 11 14.93 3.96
4 -5 11 76.18 334.78
-4 5 11 14.94 1.46
4 5 -11 197.3 131.95
4 5 -11 15.77 1.24
-4 5 11 71.84 63.5
-4 5 11 15.31 1.63
4 5 -11 16.69 1.49
4 5 -11 16.69 2.24
-4 5 11 16.28 1.63
-4 -5 11 19.17 1.91
4 -5 -11 17.92 1.7
-4 5 -11 15.36 2.25
-4 -5 11 16.34 1.39
-4 5 -11 18.65 1.54
4 5 11 13.71 1.36
-4 -5 11 16.37 1.81
-4 -5 11 16.95 1.45
4 -5 -11 16.41 1.54
-4 5 -11 11.82 1.41
4 -5 -11 17.09 1.73
-4 5 -11 14.96 1.63
5 5 -11 85.63 5.08
-5 5 11 99.03 4.51
-5 5 11 93.78 4.37
-5 5 11 92.72 4.41
5 5 -11 100.08 5.15
5 5 -11 106.68 4.52
-5 5 -11 105.15 4.45
-5 -5 11 102.53 4.44
5 5 11 101.03 4.52
-5 -5 11 100.35 4.48
-5 5 -11 104.26 5.31
-5 5 -11 98.25 4.53
5 -5 -11 99.99 4.56
-6 5 11 14.06 1.28
-6 5 11 12.01 1.15
-6 5 11 12.07 1.35
6 5 -11 12.4 1.12
6 5 -11 11.36 1.72
-6 -5 11 11.76 1.2
-6 5 -11 14.28 1.27
-6 -5 11 13.46 1.19
-6 5 -11 10.67 1.15
6 -5 -11 12.91 1.55
6 5 11 14.51 1.41
0 6 -11 51.88 25.05
0 -6 -11 9.03 1.26
0 -6 -11 9.65 1.12
0 6 -11 8.8 0.91
0 6 11 4.05 16.59
0 -6 11 10.39 1.14
0 -6 11 9.26 1.12
0 6 11 10.37 0.99
-1 6 11 4.58 21.31
1 -6 11 15.46 1.63
-1 6 11 12.2 1.2
-1 -6 -11 14.44 1.44
1 6 -11 71.87 132.99
1 6 -11 14.98 2.49
1 -6 11 14.11 1.47
-1 -6 -11 16.68 1.42
1 6 -11 15.51 1.14
-1 -6 11 14.02 1.37
1 -6 -11 16.09 1.57
-1 6 -11 16.51 2.09
-1 -6 11 13.11 1.45
-1 6 -11 15.48 1.31
-1 6 -11 67.15 32.8
1 -6 -11 14.06 1.5
1 6 11 15.02 2.54
1 -6 -11 15.04 1.58
-1 6 -11 13.33 1.42
2 -6 11 278.91 11.38
2 6 -11 100.56 122.78
2 -6 11 277.69 11.41
2 6 -11 299.26 12.23
-2 6 11 311.65 40.42
2 6 -11 267.51 11.12
-2 6 11 255.98 11.22
2 -6 -11 273.65 11.43
-2 6 -11 287.11 54.66
2 6 11 265.21 12.41
-2 6 -11 272.95 11.27
-2 6 -11 301.07 11.31
2 -6 -11 287.8 11.54
-2 -6 11 276.96 11.35
-2 6 -11 271.36 12.33
-2 -6 11 258.1 11.76
2 -6 -11 286.05 11.48
-2 -6 11 278.3 11.39
-2 6 -11 291.49 11.46
3 6 -11 54.82 2.46
-3 6 11 52.94 2.78
-3 6 11 47.93 37.66
3 6 -11 -11.11 114.68
-3 -6 11 57.95 3.29
-3 6 -11 46.83 5.45
-3 -6 11 58.99 2.86
3 -6 -11 54.21 3.01
-3 6 -11 53.61 2.93
-3 6 -11 51.53 2.76
-3 6 -11 56.9 2.74
3 -6 -11 54.87 3.02
3 6 11 47.35 3.72
-3 -6 11 56.01 2.81
3 6 11 50.33 2.8
-4 6 11 67.81 3.47
-4 6 11 122.64 84.31
4 6 -11 79.2 4.32
-4 6 11 67.23 3.36
4 6 -11 82.79 3.64
-4 -6 11 76.25 3.51
4 -6 -11 75.93 3.7
-4 -6 11 75.88 3.59
4 6 11 73.14 3.57
4 -6 -11 72.84 3.64
-4 6 -11 77.47 3.5
-4 6 -11 73.26 3.65
-4 6 -11 76.1 3.55
4 -6 -11 73.8 3.73
-5 6 11 15.9 1.27
-5 6 11 17.77 1.49
5 6 -11 15.04 1.89
5 6 -11 14.72 2.23
5 6 -11 17.81 1.37
-5 6 -11 15.11 1.36
-5 6 -11 16.47 1.52
-5 6 -11 15.21 1.61
5 6 11 18.02 1.58
-5 -6 11 17.99 1.36
5 -6 -11 17.43 1.56
0 7 11 148.98 7.68
0 -7 -11 146.5 6.32
0 7 11 138.46 5.91
0 -7 11 144.84 6.27
0 7 11 190.28 21.72
0 7 -11 138.27 6.01
0 -7 -11 147.92 6.26
0 7 11 145.76 7.39
-1 -7 -11 138.95 5.83
-1 -7 -11 132.09 5.92
1 7 -11 135.63 6.66
-1 7 11 148.16 34.37
1 7 -11 129.56 5.6
1 -7 11 146.51 6
1 7 -11 53.18 148.85
-1 7 11 129 5.65
1 -7 11 133.43 5.9
1 -7 -11 136.42 6.04
1 7 11 118.94 6.74
-1 7 -11 141.3 5.95
1 7 11 138.62 7.16
1 -7 -11 134.52 5.94
-1 7 -11 29.09 52.33
-1 -7 11 136.74 5.89
1 -7 -11 140.87 5.99
-1 7 -11 136.88 5.73
-1 -7 11 141.31 5.94
2 -7 11 103.87 4.89
2 7 -11 98.95 132.97
-2 7 11 126.15 37.82
-2 7 11 102.54 4.71
2 7 -11 120.01 6
2 7 -11 109.07 4.58
2 -7 11 113.33 5
2 7 11 111.52 6.08
-2 -7 11 110.85 4.92
2 -7 -11 110.2 5.02
-2 7 -11 100.41 4.88
2 -7 -11 107.37 5.04
-2 -7 11 105.79 4.85
-2 7 -11 108.07 4.78
2 -7 -11 113.96 5.02
-2 7 -11 112.54 4.99
-2 7 -11 72.69 54.39
3 7 -11 186.39 7.94
-3 7 11 183.38 8.18
3 7 -11 216.35 9.19
-3 7 11 287.25 54.56
3 7 -11 205.57 8.34
-3 7 -11 15.01 99.69
-3 -7 11 208.76 8.42
3 -7 -11 202.88 8.45
-3 7 -11 202.81 8.42
3 -7 -11 190.04 8.4
3 7 11 182.34 9.16
3 -7 -11 198.2 8.44
-3 -7 11 204.33 8.34
-3 7 -11 207.21 8.21
-3 7 -11 196.93 8.23
4 7 -11 3.88 0.75
4 7 -11 4.9 1.31
-4 -7 11 4.56 0.84
-4 -7 11 3.57 0.78
-4 7 -11 3.14 0.82
-4 7 -11 3.98 0.95
4 -7 -11 4.08 1.08
4 7 11 3.54 0.95
4 -7 -11 2.07 1.49
-4 7 -11 4.11 1.04
-5 7 11 14.32 2.13
5 7 -11 17.85 1.23
5 7 -11 19.22 2
-5 7 11 15.55 1.43
5 7 -11 17.99 1.87
5 -7 -11 17.47 1.48
-5 7 -11 18.28 1.44
-5 -7 11 18.09 1.3
-5 -7 11 17.44 1.33
-5 7 -11 16.9 1.44
-5 7 -11 17.33 1.33
5 7 11 17.62 1.43
0 8 -11 13.7 1.22
0 -8 11 12.65 1.42
0 -8 -11 13.66 1.56
0 8 -11 78.65 163.61
0 -8 11 12.49 1.55
0 8 11 13.23 2.13
0 -8 -11 14.04 1.56
1 8 -11 4.65 0.65
1 -8 11 4.53 1
1 8 -11 49.06 152.24
-1 8 11 3.08 1.2
-1 8 11 4.57 0.76
1 -8 11 4.78 1.19
-1 -8 -11 3.39 0.94
-1 8 11 1.63 29.05
-1 8 11 5.04 1.81
1 8 -11 4.74 1.36
1 8 11 3.02 1.16
-1 -8 11 4.11 0.94
1 8 11 3.43 1.55
1 -8 -11 4.58 1.02
1 -8 -11 4 1.02
-1 -8 11 3.95 1.15
-1 8 -11 20.04 44.37
-1 8 -11 4.83 0.78
-2 8 11 -0.12 41.49
2 8 -11 15.47 1.36
-2 8 11 15.57 1.39
2 8 -11 16.4 2.03
2 8 -11 15 0.96
-2 8 11 15.73 2.62
2 -8 11 14.66 1.59
2 -8 11 15.28 1.54
2 -8 -11 14.49 1.7
2 -8 -11 17.34 1.78
2 -8 -11 16.32 1.62
2 8 11 12.35 2.17
-2 -8 11 17.26 1.53
-2 8 -11 17.38 1.46
2 8 11 16.15 2.45
-2 8 -11 17.14 1.68
-2 8 -11 29.8 55.97
-2 -8 11 15.32 1.52
-3 8 11 76.54 3.47
-3 8 11 71.01 4.58
3 8 -11 72.32 3.42
3 -8 -11 76.25 3.66
-3 8 -11 78.39 3.67
-3 -8 11 77.1 3.53
3 -8 -11 72.84 3.67
3 8 11 75.58 4.43
-3 -8 11 75.87 3.57
-3 8 -11 77.84 3.48
3 -8 -11 74.49 3.67
-4 8 11 3.65 0.98
4 8 -11 5.39 0.69
4 8 -11 4.49 1.15
-4 8 11 4.34 0.84
-4 8 -11 4.27 0.61
-4 8 -11 4.5 0.98
4 -8 -11 5.28 0.94
-4 -8 11 4.74 0.79
-4 8 -11 6.66 0.92
-4 -8 11 4.64 0.77
4 -8 -11 4.04 0.82
1 -9 11 50.06 2.73
1 9 -11 50.53 2.28
-1 9 11 54.7 3.8
1 9 -11 52.46 3.18
-1 -9 -11 48.56 2.7
-1 9 11 52.61 3.72
1 -9 11 52.65 2.84
-1 -9 -11 52.61 2.66
1 -9 -11 54.44 2.73
-1 -9 11 52.37 2.73
-1 -9 11 51.62 2.75
1 -9 -11 48.41 2.78
1 -9 -11 52 2.81
1 9 11 53.51 3.75
-1 9 -11 52.79 2.48
1 9 11 47.65 3.43
2 -9 11 42.76 2.64
-2 9 11 47.85 2.21
2 9 -11 47.95 2.96
2 -9 11 43.92 2.44
-2 9 11 48.73 3.51
-2 9 11 48.38 3.45
2 -9 -11 44.96 2.56
-2 -9 11 47.52 2.47
2 9 11 40.35 3.01
-2 9 -11 45.41 2.27
2 -9 -11 46.69 2.51
2 -9 -11 45.94 2.86
-2 -9 11 48.92 2.48
2 9 11 47.56 3.36
-3 9 11 18.27 1.32
3 9 -11 19.24 2.08
-3 9 11 18.81 2.16
3 -9 -11 18.42 1.65
3 9 11 18.05 2.79
-3 -9 11 19.07 1.42
-3 -9 11 17.06 1.33
-3 9 -11 18.41 1.33
3 -9 -11 16.86 1.5
3 -9 -11 17.92 1.51
-1 10 11 30.73 3.01
1 -10 11 30.34 1.87
-1 10 11 34.52 2.72
-1 -10 -11 31.04 1.81
1 10 -11 28.94 2.13
1 -10 -11 32.26 1.98
1 -10 -11 29.99 1.8
1 10 11 33.59 2.69
1 -10 -11 32.38 1.96
-1 -10 11 34.15 1.92
-1 -10 11 30.02 1.85
1 10 11 29.29 2.39
-1 10 -11 33.59 1.76
0 0 12 1559.89 60.56
0 0 12 1536.04 72.67
0 0 -12 1478.05 232.41
0 0 12 1499.91 60.46
0 0 -12 1570.01 60.2
-1 0 12 208.29 25.89
1 0 -12 123.57 175.2
-1 0 -12 181.96 7.43
-1 0 12 186.12 7.79
-1 0 12 175.38 7.45
1 0 12 168.88 19.33
1 0 -12 183.75 7.46
-1 0 12 185.31 7.87
1 0 12 183.17 7.85
2 0 -12 357.6 183.2
2 0 -12 347.7 12.88
-2 0 12 303.07 12.87
-2 0 -12 314.84 12.61
-2 0 12 285.06 13.43
-2 0 12 352.86 41.48
-2 0 12 307.17 12.59
-2 0 -12 313.71 12.55
-3 0 12 18.37 1.35
-3 0 12 15.89 1.63
-3 0 12 20.51 1.89
-3 0 -12 18.66 1.39
-3 0 -12 17.21 1.71
-3 0 12 19.04 1.43
3 0 12 42.54 80.65
3 0 -12 167.15 147.2
-3 0 -12 18.91 1.38
-4 0 -12 40.08 2.61
4 0 -12 41.95 2.97
-4 0 12 38.64 2.79
-4 0 -12 41.51 2.83
4 0 -12 40.91 197.88
-4 0 -12 43.27 2.33
-4 0 12 38.18 2.24
4 0 12 -89 91.17
-4 0 12 33.24 2.84
-4 0 12 39.9 2.21
-4 0 -12 36.03 2.18
-4 0 -12 41.22 2.32
-5 0 12 72.79 3.53
-5 0 12 77.61 4.3
-5 0 -12 78.84 3.56
5 0 -12 19.55 215.66
5 0 -12 78.27 4.46
-5 0 -12 76.7 3.61
-5 0 -12 69.3 3.47
-5 0 -12 74.71 4.24
5 0 12 70.51 3.63
-5 0 12 64.78 4.49
5 0 -12 68.55 3.43
-5 0 -12 69.99 4.04
-5 0 12 73.07 3.58
-6 0 12 25.3 1.75
-6 0 -12 26.7 1.91
-6 0 12 23.82 1.78
6 0 -12 -21.37 283.37
6 0 12 25.76 1.96
-6 0 -12 25.43 1.83
6 0 -12 21.11 1.64
-7 0 12 4.48 0.79
-7 0 12 3.98 0.72
-7 0 -12 5.43 0.8
-7 0 12 4.36 0.88
-7 0 -12 4.28 0.95
7 0 12 3.65 0.99
-7 0 -12 3.36 0.82
-7 0 12 4.26 0.99
0 -1 12 445.82 18.22
0 1 12 440.49 37.05
0 1 -12 515.03 174.28
0 1 -12 450.79 17.8
0 -1 -12 455.88 17.8
0 1 12 440.39 18.06
0 -1 12 449.09 18.11
0 1 12 451.98 18.15
0 -1 12 459.98 33.22
-1 -1 -12 151.71 6.21
1 1 -12 144.93 6.24
-1 1 12 149.02 6.53
-1 1 12 177.37 23.43
-1 1 12 150.27 6.63
1 1 -12 315.04 153.23
1 -1 -12 -139 231.06
1 -1 -12 149.76 6.26
-1 -1 12 153.26 6.67
-1 -1 12 154.36 22.85
-1 1 -12 156.58 6.25
1 1 12 145.44 18.24
1 1 12 148.98 6.6
-1 -1 12 153.28 6.58
-1 -1 12 151.23 6.26
2 1 -12 146.8 135.39
-2 1 12 261.36 31.8
-2 1 12 265.28 10.97
-2 1 12 254.49 10.81
-2 1 12 253.59 10.47
-2 -1 -12 264.87 10.43
2 -1 12 172.84 91.7
-2 1 -12 266.87 10.52
-2 -1 12 255.96 10.47
-2 -1 12 254.97 10.52
2 1 12 277.57 21.9
-2 -1 12 255.95 10.88
-2 -1 12 263.37 10.8
-2 -1 12 219.11 36.95
2 -1 -12 257.2 10.5
2 -1 -12 151.59 208.41
-3 1 12 26.36 1.66
3 1 -12 -124.32 133.68
3 -1 12 40.23 97.77
-3 -1 -12 24.92 1.61
-3 1 12 23.83 1.58
-3 1 12 -10.92 39.51
-3 1 12 25.92 2.2
-3 -1 -12 24.73 1.56
-3 1 12 25.42 2.12
-3 -1 -12 24 1.99
-3 1 -12 27.04 2.23
3 1 12 44.82 12.27
-3 1 -12 24.84 1.63
-3 -1 12 26.67 2.04
-3 -1 12 26.36 2.15
3 -1 -12 224.68 192.38
-3 -1 12 26.47 1.58
-3 1 -12 27.19 1.7
-3 -1 12 25.29 1.65
-3 1 -12 24.45 1.99
-4 1 12 48.76 3.23
-4 1 12 50.78 2.61
4 -1 12 51.66 3.47
4 -1 12 198.05 113.22
4 1 -12 48.6 2.49
4 1 -12 56.1 3.4
-4 1 12 43.07 2.7
4 1 -12 111.05 173.21
-4 -1 -12 54.27 2.78
-4 1 12 52.37 2.67
-4 1 12 42.26 3.12
-4 -1 -12 52.37 2.95
-4 -1 -12 52.92 3.12
-4 -1 12 49.44 2.65
-4 1 -12 47.19 3.27
4 -1 -12 -52.51 225.99
-4 1 -12 52.45 2.59
4 1 12 54.62 15.75
-4 -1 12 51.05 2.81
-4 1 -12 52.75 3.13
-4 -1 12 51.87 3.23
-4 1 -12 53.46 2.67
4 -1 -12 51.48 2.64
-4 -1 12 46.85 3.07
4 1 12 50.12 2.71
-5 1 12 180.63 7.84
-5 -1 -12 175.61 8.28
-5 -1 -12 178.21 7.79
-5 1 12 185.32 7.9
-5 -1 -12 183.24 8.2
-5 1 12 185.79 8.64
-5 -1 -12 197.57 7.83
-5 1 12 177.65 8.71
5 -1 12 43.55 127.44
5 -1 12 187.06 8.14
5 1 -12 198.82 9.04
5 1 -12 194.05 7.86
-5 -1 -12 199.93 7.92
5 1 -12 -39.99 204.55
-5 1 -12 182.78 8.6
5 -1 -12 185.67 8.06
-5 -1 12 186.34 8.58
-5 1 -12 194.37 7.86
-5 -1 12 188.25 7.86
5 1 12 190.62 8.59
-5 1 -12 182.86 7.8
-5 -1 12 184.49 7.92
-5 1 -12 186.3 7.91
-5 1 -12 171.12 8.34
-5 -1 12 180.84 8.42
5 -1 -12 552.67 281.48
6 1 -12 5.37 1.09
-6 1 12 4.73 1.06
-6 -1 -12 5.57 1.07
6 1 -12 76.77 344.45
6 -1 12 3.54 0.99
-6 -1 -12 3.75 0.86
-6 1 12 3.67 0.82
-6 -1 -12 4.58 0.94
-6 1 12 4.3 0.95
6 1 -12 4.48 1.29
-6 -1 12 3.85 0.87
6 1 12 5.74 1.06
-6 1 -12 5 1.05
-6 -1 12 5.57 0.97
-6 1 -12 4.47 0.96
-6 1 -12 6.27 0.94
7 1 -12 2.56 0.54
-7 1 12 2.58 0.76
7 -1 12 3 0.89
-7 1 12 2.61 0.97
-7 -1 -12 1.83 0.82
-7 -1 -12 2.63 0.79
-7 1 12 3.51 0.76
-7 1 -12 2.68 0.72
7 1 12 2.57 0.88
-7 -1 12 3.17 0.7
-7 1 -12 3.87 0.91
-7 -1 12 2.63 0.69
-7 1 -12 3.42 0.81
-7 -1 12 3.08 0.77
0 -2 -12 1.91 0.66
0 -2 12 1.87 0.89
0 -2 12 2.87 0.87
0 2 12 3.89 0.94
0 2 -12 -109.69 162.55
0 2 12 -4.24 10.77
0 -2 12 1.4 17.52
0 -2 12 1.78 0.61
-1 2 12 780.87 47.79
-1 -2 -12 782.97 30.49
1 2 -12 578.94 155.46
-1 2 12 778.11 30.91
1 -2 12 774.88 133.08
1 2 12 819.4 41.93
1 -2 -12 766.4 30.62
1 -2 -12 791.64 30.57
-1 2 -12 770.11 30.53
-1 -2 12 732.91 56.35
-1 2 -12 791.29 65.14
-1 -2 12 760.83 30.87
-2 2 12 335.29 44.31
-2 2 12 260.23 11.66
2 -2 12 284.4 114.55
-2 2 12 294.68 11.87
2 2 -12 483.93 142.43
2 2 12 304.85 23.02
-2 -2 12 283.71 11.78
2 -2 -12 279.05 11.38
-2 -2 12 279.6 11.38
-2 2 -12 268.97 11.33
2 -2 -12 -37.81 242.55
-2 2 -12 284.25 11.87
2 -2 -12 292.05 11.6
-2 2 -12 294.15 11.41
-2 -2 12 274.74 11.66
-2 -2 12 267.72 11.32
-3 2 12 156.67 7.14
3 2 -12 -2.17 136.84
-3 2 12 148.29 6.55
-3 2 12 146.15 6.52
-3 -2 -12 157.1 6.44
-3 -2 -12 156.58 6.8
-3 2 12 235.39 47
-3 2 12 151.87 6.99
3 -2 12 130.79 121.28
-3 -2 12 155.67 6.6
-3 -2 12 152.94 6.54
3 -2 -12 156.42 280.27
-3 2 -12 152.78 7
3 2 12 178.38 25.55
3 -2 -12 153.55 6.6
-3 2 -12 164.11 6.64
-3 2 -12 160.29 6.57
-3 -2 12 159.43 7.06
3 2 12 169.89 32.99
-3 -2 12 155.72 6.93
-3 2 -12 166.13 7.24
-4 -2 -12 79.46 4.09
4 2 -12 85.14 4.58
4 -2 12 81.16 3.95
-4 2 12 72.55 4.44
-4 2 12 74.52 4.46
-4 -2 -12 81.8 4.13
4 2 -12 166.26 155.51
-4 2 12 83.15 3.82
-4 -2 -12 81.72 4.03
4 -2 12 -0.27 139.59
4 2 -12 77.16 3.66
-4 -2 -12 83.58 4.01
-4 2 12 86.8 3.88
-4 -2 12 80.38 4.26
4 -2 -12 275.17 312.02
-4 -2 12 85.57 3.9
-4 2 -12 82.78 4.64
-4 -2 12 87.76 3.85
-4 2 -12 81 4.42
-4 -2 12 81.61 4.41
-4 2 -12 84.21 3.88
4 -2 -12 86.32 3.91
4 2 12 82.42 3.93
-4 2 -12 83.13 3.81
-4 2 -12 91.35 3.97
5 -2 12 -79.61 157.44
5 2 -12 215.86 186.61
5 2 12 3.84 0.26
5 -2 -12 -459.75 336.46
-6 -2 -12 42.27 2.35
-6 2 12 37.64 2.45
-6 2 12 43.71 2.34
6 -2 12 44.52 2.44
6 2 -12 42.43 2.32
6 2 -12 41.46 3.1
-6 2 12 36.26 2.19
-6 2 12 35.34 2.25
-6 2 12 42.05 2.4
-6 -2 -12 46.22 2.35
-6 2 -12 44.82 2.53
-6 -2 12 41.46 2.33
6 2 12 41.41 2.44
-6 2 -12 39.42 2.84
-6 -2 12 41.62 2.3
-6 2 -12 36.97 2.35
-7 2 12 2.81 0.84
-7 2 12 2.86 0.71
-7 -2 -12 3.6 0.8
7 2 -12 4.12 0.59
-7 -2 -12 4.36 0.9
-7 -2 12 4.44 0.72
-7 2 -12 4.02 0.9
-7 -2 12 4.27 0.72
-7 2 -12 3.78 0.75
7 2 12 3.03 0.89
-7 2 -12 3.98 0.81
-7 -2 12 4.65 0.8
0 -3 12 50.01 2.45
0 -3 12 48.85 2.81
0 -3 -12 47.13 2.42
0 -3 12 52.11 2.93
0 3 12 54.96 14.64
0 3 12 44.68 3.38
1 -3 12 105.86 143.77
-1 3 12 110.24 5.24
1 3 -12 268.94 143.94
-1 3 12 149.69 23.89
-1 3 -12 111.74 5.22
-1 3 -12 168.31 41.02
-1 -3 12 106.82 5.53
1 -3 -12 114.4 4.85
1 3 12 125.55 17.14
-1 -3 12 111.63 5.28
-1 3 -12 111.95 4.78
-1 3 -12 111.27 5.34
-2 -3 -12 182.76 7.53
-2 -3 -12 184.77 7.43
2 -3 12 111.84 147.66
2 3 -12 279.04 121.47
-2 3 12 209.19 34.78
2 3 12 177.77 19.23
-2 3 -12 184.95 7.56
-2 3 -12 185.47 8
2 -3 -12 185.72 7.63
-2 -3 12 169.06 7.87
-2 -3 12 178.94 8.02
-2 3 -12 181.31 8.2
-2 -3 12 188.48 7.6
-2 3 -12 173.36 7.52
-2 -3 12 178.68 7.52
-2 3 -12 174.18 76.44
2 -3 -12 192.58 7.69
3 3 -12 832.38 167.05
-3 -3 -12 886.59 33.47
3 3 -12 781.31 33.46
-3 3 12 853.61 34.2
-3 3 12 815.33 33.64
-3 3 12 974.14 77.41
-3 -3 -12 871.01 33.73
3 -3 12 741.15 201.02
-3 3 -12 833.32 34.08
-3 -3 12 890.79 34.24
-3 -3 12 819.5 33.58
-3 3 -12 873.39 34.38
-3 -3 12 854.27 33.66
-3 3 -12 861.87 33.58
3 -3 -12 859.66 33.69
3 -3 -12 865.32 33.71
-3 3 -12 863.52 33.61
-3 -3 12 844.11 33.99
3 3 12 781.42 33.6
3 -3 -12 868.43 33.68
-3 3 -12 903.29 33.69
4 -3 12 145.92 172.92
-4 -3 -12 73.84 3.27
4 3 -12 64.56 3.15
4 3 -12 70.56 4.05
4 3 -12 162.38 149.56
-4 -3 -12 74.6 3.36
-4 3 12 70.35 3.46
4 -3 12 71.09 3.59
-4 3 12 64.36 3.33
-4 3 12 66.23 4.22
-4 3 -12 74.73 3.48
-4 -3 12 69.39 3.34
-4 3 -12 72.68 3.46
-4 -3 12 66.7 3.87
-4 -3 12 72.71 3.41
-4 3 -12 69.71 4.31
-4 3 -12 65.02 3.39
-4 3 -12 64.47 4.11
-4 -3 12 72.1 3.84
-4 3 -12 73.62 3.4
4 -3 -12 72.78 3.49
4 3 12 70.51 3.46
5 -3 12 259.98 199.76
5 3 -12 401.53 175.06
5 -3 -12 119.59 475.34
-6 -3 -12 110.72 4.8
-6 3 12 102.61 4.81
-6 3 12 107.96 4.78
6 3 -12 107.85 5.48
6 3 -12 112.56 4.72
-6 3 12 99.2 4.69
-6 3 -12 113.68 4.86
-6 3 -12 98.01 4.79
-6 3 -12 119.03 4.78
6 3 12 103.12 4.83
-6 -3 12 107 4.76
-6 -3 12 111.57 4.84
0 -4 12 0.94 0.69
0 -4 -12 2.66 0.67
0 -4 -12 1.85 0.69
0 -4 12 1.68 0.85
0 -4 12 2.29 0.7
0 4 12 -3.77 13.34
1 -4 12 92.57 4.07
-1 4 12 126.72 23.84
-1 -4 -12 93.34 3.97
1 4 -12 -3.74 119.43
1 -4 12 320.07 208.02
-1 -4 12 87.9 4.06
-1 -4 12 85.73 4.41
-1 -4 12 94.13 4.59
-1 4 -12 99.18 4.77
-1 4 -12 91.51 4.55
-1 4 -12 136.7 35.8
-1 -4 12 86 4
1 -4 -12 89.23 4.08
1 -4 -12 90.87 4.15
1 4 12 89.76 15.72
-1 4 -12 89.73 4.04
1 4 12 89.83 36.17
2 4 -12 295.76 140.97
2 -4 12 165.73 211.41
-2 -4 -12 291.67 11.49
-2 4 12 292.14 12.2
2 -4 12 278.4 11.59
-2 4 12 396.7 49.31
-2 4 -12 298.7 12.43
-2 4 -12 316.81 56.86
-2 -4 12 290.21 11.63
-2 -4 12 287.61 12.17
2 -4 -12 291.74 11.76
-2 -4 12 294.46 12.07
-2 -4 12 293.58 11.67
2 -4 -12 286.55 11.7
-2 4 -12 269.54 11.57
-2 4 -12 285.64 12.15
-2 4 -12 284.47 11.59
-2 4 -12 266.38 11.6
3 4 -12 141.87 127.12
-3 4 12 100.64 38.38
3 -4 12 229.16 209.15
3 4 -12 214.92 9.09
-3 4 12 210.29 8.56
-3 4 12 198.1 9.06
3 4 -12 195.3 8.13
-3 4 12 190.11 8.24
-3 4 -12 196.88 8.3
-3 -4 12 199.35 8.72
-3 -4 12 189.61 8.27
3 -4 -12 210.99 8.44
-3 4 -12 206.98 8.29
3 4 12 184.25 8.76
3 -4 -12 203.18 8.44
3 -4 -12 205.22 8.44
-3 -4 12 203.88 8.36
-3 4 -12 201.51 9.21
-3 4 -12 196.1 8.98
-3 4 -12 199.67 8.3
-3 4 -12 196.8 8.29
-3 -4 12 195.74 8.82
-4 4 12 153.55 6.72
4 4 -12 153.35 6.5
-4 4 12 158.28 7.69
-4 4 12 146.12 6.66
4 4 -12 -200.56 146.56
-4 4 12 152.73 6.74
4 -4 12 139.84 256.62
-4 4 12 212.57 78.82
4 4 -12 163.19 7.5
-4 -4 12 161.86 6.73
-4 4 -12 153.67 6.76
4 -4 -12 159.23 6.76
-4 4 -12 154.59 6.73
-4 4 -12 154.76 6.77
-4 4 -12 155.17 7.62
4 4 12 155.32 6.76
-4 -4 12 159.83 6.77
-4 4 -12 169.45 6.74
-4 4 -12 161.2 6.77
4 -4 -12 167.94 6.9
5 -4 12 -264.97 278.64
6 4 -12 14.42 1.2
-6 4 12 13.66 1.34
-6 -4 -12 16.64 1.49
-6 4 12 13.87 1.38
-6 4 12 14.01 1.3
6 4 -12 13.66 1.76
-6 4 -12 11.46 1.28
6 -4 -12 14.84 1.24
-6 -4 12 14.13 1.31
6 4 12 13.16 1.47
-6 4 -12 12.7 1.33
-6 4 -12 11.89 1.26
-6 4 -12 12.02 1.3
0 5 -12 118.9 5.39
0 -5 12 128.97 5.56
0 -5 -12 131.53 5.52
0 -5 -12 124.77 5.57
0 5 -12 142.73 6.28
0 5 12 151.76 22.55
-1 5 12 1.15 20.72
1 -5 12 15.42 1.48
1 5 -12 -151.88 122.99
-1 -5 -12 16.57 1.41
1 5 -12 13.48 1.12
1 -5 12 18.13 1.49
-1 -5 -12 16.11 1.35
-1 5 12 14.87 1.27
1 5 12 29.47 13.76
1 -5 -12 16.35 1.51
-1 -5 12 17.09 1.47
-1 -5 12 15.54 1.4
-1 5 -12 12.65 1.29
-1 -5 12 15.97 1.68
-1 5 -12 61.12 33.21
1 5 12 20.31 24.11
1 -5 -12 18.94 1.62
-1 5 -12 13.64 1.79
-1 5 -12 17.38 1.44
2 5 -12 207.27 125.85
2 5 -12 209.84 9.23
2 5 -12 199.13 8.24
-2 5 12 231.39 39.46
2 -5 12 208.43 8.45
-2 5 12 188.92 8.32
-2 -5 12 204.99 8.64
-2 -5 12 198.5 9
-2 -5 12 208.09 8.47
-2 5 -12 224.01 8.49
2 -5 -12 201.91 8.56
-2 -5 12 194.87 8.86
2 -5 -12 206.93 8.6
-2 5 -12 208.67 8.5
2 5 12 177.76 9.34
-2 5 -12 387 72.97
-3 5 12 208.39 8.96
3 5 -12 36.71 124.08
3 5 -12 211.52 8.85
-3 5 12 201.72 8.98
3 5 -12 235.34 9.9
3 -5 12 316.52 352.08
-3 5 12 227.76 48.9
3 -5 -12 214.08 9.16
-3 -5 12 226.38 9.55
-3 -5 12 221.69 9.11
-3 5 -12 216.98 9.12
-3 5 -12 220.19 10.12
3 5 12 211.17 9.05
-3 -5 12 227.48 9.08
3 -5 -12 229.97 9.24
3 -5 -12 220.16 9.18
-3 5 -12 229.73 9.03
-3 -5 12 230.06 9.73
-3 5 -12 205.99 8.97
-3 5 -12 215.89 9.04
4 5 -12 112.67 4.78
-4 5 12 108.9 5.02
4 -5 12 -167.28 338.93
4 5 -12 115.79 5.77
4 5 -12 93.86 143.01
-4 5 12 113.85 4.99
4 5 -12 122.34 5.15
-4 5 -12 120.31 5.04
-4 -5 12 119.1 5.07
4 5 12 115.19 5.13
-4 5 -12 102.73 4.97
-4 -5 12 113.93 5.08
4 -5 -12 96.67 6.04
-4 5 -12 112.61 5.04
4 -5 -12 121.02 5.24
4 -5 -12 117.29 5.13
-4 5 -12 114.71 5.12
-5 5 12 41.56 2.47
-5 5 12 40.87 2.28
5 5 -12 41.69 3.27
5 5 -12 44.7 2.31
5 5 -12 40.79 2.96
-5 5 -12 42.19 2.31
5 -5 -12 40.81 2.98
-5 -5 12 40.67 2.31
-5 -5 12 42.49 2.28
-5 5 -12 42.86 2.3
5 5 12 38.57 3.02
-5 5 -12 39.13 2.33
-6 5 12 2.29 0.8
-6 5 12 2.58 1.04
6 5 -12 3.12 0.63
6 5 -12 4.05 1.08
-6 5 12 1.73 0.88
6 5 -12 3.1 0.82
6 -5 -12 2.2 0.67
-6 5 -12 2.51 0.72
-6 -5 12 4.26 0.76
-6 5 -12 2.37 0.83
-6 -5 12 3.39 0.71
6 5 12 3.08 0.87
0 6 12 3.74 18.23
0 -6 -12 31.45 2.02
0 -6 12 30.42 1.97
0 -6 -12 31.34 2.05
0 6 12 28.28 3.03
0 6 12 28.73 1.63
0 6 -12 28.37 1.75
0 -6 -12 28.72 2.04
0 -6 12 32.78 2.03
1 6 -12 73.42 133.93
-1 -6 -12 27.11 1.89
1 -6 12 28.56 1.94
-1 -6 -12 28.57 1.87
-1 6 12 24.72 1.65
1 6 -12 30.59 1.62
-1 6 12 32.88 24.83
1 -6 -12 24.1 1.9
-1 6 -12 26.27 1.74
1 -6 -12 27.86 2.05
-1 6 -12 75.16 37.09
-1 6 -12 28.68 1.96
-1 -6 12 32.33 1.96
1 6 12 27.81 3.07
1 -6 -12 28.6 2
-1 -6 12 29.63 1.92
-2 6 12 53.46 32.23
2 -6 12 7.93 1.11
-2 -6 -12 6.94 1.03
2 6 -12 9.84 0.96
-2 6 12 7.79 0.98
2 6 -12 66.62 137.47
2 6 -12 8.55 1.59
2 -6 12 8.02 1.22
-2 -6 12 6.7 1.31
-2 6 -12 8.54 1.17
2 -6 -12 8.69 1.23
-2 -6 12 9.38 1.08
2 -6 -12 9.58 1.17
-2 6 -12 -52.65 50.08
-2 6 -12 8.94 1.02
-2 -6 12 8.72 1.09
-2 6 -12 9.23 1.07
-2 6 -12 7.95 1.93
2 6 12 6.71 1.29
2 -6 -12 8.25 1.27
-3 6 12 91.75 46.34
3 6 -12 112.58 5.5
3 6 -12 -36.26 128.26
-3 6 12 97.2 4.59
3 6 -12 105.61 4.41
3 6 12 94.58 5.53
-3 6 -12 115.42 4.68
3 6 12 95.08 4.66
3 -6 -12 106.74 4.86
3 -6 -12 104.47 4.86
-3 6 -12 104.04 4.67
-3 -6 12 105.93 5.54
-3 -6 12 103.38 4.67
-3 6 -12 106.17 7.12
-3 6 -12 107.07 4.97
-4 6 12 61.57 3.19
-4 6 12 -4.25 73.47
4 6 -12 67.96 3.89
4 6 -12 71.37 3.31
4 6 12 64.3 3.26
-4 -6 12 65.79 3.26
-4 6 -12 64.99 3.34
-4 6 -12 67.57 3.27
4 -6 -12 66.85 3.47
-4 -6 12 68.37 3.24
4 -6 -12 63.86 3.31
4 -6 -12 70.31 3.43
-4 6 -12 71.29 3.23
-5 6 12 2.08 0.8
5 6 -12 1.8 1.04
5 6 -12 1.67 0.78
-5 6 12 1.62 0.64
5 6 -12 3.35 0.69
5 -6 -12 1.15 0.81
-5 -6 12 2.1 0.67
5 6 12 1.81 0.88
-5 -6 12 2.25 0.75
-5 6 -12 3.45 0.89
-5 6 -12 1.25 0.81
-5 6 -12 1.72 0.74
0 7 -12 71.87 172.88
1 7 -12 -33.72 148.7
-1 -7 -12 21.83 1.72
1 7 -12 19.7 1.62
1 7 -12 18.31 2.26
1 -7 12 21.21 1.87
-1 -7 -12 18.24 1.73
-1 7 12 50.59 29.36
1 -7 12 20.35 1.74
-1 -7 12 20.59 1.69
-1 7 -12 99.46 44.15
1 7 12 15.29 2.62
1 -7 -12 20.03 2.38
-1 -7 12 18.94 1.72
1 -7 -12 20.6 1.87
1 -7 -12 18.29 1.83
-1 7 -12 18.32 1.59
-2 7 12 -29.76 36.56
2 7 -12 3.62 140.35
2 7 12 2.92 0.21
-2 7 -12 -101.82 59
-3 7 12 54.63 52.07
3 7 -12 11.28 0.88
3 7 -12 13.59 1.88
3 7 -12 14.23 1.33
-3 7 12 12.15 1.33
3 -7 -12 13.09 1.4
3 -7 -12 12.61 1.37
-3 7 -12 13.39 1.45
3 -7 -12 11.92 1.41
-3 -7 12 13.28 1.41
-3 -7 12 12.6 1.24
-3 7 -12 13.17 1.27
-3 7 -12 14.26 1.61
3 7 12 11.63 2.15
-4 7 12 98.63 4.35
4 7 -12 99.76 4.96
4 7 -12 97.38 4.34
4 7 12 92.03 4.34
-4 -7 12 100.2 4.46
-4 7 -12 100.91 4.36
4 -7 -12 92.02 4.36
-4 7 -12 96.56 4.29
-4 -7 12 100.6 4.37
4 -7 -12 101.81 4.52
5 7 -12 32.72 2.31
-5 7 12 29.66 2.46
5 7 -12 32.57 2.59
-5 7 12 34.54 1.9
5 7 -12 33.69 1.75
-5 -7 12 34.47 1.81
5 -7 -12 34.53 1.94
-5 7 -12 35.18 1.89
-5 7 -12 32.04 1.88
-5 -7 12 34.02 1.87
5 7 12 29.05 1.87
-5 7 -12 33.72 1.85
0 8 -12 -221.12 211.78
1 8 -12 95.61 4.98
-1 8 12 102.54 4.14
-1 8 12 91.29 34.03
-1 8 12 105.84 5.84
1 -8 12 98.8 4.54
1 -8 12 91.93 4.44
1 8 -12 97.97 4.12
-1 -8 -12 84.7 4.4
1 8 -12 117.67 169.38
-1 8 12 98.59 5.56
-1 8 -12 96.89 4.21
1 -8 -12 99.33 4.49
1 8 12 105.92 5.72
1 -8 -12 88.97 4.51
1 8 12 85.02 5.17
1 -8 -12 101.25 4.55
-1 -8 12 99.77 4.48
-1 -8 12 100.51 4.47
-2 -8 -12 8.82 1.14
2 -8 12 9.49 1.15
2 8 -12 7.88 0.95
-2 8 12 9.61 1
2 8 -12 10.23 1.69
-2 8 12 6.48 1.37
2 -8 12 8.24 1.28
-2 -8 12 8.4 1.07
2 -8 -12 9.37 1.25
-2 -8 12 9.21 1.1
-2 8 -12 6.98 0.93
2 -8 -12 10.03 1.19
2 8 12 6.85 1.27
2 -8 -12 9.12 1.28
-3 8 12 0.65 0.94
3 8 -12 1.74 0.59
3 8 -12 2.22 1.04
-3 8 12 2.5 0.77
3 8 12 1.42 0.84
3 -8 -12 2.11 1.26
-3 -8 12 2.02 0.73
3 -8 -12 2.54 1.33
-3 8 -12 2 0.82
3 -8 -12 2.47 0.89
-4 8 12 38.35 2.94
4 8 -12 41.47 2.18
-4 8 12 42.36 2.17
4 8 -12 43.05 2.9
-4 8 -12 41.99 2.22
-4 -8 12 45.06 2.16
-4 -8 12 44.78 2.22
4 -8 -12 38.11 2.15
-4 8 -12 44.84 2.18
4 -8 -12 39.01 2.26
0 9 12 149.9 7.24
0 9 12 159.29 7.59
0 -9 12 148.22 6.46
0 9 -12 143.94 6.12
0 -9 -12 150.8 6.43
0 -9 12 149.99 6.61
1 9 -12 17.45 1.11
1 -9 12 18.64 1.85
-1 9 12 21.85 2.48
-1 -9 -12 19.52 1.59
1 -9 12 19.5 1.62
-1 9 12 18.2 2.48
1 9 -12 20.38 1.95
-1 -9 12 19.96 1.66
1 -9 -12 20.09 1.75
-1 9 -12 18.73 1.33
1 9 12 16.92 2.13
1 9 12 19.31 2.53
-1 -9 12 19.34 2.31
1 -9 -12 19.34 2.08
1 -9 -12 16.72 1.63
-2 9 12 71.74 4.17
2 -9 12 57.56 3.09
-2 9 12 70.58 4.2
2 9 -12 59.98 3.57
2 9 -12 71.18 3.89
-2 9 12 70.95 2.91
2 9 12 67.79 4
2 -9 -12 63.65 3.28
-2 -9 12 68.89 3.2
-2 -9 12 66.41 3.18
2 -9 -12 60.56 3.25
2 -9 -12 70.03 3.24
-2 9 -12 67.4 3.03
-3 9 12 23.06 2.93
-3 9 12 18.36 2.21
3 9 -12 16.11 1.08
3 9 -12 20.48 1.72
3 9 12 20.92 2
-3 9 -12 19.34 1.33
3 -9 -12 19.14 1.49
3 -9 -12 20.37 2.02
3 -9 -12 18.87 1.49
-3 -9 12 19.01 1.34
-3 -9 12 19.02 1.41
0 0 -13 -156.28 254.06
0 0 -13 0.12 0.59
0 0 13 0.22 0.65
0 0 13 0.35 0.82
-1 0 13 84.47 4.19
-1 0 13 83.01 3.7
1 0 -13 80.88 3.69
1 0 13 84.61 4.19
-1 0 13 81.55 4.05
-1 0 -13 88.91 3.71
1 0 13 88.67 16.76
-1 0 -13 82.79 3.73
1 0 -13 140.3 201.63
-1 0 13 92.58 21.79
-2 0 13 1.66 0.63
-2 0 -13 0.97 0.63
-2 0 13 0.85 0.83
2 0 -13 0.7 0.66
-2 0 13 9.54 23.57
-2 0 13 0.67 0.88
-2 0 -13 1.11 0.65
-2 0 13 2.05 0.64
2 0 13 -8.96 12.16
2 0 -13 -96.01 171.74
-3 0 -13 367.18 14.59
-3 0 13 365.16 15.17
3 0 -13 170.94 165.89
-3 0 -13 382.68 14.68
-3 0 13 358.15 14.62
-3 0 13 353.43 15.04
-3 0 13 362.87 14.67
-3 0 -13 355.71 15.08
-4 0 -13 11.29 1.32
-4 0 -13 11.12 1.18
-4 0 13 12.29 1.61
-4 0 13 9.61 1.12
4 0 13 11.22 1.31
4 0 -13 14.14 1.97
4 0 -13 69.2 223.52
-4 0 13 11.93 1.21
-4 0 -13 11.07 1.25
-4 0 -13 10.59 1.63
-4 0 -13 11.43 1.45
-4 0 13 10.52 1.65
5 0 -13 -217.6 246.62
-5 0 13 193.58 9.2
-5 0 13 172.49 7.24
-5 0 -13 177.58 7.24
5 0 -13 161.08 7.11
5 0 13 166.22 7.31
5 0 13 148.64 23.84
-5 0 -13 165.5 7.14
6 0 -13 1.44 0.56
-6 0 13 -0.43 0.67
-6 0 13 0.25 0.76
6 0 13 0.03 1.03
-6 0 -13 1.09 0.76
-6 0 -13 -0.17 0.79
6 0 13 0.27 0.12
-6 0 -13 0.01 0.91
-7 0 -13 2.94 0.7
-7 0 13 2.61 1.06
-7 0 13 3.86 0.8
-7 0 13 2.16 0.79
7 0 13 1.26 0.83
-7 0 -13 1.73 0.73
-7 0 -13 1.56 0.83
0 -1 13 31.37 17.13
0 1 -13 -179.22 222.31
0 1 13 33.55 13.09
1 1 -13 -44.9 181.3
-1 -1 -13 18.01 1.32
-1 1 13 16.05 1.62
-1 -1 -13 16.98 1.33
-1 1 13 16.43 1.48
1 1 -13 16.61 1.27
-1 1 13 10.8 15.99
-1 1 -13 16.26 1.32
1 -1 -13 18.96 1.34
-1 1 -13 18.29 1.31
1 1 13 15.56 1.54
1 1 13 14.26 9.97
-1 -1 13 18.6 1.57
-1 -1 13 16.39 2.1
-1 -1 13 17.11 1.26
1 -1 -13 -100.06 423.22
1 -1 -13 19.47 1.4
-1 -1 13 -13.82 21.16
-2 -1 -13 123.66 5.24
2 1 -13 -183.53 143.97
2 -1 13 103.05 100.79
-2 1 13 120.54 5.68
-2 1 13 158.17 32.12
-2 1 13 118.74 5.27
-2 1 13 126.49 5.83
-2 -1 13 127.91 5.81
-2 1 -13 130.43 5.36
-2 1 -13 128.76 5.29
-2 -1 13 124.48 5.34
2 1 13 108.7 16.96
2 -1 -13 305.34 264.02
2 -1 -13 123.39 5.36
2 -1 -13 121.26 5.32
-3 1 13 149.45 6.9
3 1 -13 260.84 155.06
-3 1 13 146.43 6.35
-3 1 13 146.11 6.3
-3 1 13 135.7 6.76
-3 1 13 96.07 42.51
-3 -1 -13 161.52 6.37
-3 -1 -13 144.97 6.68
-3 -1 -13 157.63 6.28
3 -1 13 36.95 104.59
-3 1 -13 157.6 6.4
-3 -1 13 144.15 6.3
-3 -1 13 149.81 6.38
-3 -1 13 155.03 6.87
-3 1 -13 151.9 6.94
-3 1 -13 145.04 6.67
3 1 13 126.91 18
-3 -1 13 143.7 6.72
-3 1 -13 148.68 6.3
3 -1 -13 156.15 215.77
-4 -1 -13 249.99 9.78
4 -1 13 0.4 117.16
-4 1 13 225.83 10.33
4 1 -13 253.02 10.75
4 -1 13 247.27 9.96
-4 1 13 232.91 10.5
-4 -1 -13 243.22 9.84
-4 -1 -13 232.09 10.1
-4 -1 -13 247.66 10.32
4 1 -13 228.83 9.73
-4 -1 -13 208.02 9.79
-4 1 13 243.4 9.87
4 1 -13 114.54 192.46
-4 1 -13 239.27 9.78
-4 -1 13 236.22 9.82
4 -1 -13 236.42 9.82
4 1 13 256.92 27.43
-4 1 -13 240.2 10.54
-4 -1 13 231.85 9.86
4 1 13 233.9 9.89
-4 -1 13 227.61 10.3
4 -1 -13 514.33 292.12
-4 1 -13 226.82 10.24
-4 -1 13 230.97 10.43
-4 1 -13 253.76 9.86
-4 1 -13 260.78 9.96
-5 -1 -13 70.34 3.34
-5 -1 -13 65.89 4.22
5 1 -13 53.55 212.6
-5 1 13 65.04 3.3
5 1 -13 69.17 4.11
-5 1 13 67.72 3.79
-5 -1 -13 59.59 3.22
-5 1 13 59.98 3.26
5 1 -13 67.86 3.26
5 -1 13 102.44 130.47
5 -1 13 68.79 3.5
5 -1 -13 133.42 305.44
-5 -1 13 64.95 3.3
5 -1 -13 72.16 3.34
-5 1 -13 72.5 3.61
-5 1 -13 70.27 3.31
-5 1 -13 70.41 3.42
5 1 13 64.85 3.43
-5 -1 13 69.89 3.52
-6 1 13 37.08 2.12
-6 1 13 35.89 2.26
6 1 -13 34.94 1.97
-6 1 13 38.12 2.22
-6 -1 -13 43.75 2.34
-6 -1 -13 38.73 2.31
6 -1 13 34.18 2.32
-6 -1 -13 36.25 2.11
-6 1 -13 39.93 2.35
-6 1 -13 38.05 2.28
6 1 13 38.3 2.54
-6 -1 13 39.02 2.21
-6 -1 13 35.1 2.14
-6 1 -13 39.65 2.17
-7 -1 -13 3.97 0.79
7 1 -13 4.27 0.75
-7 1 13 4.54 0.82
-7 -1 -13 2.87 0.82
-7 1 13 2.9 0.79
7 -1 13 3.01 0.91
-7 1 13 3.75 0.64
7 1 13 3.65 0.89
-7 1 -13 2.62 0.92
-7 -1 13 3.24 0.79
-7 -1 13 3.76 0.7
-7 -1 13 2.63 0.64
-7 1 -13 3.77 0.73
-7 1 -13 3.04 0.78
-7 -1 13 4.01 0.85
0 2 -13 107.97 4.86
0 -2 -13 117.45 4.94
0 2 13 113.92 5.3
0 -2 13 137.74 24.68
0 -2 13 113.95 5.29
0 2 13 153.13 20.47
0 -2 13 116.23 6.61
0 -2 13 115.61 4.91
0 2 -13 143.54 186.05
1 2 -13 0.92 149.75
1 -2 13 184.77 125.14
-1 -2 -13 11.65 1.15
-1 2 13 4.27 15.69
-1 2 13 13.65 1.53
-1 -2 -13 12.02 1.17
-1 -2 13 10.4 1.37
-1 -2 13 11.91 1.37
-1 2 -13 11.16 1.2
1 2 13 14.34 10.59
-1 -2 13 -23.94 24.73
1 -2 -13 12.54 1.27
-1 -2 13 13.72 1.13
-1 2 -13 12.66 1.14
-1 2 -13 -64.94 37.78
-1 -2 13 13.25 1.21
-2 -2 -13 155.75 7.25
-2 -2 -13 167.42 6.87
-2 2 13 171.19 7.52
2 2 -13 253.13 140.01
-2 2 13 98.44 24.67
2 -2 13 14.67 123.46
2 -2 -13 167.15 7
-2 2 -13 169.36 6.98
-2 -2 13 174.74 7.38
-2 -2 13 163.74 7.42
-2 -2 13 166.36 6.94
-2 2 -13 168.99 6.94
2 -2 -13 176.65 7.07
-2 -2 13 166.08 6.98
2 2 13 139.98 18.41
-2 2 -13 168.6 7.54
3 -2 13 242.54 10.07
3 2 -13 132.49 147.49
-3 -2 -13 223.02 9.2
-3 -2 -13 220.79 9.57
3 -2 13 132.45 134.76
3 2 -13 211.5 9.19
-3 -2 -13 245.83 9.34
-3 2 13 149.88 45.47
-3 2 13 224.76 9.93
-3 2 13 222.56 9.29
-3 -2 13 235.05 9.37
3 2 13 207.18 9.33
-3 2 -13 232.11 9.37
3 -2 -13 232.84 9.36
3 -2 -13 223.51 9.39
3 2 13 237.94 22.84
3 -2 -13 -390.53 321.52
-3 2 -13 231.62 9.31
-3 2 -13 221.97 9.27
-3 2 -13 228.4 10.1
3 -2 -13 223.55 9.37
-3 -2 13 231.6 9.96
-3 2 -13 222.39 9.78
-3 -2 13 225.21 9.3
-3 -2 13 224.67 9.72
4 2 -13 145.1 6.42
4 2 -13 143.65 178.73
-4 2 13 147.11 7.31
-4 2 13 157.52 6.67
4 -2 13 21.27 141.14
4 -2 13 150.76 6.72
-4 2 13 144.73 6.52
-4 -2 -13 146.64 6.76
-4 -2 -13 162.52 6.52
-4 -2 -13 161.06 6.59
-4 2 13 146.67 6.55
-4 -2 -13 150.47 6.87
4 2 -13 158.4 7.33
-4 2 -13 147.91 7.36
4 -2 -13 35.13 370.13
-4 -2 13 155.58 6.58
4 -2 -13 158.56 6.63
-4 -2 13 154.6 7.22
-4 -2 13 153.07 7.08
-4 2 -13 150.94 7.18
4 2 13 150.36 6.65
-4 2 -13 158.52 6.56
-4 2 -13 163.09 6.69
-4 -2 13 152.44 6.63
-4 2 -13 162.42 6.63
5 2 -13 466.01 209.31
-5 -2 -13 254.03 9.55
-5 2 13 202.56 9.45
5 -2 13 49.37 157.57
-5 2 13 219.65 9.5
5 -2 13 231.52 9.66
-5 2 13 222.82 9.6
-5 2 13 217.14 9.72
5 2 -13 237.58 9.58
5 2 -13 238.16 10.44
-5 -2 -13 240.94 9.59
-5 2 -13 241.52 9.54
-5 2 -13 244.84 9.64
-5 -2 13 223.1 9.6
5 2 13 225.52 9.62
-5 2 -13 221.81 9.63
5 -2 -13 243.45 9.57
-5 -2 13 225.25 9.56
5 -2 -13 235.69 367.21
6 2 -13 24.21 2.26
-6 2 13 22.38 1.76
-6 2 13 21.71 1.79
-6 2 13 23.95 1.72
6 2 -13 23.89 1.55
-6 -2 -13 28.62 1.85
6 -2 13 24.84 1.91
-6 2 13 21.44 1.56
-6 2 -13 27.73 1.92
-6 2 -13 26.17 1.82
6 2 13 26.53 1.93
-6 -2 13 25.44 1.73
-6 2 -13 25.39 1.74
-6 -2 13 26.16 1.73
0 -3 13 0.41 0.81
0 -3 -13 1.35 0.66
0 -3 13 -0.03 0.61
0 -3 13 0.35 0.78
0 -3 13 -18.14 27.47
0 -3 13 -0.7 0.61
0 -3 -13 0.33 0.63
0 3 13 2 14.61
0 3 -13 -23.82 179.84
-1 -3 -13 178.16 7.32
-1 3 13 140.64 24.1
1 -3 13 15.36 157.5
1 -3 13 179.48 7.41
1 3 -13 197.09 148.28
-1 3 13 174.42 7.82
1 -3 -13 182.78 7.43
-1 3 -13 180.7 7.99
-1 3 -13 171.21 7.35
-1 -3 13 173.45 7.79
1 3 13 201.77 22.73
-1 3 -13 114.17 52.52
-1 -3 13 180.96 7.96
1 -3 -13 188.25 7.51
-1 3 -13 177.85 7.38
-1 -3 13 177.37 7.39
-1 -3 13 178.57 7.43
-2 -3 -13 93.59 4.17
-2 3 13 57.03 25.02
-2 -3 -13 95.96 4.11
2 -3 13 -62.9 149.26
-2 3 13 91.53 4.83
2 3 -13 144.88 124.14
-2 3 -13 94.01 4.21
2 3 13 131.16 19
2 3 13 88.11 33.96
2 -3 -13 93.65 4.29
-2 -3 13 90.74 4.23
-2 -3 13 97.11 4.63
2 -3 -13 95.45 4.33
-2 -3 13 94 4.19
-2 3 -13 99.98 4.97
-2 3 -13 94.28 4.74
-2 3 -13 98.32 4.21
-2 -3 13 96.09 4.73
-3 -3 -13 21.01 1.56
-3 -3 -13 22.72 1.84
3 3 -13 -18.37 125.47
-3 3 13 3.86 40.36
3 -3 13 21.28 2
-3 -3 -13 22.92 1.51
-3 3 13 21.62 2.21
3 3 -13 20.21 1.59
3 -3 13 -152.87 160.63
3 3 13 19.51 1.97
-3 3 -13 20.19 1.99
-3 3 -13 22.4 2.29
-3 3 -13 22.51 1.67
-3 -3 13 18.45 1.44
-3 3 -13 22.92 1.68
3 -3 -13 22.39 1.8
-3 -3 13 22.25 2.09
-3 -3 13 20.94 1.53
-3 3 -13 22.22 1.64
-3 -3 13 21.79 1.94
3 -3 -13 20.69 1.79
3 -3 -13 20.31 1.7
4 3 -13 10.49 196.56
4 -3 13 -468.67 173.22
4 3 13 8.27 0.41
-5 3 13 94.55 4.36
5 3 -13 54.34 187.53
5 -3 13 -162.56 192.24
5 3 -13 92.77 4.98
-5 3 13 85.7 4.24
-5 -3 -13 98.24 4.37
-5 3 13 88.67 4.32
5 -3 13 96.82 4.5
5 3 -13 93.6 5.02
-5 -3 -13 105.74 4.32
5 3 -13 97.63 4.34
-5 -3 13 95.6 4.33
5 -3 -13 95.33 4.35
-5 3 -13 99.65 4.46
-5 3 -13 102.62 4.35
-5 -3 13 89.78 4.35
5 3 13 89.45 4.41
-5 3 -13 89.18 4.38
6 3 -13 3.21 1.09
-6 -3 -13 2.74 0.98
6 3 -13 2.83 0.67
-6 3 13 2.45 0.79
-6 3 13 2.7 0.8
-6 -3 -13 2.33 0.84
-6 3 13 1.81 0.79
-6 -3 13 2.43 0.72
-6 3 -13 1.9 0.83
-6 3 -13 2.9 0.98
-6 -3 13 3.84 0.82
6 3 13 2.23 0.91
-6 3 -13 2.07 0.81
0 -4 -13 1.71 0.68
0 -4 13 0.83 0.65
0 -4 -13 0.7 0.69
0 -4 13 1.53 0.71
0 4 -13 1.66 0.94
0 -4 13 0.99 0.88
-1 4 13 23.01 21.44
1 -4 13 -500.5 264.27
1 4 -13 188.59 156.78
-1 -4 13 4.85 1.08
-1 4 -13 20.56 33.63
1 4 13 -8.74 13.32
-2 4 13 115.87 5.14
-2 -4 -13 121.12 5.17
-2 -4 -13 126.62 5.13
2 4 -13 114.14 5.03
2 -4 13 43.68 225.39
-2 4 13 121.53 6.01
-2 4 13 134.81 31.76
2 4 -13 198.56 128.73
-2 4 -13 68.14 61.1
-2 4 -13 116.5 5.83
-2 -4 13 120.1 5.21
-2 4 -13 131.53 5.24
-2 4 -13 116.5 5.19
-2 4 -13 123.05 6.1
-2 4 -13 113.54 5.25
-2 -4 13 120.08 5.82
-2 -4 13 116.81 5.65
-2 4 -13 120.64 5.18
2 -4 -13 123.4 5.32
2 -4 -13 124.99 5.37
-2 4 -13 114.09 5.19
-2 -4 13 124.88 5.77
3 4 -13 123.28 6.33
-3 4 13 139.51 5.93
-3 -4 -13 147.5 5.82
3 4 -13 136.36 5.74
-3 4 13 196.62 50.57
-3 4 13 138.82 6.82
-3 4 13 134.67 5.87
-3 -4 -13 133.37 5.89
3 4 -13 3.67 135.28
3 4 -13 138.73 6.6
3 -4 13 176.4 216.96
-3 4 -13 136.5 5.93
-3 4 -13 144.81 6.95
3 -4 -13 144.54 6.06
-3 4 -13 128.22 5.9
-3 -4 13 142.14 5.93
-3 -4 13 137.03 5.97
3 4 13 131.95 5.95
3 -4 -13 139.19 6.06
-3 4 -13 147.46 5.91
-3 -4 13 139.46 6.53
-3 4 -13 134.15 5.89
-3 -4 13 140.6 6.43
3 -4 -13 136.71 6.04
-3 4 -13 134.14 6.73
4 4 -13 36.5 2.58
-4 -4 -13 31.24 2.03
4 -4 13 -154.19 245.78
4 4 -13 -106.65 153.44
4 4 -13 31.15 1.72
-4 4 13 99.77 70.48
-4 4 13 31.17 2.01
4 4 -13 28.3 2.7
-4 4 13 39 3.55
-4 4 13 33.44 2.06
-4 4 -13 34.23 2.14
-4 -4 13 35.11 2.69
4 4 13 32.6 2.21
-4 4 -13 27.12 1.98
-4 -4 13 31.03 2.02
4 -4 -13 29.5 2.17
-4 -4 13 31.51 1.96
-4 4 -13 30.35 3.02
-4 4 -13 29.91 2.88
-4 -4 13 30.4 2.56
-4 4 -13 31.62 2.03
4 -4 -13 37.41 2.25
-4 4 -13 36.03 2.06
5 -4 13 -316.81 325.4
5 4 -13 -88.97 178.56
-6 4 13 66.51 3.22
6 4 -13 70.81 3.84
-6 4 13 66.63 3.18
6 4 -13 72.25 3.2
-6 4 -13 70.75 3.23
-6 -4 13 69.58 3.25
-6 -4 13 71.59 3.31
6 4 13 67.65 3.35
6 -4 -13 70.24 3.09
0 -5 -13 89.94 3.99
0 5 13 118.5 23.63
0 5 -13 83.1 4.7
0 5 13 80.69 3.75
0 -5 -13 94.48 4.09
0 -5 13 95.34 4.08
0 5 -13 79.37 3.89
0 -5 13 85.8 4
-1 -5 -13 20.28 1.59
1 5 -13 254.14 156.68
1 5 -13 18.54 1.35
-1 -5 -13 21.59 1.56
1 -5 13 21.92 1.69
-1 5 13 -3.63 22.56
1 -5 13 20.94 1.65
-1 -5 13 21.71 1.63
-1 5 -13 19.02 1.87
-1 5 -13 51.21 37.59
1 5 13 18.55 1.34
1 5 13 34.72 15.29
1 5 13 43.18 44.99
1 -5 -13 18.73 1.66
-1 -5 13 20.24 1.92
-1 5 -13 22.26 2.25
-1 5 -13 20.64 1.44
1 5 13 20.65 2.68
-1 -5 13 19.49 1.57
1 -5 -13 23.02 1.78
2 5 -13 117.17 6
2 5 -13 100.16 4.42
-2 -5 -13 102.42 4.66
2 -5 13 102.06 4.61
-2 5 13 104.74 33.03
-2 5 13 98.18 4.55
-2 -5 -13 108.68 4.57
2 5 -13 -47.9 136.86
-2 -5 13 107.87 4.7
-2 5 -13 108.53 5.68
-2 -5 13 108.72 4.68
-2 -5 13 105.78 5.29
-2 5 -13 48.62 61.73
-2 5 -13 100.94 4.66
-2 5 -13 100.22 4.58
2 -5 -13 107.11 4.84
2 -5 -13 103.53 4.75
2 5 13 91.92 5.6
-2 -5 13 98.25 5.11
-2 5 -13 112.35 4.64
-3 5 13 214.14 75.05
-3 5 13 198.57 8.55
3 5 -13 222.17 145
3 -5 13 474.85 402.32
3 5 -13 204.28 8.43
-3 -5 -13 199.59 8.61
-3 5 13 202.09 8.53
3 5 -13 223.52 9.42
3 -5 -13 208.77 8.75
-3 5 -13 207.89 8.59
-3 -5 13 211.19 8.7
-3 5 -13 199.9 8.65
3 5 13 202.9 8.65
3 -5 -13 210.08 8.78
3 -5 -13 207.76 8.75
-3 5 -13 222.5 8.63
-3 -5 13 203.12 8.63
-4 5 13 28.88 1.83
-4 5 13 10.64 66.83
4 5 -13 24.36 2.35
4 5 -13 46.62 158.51
-4 5 13 26.94 1.87
4 5 -13 27.77 1.53
4 5 -13 31.97 1.91
-4 5 -13 25.27 1.8
-4 5 -13 30.63 1.89
4 5 13 28.03 1.98
-4 -5 13 27.85 1.87
4 -5 -13 29.32 2.08
4 -5 -13 28.4 2.01
-4 5 -13 28.71 1.95
-4 5 -13 28.53 1.92
5 5 -13 2.78 0.84
-5 5 13 2.58 0.82
5 5 -13 3.69 0.75
5 5 -13 2.35 1.06
-5 5 13 2.16 0.72
-5 5 -13 2.86 0.94
5 5 13 2.48 0.94
-5 -5 13 3.57 0.79
-5 5 -13 3.18 0.82
5 -5 -13 2.93 0.91
-5 5 -13 2.24 0.86
-5 -5 13 3.5 0.79
-6 5 13 118.71 5.1
6 5 -13 119.53 5.06
6 5 -13 125.87 5.86
-6 5 13 110.65 4.96
6 -5 -13 115.79 4.96
-6 -5 13 122.98 5.12
6 5 13 121.95 5.53
-6 5 -13 123.89 5.09
-6 -5 13 123.26 5.16
0 6 -13 385.5 180.41
0 -6 -13 15.97 1.67
0 -6 13 16.5 1.61
0 -6 -13 18.78 1.71
0 6 -13 18.58 1.4
0 6 13 25.51 21.62
0 -6 -13 18.43 1.66
0 -6 13 20.69 1.7
0 6 13 14.77 1.23
-1 -6 -13 47.96 2.54
1 6 -13 44.87 2.29
1 -6 13 46.08 2.65
1 -6 13 47.83 2.6
-1 6 13 44.61 2.34
1 6 -13 212.34 164.77
-1 -6 -13 47.03 2.57
-1 6 13 55.14 28.73
1 -6 -13 44.69 2.59
-1 6 -13 157.84 43.9
-1 6 -13 42.89 2.35
-1 -6 13 47.22 2.59
1 -6 -13 47.66 2.66
1 6 13 46.04 3.74
1 -6 -13 49.31 2.71
-1 -6 13 46.08 2.55
2 -6 13 13.82 1.48
2 6 -13 136.98 149
-2 6 13 -9.2 35.21
-2 -6 -13 14.68 1.48
-2 6 13 12.23 1.37
2 6 -13 14 1.13
2 6 -13 15.81 2.14
-2 -6 -13 15.94 1.47
-2 -6 13 13.48 1.32
-2 6 -13 15.17 1.5
-2 6 -13 -24.76 97.67
-2 6 -13 10.01 2.38
2 6 13 13.18 2.44
2 -6 -13 13.37 1.55
-2 6 -13 15.02 1.35
2 -6 -13 13.16 1.48
-2 -6 13 11.91 1.43
2 -6 -13 12.91 1.45
-2 -6 13 13.46 1.68
-2 6 -13 14.01 1.57
-3 6 13 20.06 1.62
3 6 -13 24.58 2.27
-3 6 13 82.25 46.78
3 6 -13 -15.71 141.51
3 6 -13 22.43 1.37
3 -6 -13 20.95 1.87
-3 -6 13 23.27 1.69
-3 -6 13 22.15 1.65
-3 6 -13 19.96 1.7
3 6 13 22.45 1.81
-3 6 -13 23.7 1.78
3 -6 -13 24.61 2.02
-3 6 -13 23.75 1.72
3 6 13 19.33 2.55
4 6 -13 123.23 5.13
-4 6 13 105.86 4.98
4 6 -13 114.39 6.13
-4 -6 13 117.62 5.07
4 -6 -13 110.17 5.07
4 -6 -13 115.42 5.19
-4 6 -13 113.11 5.13
-4 -6 13 113.1 5.1
4 6 13 112.34 5.28
-4 6 -13 121.1 5.06
-4 6 -13 123.73 5.88
-5 6 13 6.72 0.94
5 6 -13 7.85 1.47
5 6 -13 7.86 1.33
5 6 -13 7.31 0.84
-5 6 -13 7.22 0.97
-5 6 -13 6.32 0.91
5 -6 -13 6.17 0.96
5 6 13 6.45 1.02
-5 6 -13 6.88 1.04
-5 -6 13 7.59 0.92
-5 -6 13 7.74 0.94
0 7 13 22.65 2.76
0 7 13 27.39 1.47
0 -7 -13 29.26 2.01
0 -7 13 27.19 2.03
0 -7 -13 24.69 1.93
0 7 -13 25.9 1.65
0 7 -13 309.39 190.98
-1 7 13 0.74 29.95
1 7 -13 -228.08 164.61
-1 7 -13 -18.97 49.06
-2 -7 -13 142.07 5.94
2 -7 13 132.19 5.95
2 7 -13 136.53 5.69
-2 7 13 138.98 44.05
2 7 -13 154.86 6.75
2 7 -13 27.16 151.68
-2 -7 -13 134.31 5.96
-2 7 13 132.94 5.82
2 -7 -13 142.37 6.17
2 7 13 135.56 7.03
-2 -7 13 142.81 6.22
-2 -7 13 137.1 6.01
-2 7 -13 132.87 5.84
-2 7 -13 107.9 67.04
-2 7 -13 125.51 5.74
2 -7 -13 138.97 6.1
-2 7 -13 144.25 6.06
2 -7 -13 146.7 6.49
-3 7 13 20.21 1.58
3 7 -13 24.44 1.62
3 -7 -13 23.7 1.89
-3 -7 13 22.19 1.65
-3 7 -13 24.31 1.66
-3 7 -13 22.43 1.8
3 7 13 20.77 2.43
-3 -7 13 20.44 1.6
3 -7 -13 21.81 1.87
3 -7 -13 23.07 1.96
-4 7 13 3.29 0.81
4 7 -13 3.79 0.69
4 7 -13 3.78 1.13
-4 -7 13 4.13 0.84
-4 7 -13 3.64 0.96
4 -7 -13 3.3 0.92
-4 7 -13 3.38 0.76
4 7 13 2.99 1.11
-4 7 -13 4.08 0.9
-4 -7 13 3.85 0.81
4 -7 -13 3.26 0.85
0 8 -13 36.73 1.92
0 -8 -13 38.02 2.34
0 -8 13 37.78 2.33
0 8 13 35.27 3.3
0 8 13 34.51 2.98
0 8 -13 122.68 211.2
0 -8 13 38.12 2.28
0 -8 -13 37.24 2.36
1 8 -13 -418.32 198.39
1 8 -13 5.99 1.3
1 8 13 4.15 0.23
2 -8 13 19.9 2.31
2 8 -13 18.57 1.42
2 8 -13 22.19 2
2 8 -13 19.07 1.12
-2 -8 -13 19.68 1.71
-2 8 13 19.21 3.12
2 8 -13 17.51 2.08
-2 8 13 19.39 1.46
2 -8 -13 19.2 1.85
2 8 13 19.3 2.48
2 -8 -13 21.81 1.74
2 -8 -13 20.38 1.8
-2 -8 13 20.87 1.64
-2 8 -13 19.17 1.61
-2 -8 13 22.35 1.65
3 8 -13 7.33 1.24
3 8 -13 6.25 0.76
-3 8 13 4.17 1.12
-3 8 13 5.07 0.83
-3 8 -13 6.92 0.89
3 8 13 4.31 0.99
-3 -8 13 6.52 0.92
3 -8 -13 5.3 0.99
3 -8 -13 5.75 1.07
3 -8 -13 6.26 1.02
-4 8 13 27.49 2.39
4 8 -13 25.61 1.44
-4 8 13 28.28 1.63
4 8 -13 24.13 1.88
4 8 -13 23.67 2.28
4 -8 -13 29.2 1.74
-4 -8 13 26.93 1.63
-4 -8 13 26.65 1.56
-4 8 -13 29.19 2.2
-1 -9 -13 11.48 1.14
1 9 -13 9.93 0.83
-1 9 13 10.69 1.89
1 -9 13 9.52 1.09
-1 -9 -13 11.12 1.33
-1 9 13 12.46 2.2
1 -9 13 8.51 1.18
-1 -9 13 10.02 1.12
1 9 13 9.02 1.56
-1 9 -13 10.96 1.08
1 9 13 12.57 2.14
1 -9 -13 11.53 1.3
-1 -9 13 10.8 1.16
1 -9 -13 11.11 1.24
1 -9 -13 11.08 1.35
-2 9 13 14.6 1.11
2 9 -13 13.08 1.54
-2 9 13 13.89 2.06
-2 9 13 16.24 2.18
-2 -9 -13 14.42 1.46
2 -9 13 12.6 1.28
2 -9 -13 12.74 1.47
2 9 13 18.26 2.09
2 -9 -13 14.3 1.5
-2 -9 13 13.53 1.3
-2 9 -13 15.58 1.28
-2 -9 13 13.31 1.33
2 -9 -13 16.56 1.46
0 0 14 690.93 45.17
0 0 -14 724.9 28.05
0 0 14 716.99 28.53
0 0 -14 701.08 28.07
1 0 -14 262.26 230.65
2 0 -14 77.59 3.75
-2 0 14 59.28 30.76
-2 0 14 82.09 4.19
-2 0 -14 87.24 3.77
2 0 -14 132.55 207.31
-2 0 14 82.22 3.72
-2 0 14 85.48 3.76
2 0 14 70.6 15.99
2 0 -14 85.11 3.75
-2 0 14 75.16 4.23
-2 0 -14 81.27 3.7
3 0 -14 28.72 215.41
-3 0 14 353.33 14.65
-3 0 14 343.23 14.5
-3 0 -14 355.09 13.98
-3 0 14 354.44 14.06
3 0 14 344.5 14.12
-3 0 14 342.65 14
3 0 14 387.03 31.89
-3 0 -14 359.41 14.05
3 0 -14 319.68 13.93
3 0 -14 344.67 14.04
-4 0 -14 42.3 2.42
-4 0 14 43.32 3.15
-4 0 -14 42.73 2.3
-4 0 -14 39.75 2.88
-4 0 14 39.84 3.01
-4 0 14 36.08 2.33
-4 0 14 36.67 2.31
-4 0 -14 44.71 3.12
-4 0 14 40 2.31
-4 0 -14 46.79 2.44
4 0 -14 42.89 3.08
4 0 -14 270.59 253.16
4 0 -14 43.65 2.3
4 0 14 55.95 19.2
4 0 14 42.13 2.58
5 0 14 88.71 4.28
5 0 14 86.95 23.74
5 0 -14 108.37 279.49
-5 0 -14 101.51 4.27
-5 0 -14 92.7 4.25
-5 0 14 84.74 4.31
-5 0 14 87.65 4.14
-5 0 -14 86.74 4.06
5 0 -14 83.13 3.98
6 0 14 1.78 0.93
-6 0 -14 1.45 0.83
-6 0 -14 1.94 0.93
6 0 -14 1.02 0.56
-6 0 -14 1.51 0.77
0 1 -14 516.97 240.54
-1 -1 -14 114.64 4.91
-1 1 14 111.29 5.39
-1 1 14 113.39 23.84
1 1 -14 108.9 4.87
1 1 -14 112.75 4.9
-1 -1 -14 112.52 4.87
1 1 -14 523.26 220.59
1 1 14 122.34 19.63
-1 -1 14 199.18 32.54
1 -1 -14 114.05 4.91
1 1 14 107.05 5.34
-1 1 -14 115.46 4.91
-1 1 -14 113.03 4.88
-1 -1 14 112.57 5.43
-1 -1 14 115.39 4.92
-1 -1 14 114.04 4.88
1 -1 -14 118.27 4.98
-1 -1 14 115.12 5.33
2 1 -14 -92.39 166.91
2 -1 -14 -487.59 297
3 -1 14 87.65 4.11
-3 -1 -14 91.13 3.92
-3 1 14 89.97 4.66
-3 1 14 86.1 3.95
3 -1 14 23.39 115.79
-3 1 14 87.27 3.95
3 1 -14 -153.72 171.24
-3 -1 -14 88.12 3.97
-3 1 14 76.57 4.45
3 1 -14 82.57 3.84
-3 -1 14 84.17 4.14
-3 1 -14 93.77 3.97
-3 1 -14 75.95 4.87
3 -1 -14 76.55 3.87
-3 -1 14 88.25 5.24
3 1 14 86.54 4.1
-3 -1 14 85.97 4.43
3 -1 -14 92.1 4.04
-3 -1 14 88.03 3.95
3 -1 -14 148.83 272.18
-3 1 -14 86.16 3.91
3 1 14 87.23 17.82
-3 1 -14 90.67 4.67
-4 1 14 103.1 5.68
-4 -1 -14 99.78 4.84
-4 1 14 100.22 4.85
-4 1 14 106.33 4.89
-4 -1 -14 117.68 5
-4 -1 -14 105.18 5.27
4 1 -14 116.77 5.77
4 1 -14 106.87 4.81
4 -1 14 115.15 5.1
4 1 -14 40.16 211.52
-4 1 14 107.13 4.91
4 -1 14 18.34 124.15
-4 -1 -14 112.21 5.5
-4 -1 -14 119.7 4.92
-4 1 14 108.54 5.71
-4 -1 14 110.42 4.94
4 -1 -14 114.8 4.94
-4 1 -14 108.4 5.69
-4 1 -14 119.31 5.04
-4 1 -14 114.49 4.96
4 1 14 111.83 5.07
-4 1 -14 112.31 4.88
-4 -1 14 107.69 5.53
-4 1 -14 99.72 5.39
-4 -1 14 110.57 5.64
4 -1 -14 280.94 310.15
4 1 14 99.08 19.51
-4 -1 14 110.24 4.91
5 1 -14 117.82 255.24
5 -1 -14 -502.23 305.08
5 1 14 10.39 0.48
6 1 -14 57.66 2.87
-6 1 14 55.79 2.97
-6 -1 -14 70.44 3.2
-6 -1 -14 71.3 3.11
6 -1 14 66.87 3.24
-6 -1 -14 65.39 4.22
-6 1 14 59.59 3.11
-6 1 14 61.3 3.13
-6 1 -14 63.93 3.2
6 1 14 65.42 3.25
-6 1 -14 60 3.19
-6 -1 14 57.99 3.14
-6 1 -14 69.08 3.09
0 2 -14 205.42 234.25
-1 2 14 24.28 2.21
-1 2 14 13.18 17.37
1 2 -14 -88.09 164.86
-1 -2 -14 21.21 1.49
-1 -2 -14 24.59 1.59
-1 -2 14 22.24 1.54
1 -2 -14 25.29 1.67
-1 -2 14 21.5 2
1 2 14 14.4 12.97
1 -2 -14 21.34 1.6
-1 2 -14 22.67 1.56
-1 -2 14 38.26 41.65
-1 -2 14 23.89 1.6
-1 2 -14 23.05 1.53
-2 2 14 176.33 8.01
-2 2 14 126.58 29.7
-2 -2 -14 181.78 7.4
2 -2 14 126.58 134
2 2 -14 137.85 151.1
-2 -2 -14 181.88 7.34
-2 -2 14 183.24 7.45
-2 2 -14 170.57 8
-2 -2 14 171.38 7.38
-2 -2 14 169.57 7.93
-2 2 -14 181.92 7.43
2 -2 -14 184.3 7.51
2 2 14 153.72 20.09
-2 2 -14 174.67 7.39
2 -2 -14 182.91 7.47
-2 -2 14 176.79 7.87
-3 2 14 17.03 1.45
-3 -2 -14 17.24 1.6
3 2 -14 18.58 1.4
3 2 -14 284.58 174.25
-3 -2 -14 20.69 1.95
3 -2 14 22.1 2.15
-3 2 14 -66.29 45.36
3 -2 14 -78.39 138.78
-3 -2 -14 19.07 1.46
-3 2 -14 17.4 2.22
-3 2 -14 20.28 2.12
-3 -2 14 18.89 1.43
3 2 14 -15.18 13.7
3 -2 -14 19.42 1.69
3 -2 -14 17.7 1.74
-3 2 -14 17.55 1.54
-3 -2 14 24.04 2.18
-3 2 -14 15.11 1.97
3 2 14 19.33 1.92
3 -2 -14 17.83 1.53
-3 -2 14 18.7 1.48
3 2 14 19.08 1.28
-3 2 -14 21.32 1.66
-4 -2 -14 77.12 4.4
-4 2 14 83.35 4
-4 2 14 86.94 4.95
-4 -2 -14 89.55 4.39
-4 -2 -14 94.79 4.14
-4 2 14 85.47 4
4 -2 14 91.94 4.29
-4 -2 -14 93.02 4.04
4 2 -14 95.43 4.84
4 2 -14 -82.47 213.21
4 -2 14 72.71 175.95
4 2 -14 81.3 3.88
-4 -2 14 88.31 4.06
-4 -2 14 87.7 4.8
4 2 14 78.54 3.76
4 -2 -14 90.26 4.11
-4 2 -14 88.32 4.04
-4 2 -14 79.95 4.72
-4 2 -14 90.65 4.17
4 -2 -14 -436.39 409.43
4 2 14 87.52 4.19
-4 2 -14 87.68 4.97
-4 -2 14 90.24 4.11
-4 -2 14 89.88 4.7
-4 2 -14 90.3 4.15
-5 2 14 72.72 3.78
-5 2 14 74.91 3.74
5 2 -14 89.86 4.66
-5 -2 -14 87.47 3.89
-5 2 14 78.19 3.88
5 -2 14 143.96 168.87
-5 -2 -14 90.64 3.98
5 -2 14 82.09 4.02
5 2 -14 -126.74 221.99
5 2 -14 82.46 3.83
5 -2 -14 83.89 3.85
5 2 14 83.14 4.02
-5 -2 14 84.82 3.93
-5 2 -14 84.36 3.98
-5 -2 14 80.88 3.86
-5 2 -14 79.89 3.95
-5 2 -14 80.9 3.83
5 -2 -14 -7.84 436.96
-6 -2 -14 8.12 1.06
6 -2 14 6.1 1.2
-6 2 14 8.36 1.04
6 2 -14 7.71 1.34
-6 2 14 6.91 0.97
6 2 -14 7.65 0.81
-6 2 14 7.4 0.97
-6 -2 14 7.27 0.94
-6 2 -14 7.58 0.97
6 2 14 6.12 1.09
-6 2 -14 5.64 1.01
0 3 -14 -206.96 212.81
0 -3 14 -53.75 31.76
0 -3 -14 1.47 0.68
0 -3 14 1.17 0.69
0 -3 14 0.8 0.64
0 -3 14 2.52 0.96
0 3 14 6.93 14.49
0 -3 -14 2.1 0.73
0 -3 14 -0.25 0.85
-1 3 14 2.47 1.18
-1 3 14 -3.31 20.85
1 -3 14 -118.9 182.4
-1 -3 -14 0.88 0.68
1 3 -14 -9.21 151.61
1 -3 14 -0.63 0.81
-1 -3 -14 0.32 0.65
1 -3 14 0.54 0.79
-1 -3 14 0.59 0.61
-1 -3 14 0.71 0.61
-1 -3 14 -0.21 0.84
1 3 14 -24.2 16.53
-1 3 -14 15.69 38.2
1 -3 -14 1.68 0.75
1 -3 -14 -0.28 0.73
-1 3 -14 -0.84 0.89
-1 3 -14 0.8 0.64
-1 -3 14 0.76 0.86
-2 3 14 -2.58 29.15
-2 -3 -14 19.72 1.51
2 -3 14 -66.74 165.42
2 3 -14 17.2 1.26
-2 3 14 17.68 2.04
-2 -3 -14 20.56 1.49
-2 3 14 17.39 1.45
2 3 -14 118.39 153.19
-2 -3 14 20.65 1.45
-2 3 -14 16.19 1.42
-2 3 -14 18.73 1.96
2 3 14 13.47 13.73
2 -3 -14 19.99 1.63
-2 -3 14 19.23 2.05
2 -3 -14 19.98 1.59
-2 -3 14 19.02 1.47
-2 3 -14 17.23 1.98
-2 3 -14 19.26 1.46
-2 -3 14 19.39 1.86
-2 3 -14 19.61 1.52
2 -3 -14 19.5 1.63
-2 3 -14 21.2 1.56
-3 3 14 167.73 43.82
3 -3 14 236.73 9.64
3 -3 14 206.21 167.8
3 3 -14 215.29 9.23
3 3 -14 192.16 159.52
-3 -3 -14 234.89 9.4
-3 3 14 209.24 9.31
-3 -3 -14 238.11 9.31
-3 3 14 222.04 10.13
-3 -3 -14 228.17 9.62
3 3 -14 251.86 10.85
3 -3 -14 231.19 9.49
3 -3 -14 226.56 9.46
-3 3 -14 205.49 9.84
-3 3 -14 232.77 10.31
-3 -3 14 220.71 9.38
-3 -3 14 221.39 9.9
-3 3 -14 230.21 10.04
-3 -3 14 226.47 10.05
3 -3 -14 230.14 9.49
-3 -3 14 226.83 9.44
3 3 14 224.73 9.46
-3 3 -14 229.74 9.43
-3 3 -14 241.98 9.39
-3 3 -14 218.41 9.39
-4 -3 -14 145.07 5.91
-4 3 14 127.23 6.36
4 3 -14 58.45 173.82
-4 -3 -14 141.2 5.96
4 -3 14 -12.53 181.57
-4 -3 -14 131.24 6.1
-4 3 14 129.14 6.87
4 3 -14 137.74 6.78
4 3 -14 156.39 7.57
4 -3 14 139.5 6.35
-4 -3 14 126 6.46
-4 -3 14 136.69 6
-4 3 -14 126.01 6.74
-4 3 -14 131.67 6
4 -3 -14 143.19 6.94
-4 -3 14 134.64 5.94
4 3 14 133.34 6.53
-4 -3 14 143.97 6.7
-4 3 -14 132.42 6.97
-4 3 -14 139.33 6.01
5 3 -14 21.51 1.58
-5 -3 -14 18.85 1.7
-5 -3 -14 26.24 1.77
5 3 -14 271.77 211.43
5 3 -14 20.74 2.11
-5 3 14 20.8 1.65
-5 3 14 20.51 1.61
-5 3 14 16.89 1.62
5 -3 14 19.38 1.9
5 -3 14 154.77 209
-5 3 -14 24.22 1.88
-5 -3 14 18.51 1.56
5 3 14 19.5 1.84
-5 -3 14 18.64 1.59
-5 3 -14 22.34 1.64
5 -3 -14 22.38 1.7
-5 3 -14 17.67 1.7
6 3 -14 14.9 1.18
-6 3 14 17.29 1.39
-6 -3 -14 15.32 1.48
-6 3 14 11.81 1.28
6 3 -14 16.69 1.8
-6 3 14 13.59 1.29
-6 -3 -14 17.58 1.52
-6 -3 14 16.34 1.33
6 3 14 16.34 1.57
-6 3 -14 14.27 1.37
-6 3 -14 17.59 1.44
-6 3 -14 16.06 1.56
-6 -3 14 15.88 1.37
0 -4 14 11.57 1.19
0 -4 14 14.19 1.35
0 -4 -14 13.16 1.3
0 4 -14 12.42 1.63
0 4 -14 29.3 176.47
0 -4 -14 12.3 1.35
0 4 14 -18.12 16.36
0 4 -14 11.21 1.12
1 4 -14 51.18 2.52
-1 4 14 46.31 21.58
1 4 -14 55.01 166.44
-1 -4 -14 54.57 2.69
-1 4 14 50.31 2.58
1 -4 14 55.11 2.74
1 -4 14 53.93 2.79
-1 -4 -14 51.49 2.7
-1 -4 14 56.23 2.99
-1 -4 14 53.33 3.23
-1 4 -14 57.45 3.55
1 -4 -14 56.85 3.08
-1 -4 14 53.11 2.75
-1 4 -14 61.58 43.39
-1 4 -14 52.47 2.64
1 -4 -14 56.64 2.81
1 -4 -14 52.18 2.76
1 4 14 48.3 17.12
-1 4 -14 58.95 2.69
-2 4 14 19.42 1.52
-2 -4 -14 23.93 1.92
-2 4 14 80.74 30.32
2 -4 14 281.46 279.93
2 4 -14 19.43 1.38
2 4 -14 143.52 151.73
2 4 -14 23.93 1.93
2 4 14 19.06 1.78
-2 -4 14 23.3 1.63
-2 -4 14 21.61 2.19
2 -4 -14 26.87 1.88
-2 4 -14 19.04 2.25
-2 -4 14 23.65 2.12
2 -4 -14 22.56 1.79
-2 4 -14 17.25 3.08
-2 4 -14 20.01 1.64
-2 4 -14 22.15 1.64
-2 4 -14 24.21 1.6
-2 4 -14 24.6 1.67
-2 -4 14 19.62 1.55
3 -4 14 -66.1 236.36
3 4 -14 161.27 158.44
3 4 -14 273.82 11.7
-3 4 14 289.66 56.99
-3 4 14 242.88 13.04
-3 -4 -14 291.42 10.97
-3 -4 -14 276.75 11.02
3 4 -14 269.96 11.5
-3 4 14 275.15 11.03
-3 4 14 251.32 10.97
3 4 -14 263.8 10.88
3 -4 -14 279.63 11.16
-3 4 -14 285.68 11.05
-3 4 -14 244.12 11.82
-3 -4 14 274.08 11.06
3 -4 -14 277.95 11.16
3 4 14 268.76 11.12
-3 4 -14 262 12.03
3 -4 -14 285.96 11.2
-3 4 -14 275.72 11.05
-3 4 -14 260.04 11.02
-3 -4 14 281.43 11.11
-3 4 -14 263.77 10.98
-3 -4 14 275.15 11.65
-3 -4 14 260.58 11.7
-3 4 -14 242.06 10.98
4 4 -14 320.91 179.49
-4 4 14 161.77 84.6
-4 4 14 132.97 6.1
-4 4 14 143.29 6.16
4 -4 14 -204.9 248.25
-4 -4 -14 155.85 6.12
4 4 -14 137.9 5.96
4 4 -14 155.93 6.77
4 4 -14 148.15 6.89
-4 -4 -14 146.4 6.15
4 4 14 144.52 6.26
-4 4 -14 150.67 6.17
4 -4 -14 153.9 6.33
-4 4 -14 133.24 6.16
-4 4 -14 140.91 6.21
-4 4 -14 134.12 6.12
-4 -4 14 143.44 6.18
-4 -4 14 143.95 6.23
-4 4 -14 125.81 6.09
-5 4 14 34.15 2.12
5 4 -14 37.66 2.66
5 4 -14 37.63 3.24
5 4 -14 38.95 2.24
-5 4 14 33.09 2.05
-5 -4 14 35.11 2.04
-5 -4 14 34.71 2.08
5 -4 -14 37.75 2.24
-5 4 -14 27.19 2.34
-5 4 -14 30.85 2.17
-5 4 -14 35.14 2.23
-6 4 14 2.86 0.69
6 4 -14 3.69 0.65
-6 4 14 3.47 0.8
-6 -4 -14 4.12 0.84
6 4 -14 3.75 1.03
6 -4 -14 3.19 0.67
6 4 14 3.07 0.91
-6 4 -14 3.24 0.77
-6 4 -14 3.02 0.81
-6 -4 14 4.23 0.73
-6 -4 14 3.47 0.76
0 -5 14 50.89 2.68
0 5 14 50.3 2.44
0 5 -14 53.86 3.57
0 5 -14 167.43 190.61
0 -5 -14 52.7 2.72
0 5 -14 49.32 2.46
0 -5 -14 49.34 2.71
0 5 14 61.4 23.34
0 -5 -14 52.88 2.74
0 5 -14 49.51 2.48
-1 -5 -14 69.08 3.24
1 -5 14 72.25 3.34
1 5 -14 -5.43 160.78
-1 -5 -14 71.48 3.34
-1 5 14 67.22 27.73
1 -5 14 65.77 3.48
-1 5 14 65.96 3.13
1 5 -14 63.03 3.06
-1 5 -14 60.54 3.13
-1 5 -14 83.95 39.85
-1 -5 14 72.04 3.36
1 5 14 64.03 3.05
-1 -5 14 70.66 3.33
1 -5 -14 75.04 3.48
-1 5 -14 66.75 3.15
-1 -5 14 64.03 3.81
1 5 14 68.84 4.5
1 -5 -14 66.95 3.36
1 -5 -14 70.99 3.39
1 5 14 31.01 33.96
1 5 14 84.26 19.09
-1 5 -14 65.77 4.21
-2 5 14 124.05 39.36
2 5 -14 109.96 4.68
-2 5 14 103.63 4.77
-2 -5 -14 115.5 4.88
2 5 -14 -17.19 159.41
-2 -5 -14 120.83 4.85
2 -5 14 110.05 4.9
2 -5 -14 121.06 5.12
-2 -5 14 114.28 5.51
2 5 14 98.22 4.91
-2 -5 14 109.85 5.59
-2 5 -14 106.91 4.87
-2 5 -14 113.59 4.84
-2 5 -14 138.2 74.71
-2 -5 14 110.77 4.89
-2 5 -14 108.37 5.94
-2 5 -14 102.38 4.77
-2 -5 14 115.64 4.94
2 5 14 96.84 5.81
2 -5 -14 108.08 4.98
-3 5 14 141.25 56.49
3 5 -14 106.77 5.08
3 5 -14 98.3 5.38
-3 -5 -14 102.68 4.59
3 5 -14 95.92 157.91
3 5 -14 102.03 4.4
-3 5 14 96.94 4.54
-3 5 -14 94.8 4.59
3 -5 -14 102.57 4.76
-3 -5 14 102.43 4.62
-3 5 -14 102.51 4.6
-3 5 -14 109.07 4.63
-3 5 -14 99.07 5.88
3 5 14 98.55 4.66
3 -5 -14 108.05 4.79
-3 -5 14 107.95 5.84
3 -5 -14 101.37 4.72
-3 -5 14 98.25 5.23
-3 -5 14 110.43 4.77
4 5 -14 -56.7 209.16
-4 5 14 18.65 1.56
-4 5 14 21.25 1.51
4 -5 14 -639.28 377.66
4 5 -14 18.94 1.22
4 5 -14 21.55 1.57
-4 5 14 35.75 73.29
4 5 -14 15.62 1.92
-4 5 -14 17.88 1.61
4 -5 -14 21.69 1.79
-4 -5 14 20.17 1.54
4 -5 -14 15.4 1.64
-4 -5 14 18.55 1.56
-4 5 -14 13.67 1.74
4 5 14 18.03 1.77
-4 5 -14 21.56 1.62
-4 5 -14 20.34 1.63
-5 5 14 11.63 1.14
5 5 -14 15.28 1.93
-5 5 14 11.08 1.15
5 5 -14 13.7 1.22
5 5 -14 13.28 1.65
-5 5 -14 10.37 1.18
5 -5 -14 13.81 1.44
-5 -5 14 13.18 1.3
-5 -5 14 13.4 1.27
-5 5 -14 14.16 1.35
5 5 14 11.17 1.26
-5 5 -14 10.96 1.19
0 6 -14 -52.71 211.98
0 -6 -14 35.94 2.24
0 6 14 39.79 41.31
0 6 -14 33.9 1.93
0 -6 14 35.54 2.2
0 6 14 30.6 1.8
0 -6 -14 35.14 2.27
0 -6 -14 33.37 2.19
0 -6 14 35.69 2.17
-1 -6 -14 0.2 0.87
-1 6 14 0.91 0.7
-1 6 14 45.23 30.44
1 -6 14 -0.59 0.76
-1 -6 -14 0.06 0.8
1 6 -14 -175.07 166.49
1 6 -14 1.05 0.61
1 -6 14 0.58 0.92
-1 6 14 0.09 0.05
1 6 14 0.9 1.01
-1 6 -14 0.93 0.63
-1 -6 14 0.9 0.77
1 -6 -14 0.14 0.84
-1 -6 14 1.01 0.8
1 -6 -14 -0.32 0.83
1 6 14 0.17 0.06
-1 6 -14 1.76 0.76
1 -6 -14 0.46 0.9
2 -6 14 86.89 4.57
-2 6 14 81.76 3.88
2 6 -14 85.58 3.76
-2 6 14 133.56 41.74
-2 -6 -14 93.41 3.98
-2 -6 -14 85.12 4.11
2 6 -14 20.05 154.86
-2 6 -14 86.93 3.9
2 -6 -14 89.4 4.23
-2 -6 14 92.99 4.09
2 6 14 86.33 5.08
2 -6 -14 84.72 4.1
-2 6 -14 117.46 67.08
-2 6 -14 80.21 4.69
-2 6 -14 85.9 3.91
-2 6 -14 82.49 7.66
-3 6 14 84.7 58.58
3 6 -14 -3.89 157.05
3 6 -14 14.27 1.98
-3 6 14 16.93 1.48
3 6 -14 17.95 1.19
3 6 -14 20.67 1.96
3 6 14 16.67 1.66
-3 6 -14 13.73 1.51
-3 6 -14 17.09 1.5
3 -6 -14 15.82 1.69
-3 -6 14 19.07 1.55
-3 6 -14 17.25 1.6
3 -6 -14 19.99 1.9
-3 -6 14 17.51 1.49
4 6 -14 18.39 1.97
-4 6 14 15.87 1.4
4 6 -14 16.71 1.38
4 6 -14 13.32 1.75
4 6 14 13.72 1.53
-4 -6 14 16.58 1.4
-4 6 -14 15.01 1.49
-4 6 -14 16.92 1.83
-4 6 -14 16.88 1.47
4 -6 -14 14.55 1.44
4 -6 -14 15.44 1.61
-4 -6 14 18.35 1.51
5 6 -14 11.72 1.7
5 6 -14 11.54 1.04
5 6 -14 10.78 1.66
-5 6 14 8.89 1.01
-5 6 -14 9.54 1.26
5 6 14 9.72 1.49
-5 -6 14 10.5 1.11
-5 -6 14 11 1.16
5 -6 -14 8.46 1.01
-5 6 -14 10.01 1.02
-5 6 -14 9.31 1.15
0 7 -14 -118.7 200.07
-1 7 14 103.52 4.56
1 7 -14 -65.29 180.74
-1 7 14 87.77 34.68
1 -7 14 97.58 4.78
1 -7 14 113.45 5.06
1 7 -14 105.09 4.56
-1 -7 -14 110.01 4.92
-1 -7 -14 117 5.79
-1 7 14 106.38 5.81
-1 7 14 112.79 6.31
-1 7 -14 108.24 4.66
1 -7 -14 108.4 5
-1 -7 14 102.13 5.2
1 -7 -14 103.18 4.83
-1 -7 14 108.32 4.85
1 7 14 111.5 6.07
-2 7 14 -67.68 41.3
-2 -7 -14 21.88 1.63
2 7 -14 15 1.77
-2 7 14 19.94 1.48
2 7 -14 19.05 2.28
2 -7 14 18.13 1.6
2 7 -14 17.64 1.2
2 7 -14 79.95 174.94
-2 -7 -14 18.24 1.65
2 7 14 18.79 2.51
2 -7 -14 21.71 1.89
2 -7 -14 19.83 1.81
-2 7 -14 18.47 1.47
-2 7 -14 -71.67 85.25
-2 7 -14 17.71 1.33
-2 -7 14 20.02 1.63
-2 -7 14 22.26 1.67
2 -7 -14 19.76 1.75
3 7 -14 5.03 0.58
3 7 -14 6.27 0.87
-3 7 14 6.13 1.07
3 7 -14 6.29 1.22
-3 -7 14 7.22 0.97
-3 7 -14 4.89 0.92
3 -7 -14 6.85 1.15
-3 7 -14 5.84 1.04
-3 7 -14 5.34 0.76
3 -7 -14 5.32 1.11
3 -7 -14 6.9 1.1
-3 -7 14 5.68 0.88
4 7 -14 0.33 0.52
-4 7 14 -0.21 0.67
4 7 -14 0.87 0.66
4 7 -14 -1.36 0.73
4 7 14 0.01 0.05
4 7 14 0.32 0.9
4 -7 -14 0 0.77
-4 -7 14 0.27 0.62
-4 7 -14 0.49 0.78
-4 7 -14 -0.56 0.71
-4 7 -14 -0.1 0.6
-4 -7 14 0.46 0.6
0 8 14 102.68 5.86
0 8 14 91.38 5.07
0 8 -14 89.37 4.21
0 -8 -14 103.81 4.51
0 -8 14 99.15 4.43
0 -8 -14 98.15 4.51
0 -8 14 94.85 4.44
0 -8 -14 97.7 4.42
1 8 -14 132.29 5.42
1 8 -14 112.8 5.47
-1 8 14 132.67 6.54
-1 -8 -14 122.27 5.71
1 -8 14 123.33 5.66
-1 8 14 148.91 8.13
-1 8 14 142.5 5.38
1 -8 -14 124.08 5.77
1 -8 -14 136.6 5.74
1 8 14 136.68 6.82
-1 -8 14 127.41 5.69
-1 -8 14 130.02 5.73
1 -8 -14 137.07 5.81
-2 -8 -14 36.91 2.34
-2 8 14 43.77 3.28
-2 8 14 46.17 3.58
2 8 -14 37.56 2.15
2 8 -14 48.21 2.53
-2 8 14 45.28 2.17
2 8 -14 42.43 1.97
2 -8 -14 41.48 2.43
-2 -8 14 42.67 2.32
2 -8 -14 45.63 2.56
-2 8 -14 43.39 2.22
2 -8 -14 37.62 2.87
2 8 14 43.27 3.21
3 8 -14 8.85 1.32
-3 8 14 12.95 1.19
3 8 -14 13.83 1.51
3 8 -14 11.4 1.01
-3 -8 14 10.63 1.12
3 -8 -14 9.95 1.13
-3 8 -14 11.83 1.26
-3 -8 14 10.28 1.22
3 8 14 10.51 1.78
3 -8 -14 10.93 1.22
3 -8 -14 12.28 1.39
-1 -9 -14 55.66 2.72
-1 9 14 54.86 2.2
-1 9 14 53.83 3.33
1 -9 14 52.82 2.7
1 9 -14 53.94 2.42
-1 9 14 54.85 3.65
-1 -9 -14 52.69 2.75
-1 -9 14 54.96 2.77
1 -9 -14 55.64 2.83
1 -9 -14 56.25 2.85
1 9 14 56.13 3.58
-1 -9 14 57.42 2.76
1 -9 -14 52.55 2.81
-1 9 -14 55.44 2.49
-2 9 14 9.08 1.51
-2 -9 -14 10.92 1.22
-2 9 14 10.81 1.95
-2 -9 14 8.03 0.95
-2 -9 14 7.46 0.91
-2 9 -14 10.65 1.06
2 9 14 11.17 1.81
2 -9 -14 9.92 1.22
2 -9 -14 8.57 1.09
2 -9 -14 7.47 1.01
0 0 -15 0.75 0.66
0 0 15 0.66 0.94
0 0 -15 0.29 0.61
0 0 15 6.93 14.33
1 0 15 10.79 16.32
-1 0 15 6.66 23.43
1 0 -15 33.76 264.9
2 0 15 42.03 18.06
-2 0 15 31.6 2.56
-2 0 15 32.54 1.92
2 0 -15 31.58 1.91
-2 0 15 26.17 2.39
-2 0 -15 31.53 1.91
-2 0 15 48.21 32.52
2 0 -15 32.47 2.06
2 0 -15 296.49 241.6
-2 0 15 31.48 1.89
-2 0 -15 31.39 1.9
3 0 -15 -231.99 212.17
-3 0 15 60.14 2.93
-3 0 15 64.01 2.99
-3 0 15 56.21 3.64
-3 0 -15 55.24 3.57
3 0 -15 64.25 3.3
-3 0 15 57.66 3.54
-3 0 -15 57.01 3.25
-3 0 -15 63.78 3.04
-3 0 15 53.54 2.89
3 0 15 50.67 19.15
3 0 -15 53.5 2.85
-3 0 -15 61.28 2.98
3 0 15 57.97 3.15
4 0 -15 483.67 315.67
-4 0 15 188.58 9.22
-4 0 -15 213.78 8.64
-4 0 -15 222.45 8.6
4 0 -15 209.2 8.5
-4 0 15 209.75 8.59
-4 0 15 184.71 8.47
4 0 15 207.93 8.71
4 0 15 162.26 26.34
-4 0 15 199.8 8.53
-4 0 -15 204.92 8.52
-5 0 -15 2.72 1.01
-5 0 -15 1.16 0.86
5 0 -15 15.71 317.14
5 0 -15 -0.23 0.59
-5 0 15 0.53 0.77
5 0 15 1.46 0.98
-5 0 -15 -0.08 0.78
-5 0 15 0.96 0.7
-6 0 15 42.94 2.41
-6 0 -15 49.01 2.41
-6 0 -15 45.32 2.51
-6 0 15 42.26 2.31
6 0 15 44.56 2.56
0 -1 15 119.34 21.74
0 -1 -15 103.68 4.55
0 -1 15 102.92 5.17
0 -1 -15 104.69 4.59
0 -1 15 101.68 5.06
0 1 -15 105.45 4.54
0 1 15 102.31 5.08
0 1 -15 386.45 320.59
0 1 -15 105.53 4.56
0 1 15 92.13 22.37
-1 1 15 440.17 41.64
1 1 -15 351.59 14.65
-1 -1 -15 373.07 14.62
1 1 -15 183.57 243.36
1 -1 15 372.7 35.71
1 1 -15 356.83 14.62
-1 -1 -15 370.05 14.67
-1 1 15 375.42 15.19
1 1 15 347.01 31.89
-1 -1 15 326.3 14.84
1 -1 -15 375.98 14.66
-1 1 -15 366.25 14.62
1 -1 -15 375.98 14.71
-1 -1 15 399.45 49.49
-1 -1 15 352.05 15.11
-1 -1 15 367.67 14.62
-1 1 -15 369.25 14.67
-1 -1 15 367.52 15.21
2 1 -15 -112.81 200.36
2 -1 15 86.02 4.14
-2 1 15 73.22 33.21
-2 1 15 78.26 4.32
-2 -1 -15 80.84 3.67
-2 -1 -15 79.57 3.61
2 -1 15 72.04 28.98
2 1 15 48.73 16.79
2 -1 -15 80.16 3.69
2 -1 -15 -19.56 335.09
2 -1 -15 81.98 4.1
-2 -1 15 78.79 3.67
-2 1 -15 76.51 3.64
-2 -1 15 76.9 4.21
-2 -1 15 75.48 3.62
-2 -1 15 80.63 4.19
-2 1 -15 77.62 3.66
2 -1 -15 76.84 3.67
-3 -1 -15 166.69 7.55
-3 -1 -15 180.06 7.07
-3 -1 -15 178.27 7.14
3 1 -15 170.06 7.28
-3 1 15 160.43 7.02
-3 -1 -15 146.77 6.97
-3 1 15 160.38 7.76
3 1 -15 152.03 6.94
3 -1 15 178.88 7.29
3 1 -15 76.49 177.31
-3 1 15 160.38 7.61
-3 -1 15 169.23 7.06
-3 -1 15 151.3 6.99
3 1 15 172.7 7.23
-3 1 -15 179.22 7.17
3 -1 -15 146.01 6.97
-3 1 -15 165.23 7.51
-3 1 -15 174.18 7.09
3 -1 -15 171.92 7.13
-3 -1 15 168.43 8.24
3 1 15 213.15 27.56
-3 -1 15 164.03 7.09
-3 -1 15 171.02 7.77
3 -1 -15 -114.56 291.91
-3 1 -15 175.37 7.81
-3 1 -15 179.17 7.08
4 -1 15 176.35 7.44
-4 1 15 170.47 7.22
4 1 -15 187.45 8.16
4 1 -15 160.59 7.12
-4 -1 -15 167.63 7.72
-4 1 15 157.31 7.17
-4 -1 -15 161.59 7.18
4 1 -15 379.94 266.32
-4 1 15 155.37 7.16
-4 -1 -15 178.09 7.31
-4 1 15 165.52 9.23
-4 -1 -15 183.29 7.26
-4 -1 15 166.46 7.23
4 1 15 153.94 23.06
-4 1 -15 176.41 7.33
4 1 15 171.81 7.39
-4 1 -15 181.05 7.3
-4 1 -15 170.88 8.15
4 -1 -15 170.63 7.22
-4 -1 15 165.48 8.06
4 -1 -15 -346.48 382.99
-4 1 -15 175.52 7.22
-4 1 -15 162.37 8.36
-4 -1 15 169.33 7.27
-5 -1 -15 70.44 3.38
5 1 -15 67.6 272.32
-5 1 15 57.81 3.19
-5 1 15 61.52 3.26
5 1 -15 66.74 3.19
-5 1 15 65.66 3.22
5 -1 15 68.15 3.48
-5 -1 -15 74.66 3.41
-5 -1 -15 65.1 3.25
5 1 15 69.08 3.48
-5 1 -15 65.5 3.37
-5 1 -15 72.95 3.44
-5 1 -15 67.63 3.26
5 -1 -15 69.22 3.21
-5 -1 15 63.9 3.25
-5 -1 15 63.55 3.27
5 -1 -15 -54.86 368.69
-6 1 15 14.04 1.28
-6 -1 -15 18.91 1.71
-6 -1 -15 16.04 1.54
6 1 -15 14.23 1.12
-6 1 15 12.33 1.35
6 -1 15 17.05 1.71
-6 -1 -15 19.07 1.95
6 1 15 15.85 1.64
-6 1 -15 20.07 1.5
-6 -1 15 16.68 1.37
-6 1 -15 16.47 1.54
-6 -1 15 14.98 1.42
-6 1 -15 18 1.71
0 2 -15 408.95 268.78
0 2 15 15.07 15.8
0 -2 15 -9.17 25.83
-1 2 15 165.43 7.51
1 2 -15 13.87 197.42
-1 2 15 159.74 28.6
-1 -2 -15 168.62 6.96
-1 -2 -15 166.54 6.89
1 -2 15 184.85 28.33
-1 -2 15 164.43 7.56
-1 2 -15 162.16 6.9
-1 -2 15 165.87 7.45
-1 -2 15 166.09 6.95
-1 2 -15 160.24 6.92
-1 -2 15 162.96 6.91
1 -2 -15 167.02 6.97
1 2 15 168.15 25.56
1 -2 -15 166.97 7.01
-2 -2 -15 85.56 3.81
2 2 -15 72.79 3.65
-2 2 15 80.44 3.76
2 -2 15 87.79 4.13
-2 2 15 85.19 4.56
-2 -2 -15 88.67 3.88
-2 2 15 55.12 34.47
2 2 15 79.42 17.92
2 -2 -15 89.52 3.95
-2 2 -15 81.27 5.91
-2 -2 15 88.72 3.87
2 -2 -15 83.99 3.9
-2 2 -15 85.11 3.86
-2 2 -15 80.07 3.83
2 2 15 79.55 3.97
2 -2 -15 83.46 3.91
-2 -2 15 90.62 4.69
-2 -2 15 81.6 3.81
2 2 15 79.11 3.62
-2 2 -15 89.55 3.86
-2 -2 15 81.98 4.33
3 2 -15 206.3 8.51
-3 2 15 196.94 8.55
3 -2 15 219.29 8.88
-3 2 15 207.22 9.42
-3 2 15 164.38 61.62
-3 -2 -15 186.86 8.72
-3 -2 -15 225.33 8.68
-3 -2 -15 215.39 8.57
3 -2 15 179.29 147
-3 -2 -15 199.75 8.99
3 2 -15 52.23 179.73
3 -2 -15 208.81 8.63
3 2 15 213.86 8.75
-3 -2 15 205.93 9.3
3 -2 -15 217.79 8.72
3 2 15 204.43 8.32
3 -2 -15 180.77 9.05
-3 -2 15 199.25 9.16
-3 2 -15 218.53 8.62
-3 -2 15 210.41 8.67
-3 2 -15 204.21 9.22
-3 2 -15 204.97 9.4
-3 2 -15 206.73 8.64
-3 2 -15 207.82 8.64
-3 -2 15 206.81 8.6
3 2 15 198.41 26.1
-4 2 15 110.94 5.07
-4 -2 -15 121.06 5.06
4 2 -15 124.69 6.64
4 2 -15 91.84 195.14
4 2 -15 103.82 4.88
-4 -2 -15 99.68 5.37
-4 -2 -15 119.51 4.99
-4 -2 -15 100.11 5.22
4 -2 15 111.39 5.67
-4 2 15 101.98 5.84
4 -2 15 306.43 159.3
-4 2 -15 114.55 5.08
-4 -2 15 109.61 5.67
-4 2 -15 118.03 5.09
4 -2 -15 112.1 5.55
-4 -2 15 109.61 5
4 2 15 108.7 5.16
-4 2 -15 102.66 5.86
-4 -2 15 102.87 5.65
-4 2 -15 114.2 5.05
-4 2 -15 108.75 5.69
-4 -2 15 111.25 4.96
-5 2 15 52.26 2.89
5 2 -15 -77.86 243.42
5 -2 15 58.62 3.18
-5 -2 -15 64.27 3.03
-5 2 15 48.76 2.83
5 2 -15 58.71 3.56
-5 -2 -15 61.2 3.05
5 2 -15 57.93 2.87
-5 2 -15 61.64 2.95
-5 2 -15 61.42 3.1
-5 -2 15 57.68 2.95
5 -2 -15 59.32 2.89
-5 -2 15 55.68 2.89
-5 2 -15 54.41 3.02
5 2 15 53.08 3.07
-6 2 15 1.77 0.72
-6 2 15 1.4 0.71
-6 2 15 1.36 0.78
-6 -2 -15 1.93 0.88
6 -2 15 1.35 0.97
-6 -2 -15 1.97 0.84
6 2 -15 1.22 0.53
-6 2 -15 0.97 0.76
-6 -2 15 1.93 0.72
-6 2 -15 1.34 0.89
6 2 15 0.52 0.87
-6 2 -15 0.6 0.76
-6 -2 15 1.29 0.66
0 -3 -15 77.16 3.66
0 3 -15 -130.68 253.23
0 -3 15 72.38 4.14
0 -3 -15 79.51 3.6
0 3 15 63.02 19.02
0 -3 15 79.02 3.62
0 -3 15 80.47 3.63
1 3 -15 187.7 207.81
-1 3 15 167.62 25.77
-1 -3 -15 174.27 7.14
1 3 -15 156.77 7.02
-1 3 15 162.57 7.05
-1 -3 -15 173.25 7.19
1 -3 -15 177.56 7.23
-1 -3 15 178.6 7.22
1 -3 -15 183.72 7.29
-1 3 -15 169.86 7.11
-1 -3 15 171.91 7.85
-1 3 -15 174.64 7.88
1 3 15 161.45 23.02
-1 3 -15 159.19 7.11
-1 3 -15 168.89 7.12
-1 -3 15 163.37 7.69
1 -3 -15 162.62 7.19
1 3 15 187.42 7.31
2 3 -15 87 4.05
2 -3 15 39.2 195.02
2 3 -15 339.57 185.87
-2 3 15 91.86 4.16
-2 3 15 96.08 5.04
2 3 -15 98.86 4.17
-2 3 15 175.97 39.17
2 -3 -15 95 4.38
-2 3 -15 89.83 4.23
2 -3 -15 95.64 4.34
2 3 15 119.77 20.59
-2 -3 15 88.4 4.23
2 3 15 88.95 4.45
2 3 15 92.26 3.98
-2 -3 15 96.58 4.25
-2 3 -15 86.19 4.2
2 -3 -15 96.55 4.34
-2 3 -15 93.53 4.92
-2 3 -15 104.78 4.29
-2 -3 15 100.88 4.97
-2 3 -15 94.21 4.25
-2 3 -15 101.79 5.16
-3 3 15 225.41 9.73
-3 -3 -15 234.28 10.08
-3 -3 -15 252.25 9.75
-3 -3 -15 236.93 9.79
-3 3 15 163.41 52.92
-3 3 15 230.09 10.63
3 -3 15 182.5 189.49
3 3 -15 247.18 10.51
3 3 -15 21.75 174.59
3 3 -15 232.18 9.67
3 -3 -15 243.97 9.91
-3 3 -15 245.71 9.83
-3 -3 15 226.13 10.36
-3 -3 15 238.66 10.51
-3 -3 15 238.72 9.85
3 3 15 240.27 9.91
-3 -3 15 234.45 9.8
-3 3 -15 219.71 9.95
-3 3 -15 225.26 10.46
-3 3 -15 235.48 10.74
-3 3 -15 266.72 9.85
3 -3 -15 238.6 9.88
-3 3 -15 227.49 9.81
3 -3 -15 241.15 9.86
4 -3 15 149.04 6.4
-4 3 15 128.55 6.07
4 -3 15 146.5 199.3
4 3 -15 132.23 5.95
-4 -3 -15 150.73 6.23
-4 -3 -15 153.86 6.14
4 3 -15 147.58 6.85
4 3 -15 245.14 207
-4 -3 15 143.19 6.16
4 3 15 137.11 6.26
-4 -3 15 142.39 6.2
-4 3 -15 132.02 6.14
-4 3 -15 152.09 6.16
4 -3 -15 140.85 6.19
-4 3 -15 138.3 6.2
-5 -3 -15 10.06 1.17
-5 3 15 7.88 1.12
5 3 -15 9.73 1.03
5 3 -15 9.41 1.63
-5 3 15 9.21 1.19
-5 -3 -15 8.04 1.15
5 -3 -15 10.62 1.22
-5 -3 15 8.59 1.07
-5 3 -15 7.13 1.06
-5 3 -15 8.73 1.09
5 3 15 6.73 1.18
-5 3 -15 9.61 1.29
-5 -3 15 8.5 1.08
-6 -3 -15 21.03 1.55
-6 3 15 16.22 1.4
-6 3 15 18.55 1.38
-6 -3 -15 17.99 1.47
6 3 -15 17.46 1.22
-6 3 -15 14.7 1.47
-6 -3 15 18.71 1.42
6 3 15 19.04 1.63
-6 -3 15 20.01 1.41
-6 3 -15 15.68 1.38
-6 3 -15 20.88 1.49
0 4 -15 221.3 209.38
1 4 -15 62.72 3.08
1 4 -15 64.98 4.03
-1 4 15 63.92 3.12
1 4 -15 64.81 3.07
-1 4 15 97.05 29.7
1 -4 15 67.79 3.22
-1 -4 -15 68.98 3.27
-1 -4 -15 69.64 3.44
1 4 -15 14.19 190.39
-1 4 -15 67.05 3.3
-1 -4 15 67.12 3.28
1 4 15 59 20.87
-1 4 -15 66.74 3.14
1 -4 -15 72.48 3.42
-1 -4 15 70.04 3.27
-1 -4 15 66.84 3.96
-1 -4 15 67.71 3.88
-1 4 -15 65.07 4.08
1 -4 -15 66.19 3.3
1 -4 -15 71.02 3.37
2 -4 15 582.61 287.17
2 4 -15 243.65 180.72
-2 -4 -15 132.4 5.38
2 4 -15 118.76 5.22
-2 4 15 95.61 35.61
-2 4 15 117.13 5.32
-2 -4 -15 119.98 5.4
-2 4 -15 114.32 5.32
-2 -4 15 128.89 6.19
2 -4 -15 133.15 5.57
-2 -4 15 120.65 5.98
2 -4 -15 122.28 5.49
-2 4 -15 131.74 6.47
-2 4 -15 137.74 5.43
2 4 15 120.38 5.07
-2 -4 15 123.5 5.45
-2 4 -15 120.18 5.31
-2 -4 15 125.94 5.42
2 -4 -15 128.34 5.58
2 4 15 117.94 5.49
3 4 -15 -20.63 175.55
-3 -4 -15 37.8 2.12
-3 4 15 34.49 2.05
-3 4 15 -70.93 51.55
3 -4 15 284.99 264.01
-3 4 15 35 2.47
3 4 -15 29.55 2.55
-3 -4 -15 33.61 2.02
3 4 -15 31.22 2.05
3 -4 -15 30.4 2.22
3 -4 -15 32.62 2.16
-3 -4 15 29.7 2.57
-3 4 -15 29.31 1.99
3 -4 -15 35.49 2.54
-3 -4 15 32.08 2.74
-3 -4 15 33.22 2.02
-3 4 -15 35.81 2.45
-3 4 -15 33.59 3.08
-3 -4 15 32.9 2.04
-3 4 -15 29.68 2.12
3 4 15 33.79 2.23
-3 4 -15 30.08 1.99
-3 4 -15 28.46 1.96
4 4 -15 -125.64 191.22
4 4 -15 29.38 2.26
4 -4 15 380.97 345.1
5 4 -15 88.38 3.95
-5 -4 -15 87.13 3.97
-5 4 15 85.76 3.88
-5 -4 -15 91.89 3.98
5 4 -15 90.52 4.56
-5 4 15 78.81 3.88
-5 4 -15 79.69 3.99
5 4 15 79.16 4.03
-5 -4 15 88.02 3.96
-5 -4 15 86.05 3.98
5 -4 -15 88.86 3.96
-5 4 -15 88.85 3.95
0 5 -15 246.26 222.17
0 -5 -15 58.01 3.06
0 -5 15 62.51 3.05
0 5 -15 55.94 2.75
0 -5 -15 54.66 2.97
0 5 15 60.75 25.38
0 -5 -15 63.95 3.08
0 -5 15 59.9 3.02
0 5 -15 58.95 2.82
0 5 15 58.57 2.75
-1 -5 -15 26.64 1.91
-1 -5 -15 28.09 1.86
-1 5 15 -0.53 27.76
1 5 -15 -332.49 202.58
-1 5 15 26.66 1.71
1 5 -15 28.04 1.67
1 -5 15 28.02 1.9
1 -5 15 26.44 1.95
-1 -5 15 26.39 2.42
-1 -5 15 26.45 1.87
-1 5 -15 27.54 1.78
-1 5 -15 29.06 1.7
-1 -5 15 28.68 1.94
1 5 15 21.88 19.5
1 -5 -15 27.95 2.02
1 5 15 25.84 1.52
1 5 15 45.89 36.35
1 5 15 27.79 3
1 -5 -15 26.19 1.95
-1 5 -15 25.29 2.66
1 -5 -15 27.26 1.98
-2 -5 -15 87.55 3.98
-2 5 15 83.91 3.89
2 5 -15 83.44 3.76
2 5 -15 89.4 166.81
-2 -5 -15 88.34 3.95
-2 5 15 118.06 42.12
-2 -5 15 90.55 4.02
2 -5 -15 86.86 4.11
2 -5 -15 92.89 4.21
-2 5 -15 91.69 3.95
2 5 15 78.57 4.06
-2 -5 15 79.69 5.08
-2 5 -15 82.47 3.87
-2 -5 15 84.75 4.01
2 5 15 79.2 4.94
-3 5 15 63.36 3.17
3 5 -15 66.37 3.02
3 5 -15 -71.56 164.57
-3 -5 -15 70.45 3.25
-3 5 15 26.86 57.93
-3 -5 -15 63.12 3.22
3 5 -15 63.82 3.74
-3 5 -15 61.39 3.18
3 -5 -15 68.98 3.46
-3 5 -15 70.94 3.25
3 -5 -15 67.36 3.36
3 -5 -15 68.51 3.41
-3 -5 15 64.6 3.26
3 5 15 65.96 3.32
-3 5 -15 61.14 3.18
-3 -5 15 68.63 3.25
4 5 -15 70.19 4.21
-4 5 15 65.99 3.33
4 5 -15 73.1 3.41
4 5 -15 74.9 3.98
-4 5 15 64.48 3.2
-4 -5 -15 73.47 3.46
4 5 -15 69.98 3.15
-4 5 -15 65.05 3.39
-4 5 -15 67.19 3.39
4 -5 -15 73.08 3.53
-4 -5 15 71.5 3.38
4 5 15 71.94 3.84
-4 5 -15 78.11 3.44
-4 -5 15 72.27 3.44
5 5 -15 2.86 0.66
-5 5 15 1.22 0.76
5 5 -15 2.19 0.79
5 5 -15 2.82 0.96
5 -5 -15 0.99 0.77
-5 -5 15 3.1 0.74
-5 5 -15 2.06 0.93
-5 -5 15 2.42 0.72
5 5 15 2.42 0.9
-5 5 -15 1.44 0.77
0 6 -15 -143.23 212.51
0 6 15 57.28 26.19
-1 -6 -15 48.89 2.57
1 -6 15 46.22 3.44
-1 -6 -15 47.04 2.83
-1 6 15 44.61 2.29
1 6 -15 44.99 2.26
1 6 -15 10.66 201.15
-1 6 15 10.97 32.98
-1 6 -15 45.25 2.4
1 6 15 42.6 3.62
1 -6 -15 44.42 2.62
1 -6 -15 42.86 2.54
-1 -6 15 46.53 2.58
-1 6 -15 41.27 2.25
-2 -6 -15 36.97 2.55
2 6 -15 36.02 1.85
-2 6 15 36.5 2.04
2 6 -15 28.39 178.1
-2 6 15 24.52 42.7
-2 -6 -15 34.74 2.19
-2 6 -15 34.68 1.98
-2 -6 15 33.53 2.14
-2 6 -15 -8.23 76.17
2 -6 -15 36.19 2.61
2 -6 -15 35.36 2.24
2 6 15 37.7 3.17
2 -6 -15 37.21 2.4
-2 6 -15 35.86 2.09
-2 -6 15 35.3 2.36
3 6 -15 54.99 2.53
-3 -6 -15 56.3 2.89
-3 6 15 73.38 56.27
-3 6 15 53.41 2.73
3 6 -15 -3.22 167.4
-3 6 -15 52.28 2.8
-3 -6 15 53.59 2.79
3 -6 -15 53.01 2.91
3 -6 -15 54.88 3.02
3 6 15 47.21 3.84
-3 6 -15 54.28 2.73
-3 -6 15 55.35 2.83
-3 6 -15 58.45 2.75
3 -6 -15 58.61 2.99
4 6 -15 29.98 2.23
4 6 -15 32.07 1.82
-4 6 15 29.57 1.8
-4 -6 15 28.93 1.79
4 -6 -15 29.39 1.98
-4 6 -15 29.73 1.82
-4 6 -15 30.27 1.79
4 6 15 25.46 1.94
-4 6 -15 28.04 1.86
-4 -6 15 29.51 2.29
4 -6 -15 28.91 1.9
5 6 -15 25.07 1.48
5 6 -15 25.91 1.85
5 6 -15 27.34 2.03
-5 6 15 24.14 2.08
5 6 15 21.09 1.67
-5 6 -15 25.15 1.61
-5 6 -15 24.83 1.95
-5 -6 15 24.44 1.52
-5 -6 15 23.28 1.57
5 -6 -15 27.5 1.79
0 7 15 19.38 2.86
0 -7 15 21.22 1.69
0 -7 -15 17.98 1.76
0 -7 -15 16.18 1.6
0 7 -15 157.39 254.59
0 -7 -15 19.4 1.79
0 7 -15 17.72 1.36
0 7 15 18.54 1.17
0 -7 15 17.16 1.78
-1 -7 -15 0.44 0.9
-1 7 15 0.87 1.44
1 -7 15 0.22 0.99
-1 7 15 0.39 0.62
-1 -7 -15 -0.13 0.83
-1 7 15 -17.15 35.02
-1 7 15 -0.28 1.01
1 -7 15 0.37 0.82
1 7 -15 0.21 0.57
1 7 -15 189.77 197.81
1 7 15 0.47 0.91
1 -7 -15 -0.09 0.9
-1 7 -15 0.36 0.67
1 -7 -15 1.06 0.96
-1 -7 15 -0.06 0.71
1 7 15 -0.01 0.05
-1 7 -15 20.99 284.18
-1 -7 15 0.83 0.87
1 -7 -15 -0.14 0.81
-2 -7 -15 121.61 5.03
-2 7 15 114.43 4.87
2 7 -15 108.78 4.73
-2 -7 -15 113.22 5.07
2 7 15 111.55 5.97
-2 7 -15 118.17 4.92
-2 -7 15 115.39 5.05
2 -7 -15 118.55 5.18
-2 -7 15 111.24 5.03
2 -7 -15 118.03 5.15
2 -7 -15 110.47 5.16
-2 7 -15 105.82 4.77
3 7 -15 45.71 2.02
-3 7 15 45.77 2.29
3 7 -15 45.28 2.29
3 7 -15 40.9 2.71
-3 -7 15 47.57 2.37
3 -7 -15 41.95 2.45
-3 7 -15 45.63 2.33
3 -7 -15 44.25 2.52
3 -7 -15 44.68 3.12
-3 7 -15 38.89 2.13
4 7 -15 22.98 1.42
4 7 -15 23.91 1.78
4 7 -15 26.54 1.93
-4 7 15 22.63 1.54
-4 7 -15 23.63 1.94
-4 -7 15 23.05 1.48
-4 -7 15 25.54 1.59
-4 7 -15 19.92 1.35
4 -7 -15 22.83 1.68
0 8 15 12.26 2.3
0 -8 -15 10.67 1.23
0 -8 15 9.91 1.23
0 -8 15 10.41 1.44
0 -8 -15 11.62 1.32
0 -8 -15 11.31 1.3
0 8 -15 9.79 1.06
1 8 -15 45.21 2.44
-1 8 15 54.57 2.31
1 8 -15 53.06 2.38
1 -8 15 49.84 2.66
-1 -8 -15 48.85 2.72
-1 8 15 56.46 3.92
-1 8 15 46.88 3.28
-1 8 -15 51.92 2.49
1 -8 -15 48.95 3.61
1 8 15 55.15 3.72
-1 -8 15 53.37 2.72
1 -8 -15 55.46 2.85
1 -8 -15 52.83 2.74
2 8 -15 57.32 2.78
-2 -8 -15 55.52 2.95
-2 8 15 62.04 2.75
-2 8 15 62.66 3.73
-2 8 15 62.8 4.1
2 8 -15 60.84 2.6
2 -8 -15 60.97 3.04
-2 -8 15 59.98 2.96
2 8 15 59.25 3.68
2 -8 -15 57.43 3.04
-2 8 -15 60.77 2.82
-2 -8 15 62.09 2.95
2 -8 -15 59.99 3.11
-3 8 15 4.82 0.75
-3 8 15 4.9 1.4
3 8 -15 5.06 0.65
3 -8 -15 5.17 0.91
-3 -8 15 4.18 0.78
3 -8 -15 4.28 1.01
3 -8 -15 5.63 0.9
-3 8 -15 5.69 0.87
-3 -8 15 5.96 0.84
-1 -9 -15 53.79 2.62
-1 9 15 50.25 3.1
-1 -9 -15 50.33 2.67
1 9 -15 50.77 2.23
1 -9 15 49.25 2.51
-1 9 15 56.01 3.52
1 -9 -15 50.47 2.58
1 -9 -15 54.13 2.71
1 9 15 55.24 4.18
-1 -9 15 52.63 2.59
-1 9 -15 54.19 2.39
1 -9 -15 53.26 2.68
1 9 15 53.04 2.08
0 0 16 15.2 20.75
0 0 16 13.39 1.67
0 0 -16 9.89 1.09
0 0 -16 9.08 1.04
-1 0 -16 5.58 0.91
1 0 16 -4.05 22.89
1 0 -16 5.48 0.91
1 0 -16 6.08 0.92
-1 0 16 31.98 29.23
-1 0 -16 7.58 0.98
-1 0 16 7.45 1.41
-2 0 16 415.01 17.34
-2 0 -16 418.13 16.68
2 0 16 430.74 16.85
-2 0 -16 427.56 16.64
2 0 -16 394.37 16.57
2 0 16 412.81 38.04
-2 0 16 400.79 16.55
2 0 -16 423.36 16.66
-2 0 16 313.36 47.02
-2 0 16 426.26 16.64
-2 0 -16 414.42 16.61
2 0 -16 -303.77 311.94
2 0 -16 415.68 16.63
-3 0 16 110.29 5.16
-3 0 16 118.29 5.24
3 0 -16 113.44 5.16
3 0 -16 -151.51 294.71
-3 0 16 113.87 6.01
-3 0 -16 117.55 5.22
3 0 16 138.29 25.6
3 0 -16 129.14 5.28
-3 0 -16 126.27 5.29
-3 0 -16 116.82 5.96
3 0 16 129.36 5.49
-3 0 16 116.38 5.98
-3 0 -16 116.79 5.27
-4 0 16 60.65 3.17
-4 0 -16 66.66 3.3
4 0 16 65.81 3.45
-4 0 -16 68.55 3.41
-4 0 -16 60.08 4.54
-4 0 16 64.97 3.2
-4 0 -16 64.41 3.22
4 0 -16 61.11 3.1
-4 0 -16 71.36 5.14
-4 0 16 66.13 4.55
4 0 -16 -45.6 296.29
4 0 16 26.7 23.98
-5 0 -16 29.67 2.04
5 0 16 26.28 2.12
5 0 -16 24.57 1.9
-5 0 16 24.91 1.71
-5 0 -16 28.86 1.97
-5 0 16 20.94 1.75
-5 0 -16 26.65 1.86
-6 0 16 4.2 0.71
-6 0 -16 3.73 0.99
6 0 16 2.69 0.99
-6 0 16 5.01 0.87
-6 0 -16 3.71 0.88
0 -1 -16 -0.14 0.66
0 -1 -16 0.75 0.69
0 1 -16 0.27 0.65
0 1 -16 0.58 0.67
0 1 16 18.62 20.28
0 -1 16 -24.57 23.86
0 -1 16 -1.4 0.9
1 1 -16 249.42 10.14
1 1 -16 235.31 10.12
1 1 -16 257.7 286.56
-1 1 16 246.53 10.79
-1 -1 -16 246.08 10.13
-1 -1 -16 250.44 10.19
1 -1 16 267.01 35.57
-1 -1 16 249.05 10.82
1 -1 -16 243.15 10.16
1 1 16 277.99 33.42
-1 -1 16 316.74 45.84
1 -1 -16 253.29 10.22
-1 -1 16 248.93 10.97
-1 1 -16 239.84 10.13
1 -1 -16 243.79 10.24
-1 1 -16 258.98 10.42
-1 1 -16 250.97 10.18
-1 -1 16 248.19 10.14
2 -1 16 366.83 38.26
-2 1 16 346.12 14.34
-2 1 16 531.7 62.36
-2 -1 -16 363.79 14.47
2 1 -16 -112.58 263.38
2 1 -16 363.75 14.43
-2 -1 -16 375.66 14.44
2 1 -16 331.73 14.32
-2 1 16 370.54 15.18
-2 -1 -16 326.67 14.33
-2 -1 16 371.93 14.46
2 -1 -16 323.32 14.37
-2 -1 16 386.07 15.38
-2 1 -16 366.43 14.45
2 -1 -16 349.1 14.44
2 1 16 384.64 14.91
-2 1 -16 368.58 15.13
-2 1 -16 365.23 14.47
2 1 16 367.19 35.03
2 -1 -16 353.51 14.46
-2 -1 16 361.8 14.43
-2 -1 16 338.22 14.97
-2 -1 16 330.23 14.33
-2 1 -16 378.57 14.49
3 -1 16 51.78 23.17
-3 -1 -16 55.78 2.95
-3 1 16 58.27 2.92
-3 -1 -16 66.13 3.68
3 -1 16 63.75 3.32
-3 1 16 57.67 3.02
-3 -1 -16 60.77 3.03
3 1 -16 251.9 203.79
3 1 -16 62.43 2.96
3 1 -16 57.45 2.9
-3 -1 -16 64.68 3.05
-3 1 16 59.24 3.91
-3 1 -16 54.11 3.53
-3 1 -16 59.35 3.83
-3 -1 16 61.92 3.81
-3 -1 16 51.01 2.89
3 1 16 64.51 21.13
3 -1 -16 55.96 2.94
3 -1 -16 64.54 3.08
-3 1 -16 65.88 3.06
-3 1 -16 57.32 3.01
-3 -1 16 56.16 2.97
-3 -1 16 60.32 2.97
3 1 16 65.59 3.28
-3 -1 16 54.86 3.64
-3 1 -16 62.37 3.1
3 -1 -16 273.76 410.54
-4 1 16 78.34 3.8
4 1 -16 124.79 264.54
-4 -1 -16 74.26 3.79
-4 -1 -16 91.51 3.96
4 1 -16 78.15 3.73
-4 1 16 79.16 4.34
4 -1 16 86.06 26.91
4 -1 16 85.55 4.12
4 1 16 93.49 21.71
-4 -1 16 80.81 3.85
4 1 16 79.6 4.03
4 -1 -16 -556.53 378.39
4 -1 -16 81.14 3.83
-4 1 -16 88.74 3.91
-4 1 -16 85.98 3.97
5 1 -16 39.2 2.37
5 -1 16 39.93 2.54
-5 -1 -16 45.44 2.49
-5 -1 -16 42.99 2.45
-5 1 16 34.77 2.11
-5 -1 -16 40.31 2.25
-5 1 16 38.16 2.22
-5 1 16 37.03 2.26
-5 1 -16 45.29 2.36
-5 -1 16 37.7 2.24
-5 1 -16 39.37 2.38
5 -1 -16 36.62 2.54
-5 1 -16 45.83 2.52
-5 -1 16 37.59 2.23
5 1 16 41.38 2.53
-6 -1 -16 19.24 1.58
-6 1 16 18.64 1.76
-6 -1 -16 23.24 1.74
-6 1 16 21.97 1.52
-6 -1 -16 22.62 1.45
6 -1 16 20.46 1.79
-6 1 -16 22.79 1.56
-6 1 -16 21.57 1.74
6 1 16 20 1.76
-6 1 -16 19.78 1.57
-6 -1 16 17.76 1.8
-6 -1 16 19.6 1.44
0 -2 -16 84.15 3.85
0 -2 16 126.52 34.15
0 2 -16 79.7 3.74
0 2 -16 230.86 298.5
0 2 16 117.23 26.48
0 -2 -16 85.2 3.79
0 2 -16 83.78 3.74
0 2 -16 78.5 3.75
0 -2 16 90.14 4.59
0 2 16 79.73 3.64
1 -2 16 51.33 23.43
1 2 -16 -308.37 258.74
-1 2 16 23.43 22.53
1 2 16 -0.73 16.12
-2 2 16 13.41 1.98
-2 -2 -16 15.41 1.48
-2 2 16 14.7 1.31
-2 -2 -16 11.49 1.35
2 2 -16 -2 211.05
-2 2 16 48.69 37.91
-2 -2 -16 13.32 1.42
2 2 -16 13.03 1.17
2 2 -16 13.29 1.59
-2 2 -16 10.77 1.79
-2 2 -16 15.79 1.42
2 -2 -16 15.99 1.51
2 2 16 14.81 1.66
-2 2 -16 14.98 1.39
-2 -2 16 15.91 1.82
-2 -2 16 14.41 1.37
2 2 16 15.2 1.19
2 2 16 16.75 16.7
-2 -2 16 12.78 1.72
-2 -2 16 14.93 1.34
-2 2 -16 13.03 1.36
-2 -2 16 12.19 1.16
2 -2 -16 13.64 1.32
2 -2 -16 14.74 1.45
2 -2 -16 13.63 1.44
-3 2 16 156.23 6.71
-3 2 16 165.08 7.64
3 2 -16 -44.21 204.64
-3 -2 -16 166.83 6.76
3 2 -16 170.02 6.73
-3 2 16 138.51 50.27
3 -2 16 167.64 7.08
-3 -2 -16 158.7 7.23
-3 -2 -16 159.12 6.79
3 2 -16 152.68 6.64
-3 2 -16 149.64 7.58
-3 2 -16 159.77 6.8
-3 2 -16 154.82 7.43
3 2 16 159.15 6.92
-3 -2 16 168.66 7.61
3 2 16 154.64 23.34
-3 -2 16 157.83 6.77
3 -2 -16 166.08 6.87
-3 2 -16 147.01 6.78
3 2 16 154.85 6.45
3 -2 -16 149.7 6.72
-3 -2 16 152.33 7.41
-3 -2 16 158.5 6.8
4 2 -16 136.72 239.27
-5 2 16 43.04 2.48
-5 2 16 40.6 2.51
5 -2 16 49.16 2.83
-5 -2 -16 53.09 2.7
5 2 -16 49.48 3.11
5 2 -16 48.95 2.66
-5 -2 -16 49.6 2.65
5 -2 -16 52.85 2.52
-5 -2 16 45.61 2.54
-5 2 -16 53.57 2.76
-5 -2 16 45.87 2.49
5 2 16 44.03 2.74
-5 2 -16 44.88 2.57
6 -2 16 0.05 0.06
-6 -2 -16 0.67 0.83
-6 -2 -16 1.01 0.75
-6 2 16 -0.58 0.69
-6 2 16 0.62 0.88
-6 2 16 -0.03 0.63
6 2 -16 0.11 0.48
-6 -2 16 0.07 0.55
-6 -2 16 -0.74 0.63
6 2 16 0 0.06
-6 2 -16 0.4 0.82
-6 2 -16 -0.45 0.69
6 2 16 0.29 0.86
-6 2 -16 1.05 0.73
0 3 -16 -708.67 312.11
0 3 16 1.33 19.72
1 3 -16 32.86 1.89
-1 3 16 51.2 25.45
1 3 -16 368.11 228.52
1 3 -16 33.47 1.97
-1 -3 -16 36.44 2.09
-1 3 16 35.72 1.97
-1 -3 -16 30.42 2
1 -3 16 55.24 58.36
1 3 16 33.79 2.36
-1 -3 16 35.55 2.71
-1 3 -16 34.67 1.97
-1 3 -16 32.77 1.96
-1 -3 16 36.36 2.08
-1 3 -16 31.4 2.01
-1 -3 16 32.93 2.76
1 -3 -16 36.82 2.09
1 -3 -16 39.38 2.23
-1 3 -16 33.48 2.79
-1 -3 16 35.96 2.05
1 3 16 31.79 19.02
-1 3 -16 35.59 1.97
-1 -3 16 34.8 2.01
2 3 -16 367.65 15.87
-2 3 16 395.94 15.96
-2 -3 -16 406.16 16.07
2 3 -16 387.18 195.86
2 3 -16 391.8 15.94
-2 -3 -16 408.24 16.01
2 3 16 399.54 16.15
2 3 16 324.98 34.89
-2 3 -16 434.03 16.05
2 -3 -16 402.79 16.11
-2 -3 16 397.98 16.83
-2 3 -16 389.48 15.97
2 -3 -16 414.88 16.14
-2 -3 16 411.52 16.09
-2 3 -16 396.03 16.93
-2 3 -16 389.1 16.03
-2 3 -16 401.02 16.28
-2 -3 16 390.59 16.04
-2 -3 16 382.16 16.63
2 -3 -16 417.45 16.17
-2 3 -16 393.66 16.68
3 -3 16 465 220.93
-3 -3 -16 349.28 12.97
3 3 -16 267.89 181.43
-3 3 16 300.45 12.89
3 3 -16 317 12.85
-3 3 16 101.9 106.52
-3 -3 -16 329.07 12.98
-3 3 16 310.16 14.12
-3 3 -16 307.3 14.08
-3 -3 16 318.74 13.01
3 -3 -16 330.27 13.05
-3 -3 16 322.03 12.97
-3 -3 16 325.03 13.79
3 3 16 328.17 13.08
-3 3 -16 327.42 13
-3 3 -16 304.14 13.01
3 -3 -16 320.53 13
3 -3 -16 325.25 13.06
-3 3 -16 324.42 14.04
3 3 16 297.18 12.6
-3 3 -16 306.67 12.96
4 -3 16 69.75 213.23
-4 -3 -16 15.9 1.5
-4 3 16 13.21 1.45
4 3 -16 17.25 1.81
4 3 -16 14.15 1.2
-4 -3 -16 12.82 1.53
4 3 -16 131.2 217.76
4 -3 -16 17.1 1.56
-4 -3 16 16.09 1.44
-4 3 -16 14.44 1.47
4 3 16 14.13 1.49
-4 3 -16 15.72 1.54
-4 3 -16 13.07 1.5
-4 -3 16 14.34 1.48
5 3 -16 11.41 1.59
5 3 -16 10.67 1.14
-5 -3 -16 10.34 1.21
-5 3 16 10.35 1.28
-5 -3 -16 11.69 1.25
-5 3 16 9.5 1.07
5 3 16 8.39 1.21
-5 3 -16 12.29 1.4
-5 -3 16 11.16 1.28
-5 3 -16 8.19 1.35
-5 -3 16 10.59 1.12
-5 3 -16 11.92 1.39
5 -3 -16 10.87 1.29
6 -3 16 0.07 0.07
6 3 -16 0.21 0.45
-6 3 16 0.39 0.58
-6 3 16 0.33 0.66
-6 -3 -16 0.06 0.66
-6 3 -16 0.79 1.11
6 3 16 1.03 0.85
-6 3 -16 0.06 0.7
-6 -3 16 1.3 0.69
-6 -3 16 0.18 0.54
6 3 16 0.09 0.08
0 4 16 57.95 23.72
0 4 -16 -271.41 248.43
1 4 -16 -103.21 218.45
1 4 -16 22.25 1.54
-1 4 16 22.63 1.61
-1 4 16 -21.44 25.36
1 -4 16 21.82 1.67
-1 -4 -16 21.86 1.68
-1 -4 -16 23.93 1.73
1 4 -16 23.71 1.49
-1 -4 -16 22.19 1.72
-1 4 -16 23.87 1.58
-1 -4 16 21.34 1.8
-1 -4 16 23.71 1.69
-1 4 -16 22.6 1.61
1 4 16 36.54 21.96
1 -4 -16 20.97 1.86
-1 4 -16 766.93 352.75
-1 -4 16 26.72 2.36
1 -4 -16 23.34 1.75
1 4 16 23.85 1.45
-1 -4 16 21.67 1.71
-1 4 -16 21.72 2.35
1 -4 -16 25.7 1.87
1 4 16 20.93 2.12
-2 4 16 124.88 49.86
-2 -4 -16 128.23 5.34
2 4 -16 110.63 5.12
-2 4 16 116.32 5.23
2 4 -16 225.58 224.02
-2 -4 -16 121.56 5.35
-2 -4 16 119.3 5.99
-2 -4 16 123.05 5.35
-2 -4 16 125.7 6.28
-2 4 -16 117.39 5.24
2 -4 -16 124.19 5.46
2 -4 -16 121.93 5.42
2 4 16 116.78 5.45
-2 4 -16 120.42 6.39
2 4 16 116.37 4.97
-2 4 -16 132.47 5.34
2 -4 -16 126.93 5.51
-2 -4 16 121.64 5.36
-2 4 -16 123.89 5.3
-3 4 16 24.44 1.68
-3 -4 -16 25.42 1.82
3 4 -16 -108.25 174.68
-3 4 16 -35.31 57.44
-3 -4 -16 21.41 2
-3 4 16 22.41 1.66
3 -4 16 559.96 288.6
3 4 -16 22.85 1.47
3 -4 -16 20.69 1.79
3 -4 -16 21.16 1.96
-3 4 -16 20.48 1.66
-3 -4 16 21.64 1.69
-3 -4 16 22.45 1.67
-3 4 -16 18.5 1.68
3 -4 -16 22.73 1.83
3 4 16 22.4 1.98
-3 4 -16 19.32 1.8
-3 4 -16 22 1.72
-4 -4 -16 115.62 5.37
-4 4 16 119.1 5.3
-4 -4 -16 135.31 5.43
4 4 -16 129.72 6.09
4 4 -16 117.65 5.18
4 -4 16 -385.29 373.8
4 4 -16 132.13 6.1
-4 4 16 112.51 5.31
4 4 -16 283.65 230.39
-4 4 -16 117.28 5.44
4 4 16 117.8 5.49
-4 -4 16 121.42 5.45
-4 -4 16 122.18 5.41
-4 4 -16 134.84 5.45
4 -4 -16 125.78 5.49
5 4 -16 15.39 1.27
5 4 -16 16.01 1.67
-5 4 16 15.53 1.3
-5 4 16 14.58 1.38
-5 -4 -16 12.58 1.42
-5 -4 -16 17.48 1.58
5 4 16 12.09 1.33
-5 4 -16 11.46 1.26
-5 -4 16 14.92 1.3
-5 4 -16 17.03 1.45
5 -4 -16 15.58 1.42
-5 -4 16 13.81 1.34
0 5 -16 -338.39 268.03
0 5 16 -54.34 27.51
-1 5 16 102.54 4.54
1 -5 16 98.72 4.62
-1 5 16 99.25 34.74
-1 -5 -16 108.18 4.69
1 5 -16 103.82 4.52
1 5 -16 217.71 207.89
-1 -5 -16 91.28 4.62
-1 -5 -16 101.97 4.71
1 5 16 103.08 4.35
-1 5 -16 100.16 7.46
-1 5 -16 99.68 4.53
1 5 16 120.51 23.11
-1 5 -16 107.51 4.56
-1 -5 16 110.27 4.71
1 -5 -16 108.39 4.8
1 -5 -16 103.56 4.75
-1 -5 16 102.84 4.69
1 -5 -16 104.44 4.8
1 5 16 108.47 5.91
2 5 -16 33.55 1.86
-2 -5 -16 38.93 2.2
-2 5 16 35.55 2.07
2 5 -16 114.21 183.18
-2 5 16 77.28 40.94
-2 -5 16 37.04 2.17
2 -5 -16 33.41 2.23
-2 -5 16 36.28 2.24
-2 5 -16 32.99 2.09
-2 5 -16 37.99 2.07
2 -5 -16 39.59 3.44
2 5 16 30.58 2.34
-3 -5 -16 346.74 12.73
3 5 -16 313.55 12.56
3 5 -16 237.64 218.32
-3 -5 -16 298.73 12.7
-3 5 16 295.93 12.63
-3 5 -16 339.64 12.72
-3 5 -16 310.66 12.65
3 5 16 301.87 12.76
3 -5 -16 312.36 12.81
3 -5 -16 307.83 12.8
-3 -5 16 311.2 12.76
-3 -5 16 306.53 12.78
-4 -5 -16 10.98 1.38
4 5 -16 14.07 1.56
4 5 -16 12.82 1.25
-4 5 16 13.09 1.37
4 5 -16 13.46 1.05
-4 -5 -16 12.62 1.26
4 -5 -16 13.45 1.5
-4 -5 16 10.53 1.18
-4 5 -16 12.81 1.24
4 5 16 11.83 1.32
-4 -5 16 12.54 1.25
-4 5 -16 14.5 1.39
5 5 -16 9.29 1.28
-5 -5 -16 6.61 0.95
-5 5 16 7.21 0.9
5 5 -16 7.03 0.79
-5 5 16 5 0.7
5 5 16 6.75 1.03
-5 -5 16 7.24 0.88
-5 -5 16 8.14 0.95
-5 5 -16 6.82 0.88
5 -5 -16 6.37 0.88
-5 5 -16 6.63 1.01
0 6 -16 173.99 249.3
-1 -6 -16 16.24 1.65
1 6 -16 -252.97 209.28
1 6 -16 19.09 1.35
-1 -6 -16 20.19 2.18
1 -6 16 16.67 1.59
-1 6 16 -56.66 35.51
-1 6 16 19.22 1.42
-1 -6 -16 18.04 1.69
1 -6 -16 19.84 2.04
-1 6 -16 17.43 1.49
-1 6 -16 17.36 1.31
1 -6 -16 20.49 1.8
1 6 16 16.29 2.55
-1 6 -16 238.15 397.98
-1 -6 16 18.32 1.58
1 -6 -16 19.36 1.67
-2 6 16 -31.75 50.65
2 6 -16 55.87 282.66
-2 -6 -16 53.39 2.81
-2 6 16 51.79 2.6
2 6 -16 48.95 2.44
-2 -6 -16 56.1 2.79
2 6 16 48.86 3.6
-2 -6 16 50.71 2.75
2 -6 -16 54.5 2.99
2 -6 -16 51.09 2.81
2 -6 -16 53.45 2.94
-2 6 -16 53.36 2.58
-2 -6 16 53.84 2.75
-2 6 -16 52.62 2.67
-3 6 16 19.32 2.01
3 6 -16 24.75 1.44
-3 -6 -16 23.27 1.74
-3 -6 16 24.48 1.68
-3 6 -16 24.07 1.67
3 -6 -16 24.54 1.93
3 -6 -16 20.46 1.81
-3 6 -16 24.23 1.57
3 -6 -16 22.85 2.64
-3 -6 16 21.54 1.69
-4 6 16 4.39 0.81
4 6 -16 5.62 0.79
4 6 -16 5.86 1.16
-4 -6 -16 5.31 0.97
4 -6 -16 4.41 0.92
-4 6 -16 5.9 0.94
-4 -6 16 5.59 0.88
-4 -6 16 5.22 0.82
4 6 16 2.97 1.06
-4 6 -16 3.97 0.79
0 -7 -16 150.11 6.51
0 -7 -16 136.37 7
0 -7 16 146.03 6.42
0 -7 16 146.91 6.4
0 7 -16 148.78 6.19
0 7 16 162.86 7.78
0 -7 -16 152.75 6.47
-1 -7 -16 115.62 5.01
1 7 -16 111.95 4.7
1 -7 16 103.37 4.86
-1 7 16 116.33 6.33
-1 -7 -16 110.12 5.02
-1 -7 16 110.58 4.94
1 -7 -16 113.99 5.1
-1 -7 16 106 4.92
1 7 16 107.45 6.98
-1 7 -16 112.78 4.78
1 -7 -16 117.16 5.1
-2 -7 -16 30.46 2.02
-2 -7 -16 31.39 2.03
2 7 -16 27.54 1.54
-2 7 16 29.61 1.74
2 7 16 27.59 2.58
2 -7 -16 30.44 2.08
2 -7 -16 30.72 2.14
-2 7 -16 30.95 1.86
2 -7 -16 31.03 2.06
-2 -7 16 31.84 1.94
-2 -7 16 28.35 1.87
3 7 -16 24.25 1.54
3 7 -16 25.1 1.3
-3 7 16 24.8 1.57
-3 -7 -16 24.49 1.82
-3 7 -16 23.29 1.43
-3 -7 16 25.74 1.66
-3 -7 16 24.01 1.68
3 -7 -16 26.94 1.85
3 -7 -16 23.33 1.9
3 -7 -16 23.5 1.75
-3 7 -16 26.03 1.73
0 -8 -16 6.13 0.98
0 8 -16 5.62 0.73
0 -8 16 3.33 0.94
0 -8 16 6.11 0.93
0 -8 -16 6.18 1.03
1 -8 16 35.27 2.05
1 8 -16 30.92 2.04
1 8 -16 36.38 1.79
-1 -8 -16 32.7 2.17
1 8 16 40.97 3.06
-1 8 -16 37.67 1.91
-1 -8 16 32.89 2.08
1 -8 -16 37.98 2.24
-1 -8 16 34.88 2.09
1 -8 -16 42.8 2.24
1 -8 -16 44.27 2.36
-2 8 16 44.84 3.23
2 8 -16 38.73 2
-2 8 16 39.19 2.7
-2 8 16 43.52 2.01
2 8 -16 41.6 1.91
-2 -8 -16 36.26 2.21
-2 -8 16 37.98 2.17
2 8 16 40.01 2.76
2 -8 -16 39.73 2.34
-2 -8 16 37.82 2.13
-2 8 -16 41.56 2.07
2 -8 -16 38.95 2.27
2 -8 -16 41.28 2.27
0 0 17 21.37 22.94
1 0 -17 441.03 17.77
-1 0 17 464.6 18.13
1 0 17 428.16 43.33
-1 0 17 422.6 17.21
-1 0 -17 445.43 17.32
1 0 -17 430.1 17.36
-1 0 -17 425.12 17.37
-1 0 -17 442.75 17.35
1 0 -17 419.11 17.33
1 0 -17 409.42 17.86
-2 0 -17 63.83 3.08
2 0 -17 51.93 2.91
2 0 -17 60.28 2.94
2 0 -17 64.34 3
2 0 -17 -105.17 425.43
2 0 17 65.62 3.42
-2 0 17 133.04 58.3
-2 0 -17 54.9 2.99
-2 0 -17 60.51 2.93
2 0 17 52.65 22.35
-2 0 17 59.84 2.92
-2 0 17 66.06 3.93
-3 0 -17 7.05 1.7
-3 0 17 12.21 1.86
3 0 -17 172.43 338.66
-3 0 -17 9.85 1.19
-3 0 17 10.93 1.29
-3 0 -17 8.71 1.1
-3 0 -17 9.58 1.25
3 0 -17 10.35 1.12
3 0 17 9.29 1.35
3 0 17 20.06 42.38
3 0 -17 8.51 1
-3 0 17 11 1.12
-4 0 -17 90.83 4.29
-4 0 17 91.61 4.27
4 0 17 73.78 27.58
-4 0 -17 103.65 4.51
4 0 -17 95.57 4.23
-4 0 -17 94.73 4.39
-4 0 17 89.29 4.24
4 0 17 98.99 4.58
4 0 -17 27.8 367.73
-5 0 -17 116.25 5.23
5 0 -17 104.55 4.95
-5 0 17 114.99 5.25
5 0 17 117.35 5.34
-5 0 -17 130.52 5.31
-5 0 17 114.57 5.15
-5 0 -17 127.44 5.17
-6 0 -17 58.58 2.93
-6 0 -17 61.63 2.78
-6 0 -17 66.55 3.02
-6 0 17 52.8 2.76
6 0 17 61.17 3.05
0 -1 -17 169.04 7.48
0 1 -17 168.79 7.11
0 1 -17 176.66 7.2
0 1 -17 166.34 7.14
0 -1 -17 168.83 7.14
0 1 17 169.45 7.02
0 1 17 170.74 29.82
0 -1 17 169.4 7.04
0 -1 17 104.97 39.62
0 -1 17 172.67 7.97
0 1 17 169.35 8.31
0 -1 -17 175.42 7.18
-1 1 17 109.13 5.5
-1 -1 -17 107.09 4.76
1 1 -17 98.52 4.71
-1 -1 -17 96.61 4.63
1 -1 17 112.49 25.83
-1 1 17 43.87 30.24
1 1 -17 73.32 385.06
-1 -1 -17 111.93 4.79
1 1 -17 100.82 4.67
1 1 17 118.76 5.39
1 -1 -17 105.07 4.77
1 1 17 120.36 26.22
-1 1 -17 114.28 5.12
1 1 17 118.13 5.06
-1 1 -17 103.51 4.72
1 -1 -17 109.88 4.91
-1 -1 17 119.13 6.4
1 -1 -17 106.85 4.8
-1 -1 17 98.36 4.57
-1 1 -17 101.37 4.72
-1 -1 17 165.31 46.3
-2 -1 -17 296.34 12.9
-2 1 17 315.31 12.9
2 -1 17 347.36 13.28
2 -1 17 354.64 41.12
2 1 -17 330.16 12.98
-2 -1 -17 309.42 13.01
-2 1 17 367.5 76.35
-2 -1 -17 337.68 13.02
2 1 -17 292.81 12.87
-2 1 17 315.81 13.75
2 1 -17 870.77 317.42
2 -1 -17 321.21 13.02
2 1 17 333.3 12.81
-2 1 -17 335.06 12.98
-2 -1 17 332.2 13.84
2 1 17 267.19 35.86
-2 1 -17 326.52 13.01
-2 -1 17 314.41 12.89
-2 -1 17 312.3 12.97
-2 1 -17 294.81 12.99
-2 1 -17 337.48 13.76
2 1 17 339.62 13.21
-2 -1 17 330.14 15.17
2 -1 -17 297.93 12.93
2 -1 -17 315.49 13
-2 -1 17 310.81 12.97
2 -1 -17 331.99 13.03
3 -1 17 129.59 5.68
3 -1 17 157.56 35.81
3 1 -17 116.27 5.24
-3 -1 -17 111.84 5.24
3 1 -17 127.46 5.32
-3 1 17 120.21 6.28
3 1 -17 287.05 255.67
-3 -1 -17 123.48 5.41
-3 1 17 113.52 5.25
-3 -1 -17 137.29 5.43
-3 -1 17 123.34 7.98
-3 1 -17 119.81 5.39
-3 -1 17 122.99 5.36
-3 -1 17 117.72 5.31
3 -1 -17 110.34 5.28
-3 -1 17 111.08 5.23
-3 1 -17 115.78 6.58
3 1 17 122.64 25.18
-3 -1 17 117.74 6.21
-3 1 -17 129.02 5.36
3 -1 -17 124.68 5.4
3 1 17 125.74 5.57
-3 1 -17 128.74 5.45
4 1 -17 26.27 1.71
4 -1 17 3.85 27.23
4 -1 17 27.75 2.3
-4 1 17 27.6 1.84
-4 -1 -17 27.44 1.88
4 1 -17 -411.57 287.75
-4 -1 -17 28.05 1.95
-4 1 -17 25.87 1.93
-4 -1 17 28.54 2.13
4 -1 -17 29.43 1.86
-4 1 -17 28.94 1.94
-4 -1 17 29.14 1.88
4 -1 -17 832.72 513.88
4 1 17 26.38 2.19
4 1 17 29.07 1.55
-4 -1 17 26.45 1.86
4 1 17 13.6 21.36
-5 -1 -17 44.98 2.43
-5 1 17 36.74 2.16
5 1 -17 37.91 2.05
-5 -1 -17 38 2.28
-5 1 17 31.81 2.13
5 -1 17 42.59 2.58
-5 -1 -17 38.16 2.17
-5 1 -17 42.7 2.27
5 1 17 39.02 2.43
-5 -1 17 37.79 2.66
-5 1 -17 40.64 2.44
-5 1 -17 35.75 2.25
6 -1 17 15.8 1.54
-6 1 17 13.82 1.56
6 1 -17 13.48 0.98
-6 -1 -17 15.16 1.23
-6 -1 -17 14.01 1.36
-6 -1 -17 15.84 1.52
-6 1 17 16.29 1.28
-6 1 -17 16.2 1.55
6 1 17 13.98 1.55
-6 -1 17 13.23 1.14
-6 1 -17 16.55 1.3
-6 1 -17 13.18 1.35
0 2 17 8.63 0.91
0 -2 -17 7.84 1.06
0 2 -17 7.27 0.95
0 2 -17 7.33 0.98
0 2 -17 11.24 1.15
0 -2 17 -27.46 40.43
0 2 17 14.66 22.8
0 2 -17 7.01 0.95
-1 -2 -17 1.44 0.88
-1 -2 -17 0.53 0.72
1 2 -17 -134.64 277.41
1 -2 17 -13.05 28.96
-1 2 17 -4.69 25.18
-1 -2 -17 2.14 0.84
1 2 -17 0.36 0.59
-1 2 17 1.37 0.69
1 2 -17 -0.2 0.55
-1 -2 17 -0.04 0.7
1 2 17 1.28 0.65
1 -2 -17 0.67 0.73
-1 2 -17 0.29 0.72
-1 2 -17 1.69 0.72
-1 -2 17 1.9 1.17
1 2 17 -9.57 18.63
-1 2 -17 0.24 0.68
-1 -2 17 0.54 1.08
1 2 17 0.16 1.03
-1 2 -17 0.57 0.74
1 -2 -17 1.67 0.8
1 2 17 0.15 0.08
-1 -2 17 2.07 1.2
-2 -2 -17 127.35 5.34
2 2 -17 109.2 5.13
-2 2 17 119.27 5.22
-2 -2 -17 119.7 5.34
-2 2 17 119.44 6.21
-2 -2 -17 108.67 5.21
2 2 -17 388.86 243.64
2 2 -17 125.77 5.25
-2 2 17 215.56 48.88
2 -2 17 61.85 25.17
2 -2 -17 124.09 5.37
-2 -2 17 122.33 5.31
-2 2 -17 116.15 5.33
2 -2 -17 121.67 5.39
-2 2 -17 128.07 5.37
-2 -2 17 119.09 5.21
-2 -2 17 124.6 5.35
2 -2 -17 112.09 5.28
2 2 17 139.79 25.12
-2 2 -17 120.11 5.96
-2 2 -17 122.8 6.18
2 -2 -17 118.97 5.36
2 2 17 122.35 5.08
-2 -2 17 128.77 6.16
2 2 17 122.47 5.51
-2 -2 17 116.83 6.04
-2 2 -17 136.37 5.35
3 2 -17 201.43 256.2
3 -2 17 26.67 26.97
-3 2 17 24.66 80.96
-4 -2 -17 21.97 1.77
4 2 -17 -59.53 306.74
4 -2 17 24.88 2.16
-4 2 17 20.93 1.64
-4 -2 -17 24.01 1.89
4 -2 17 4.8 31.96
-4 -2 -17 19.02 1.59
4 2 -17 21.14 1.48
-4 -2 17 20.25 1.61
4 2 17 22.9 2.01
-4 -2 17 20.39 1.66
-4 2 -17 20.57 1.73
4 -2 -17 21.83 1.67
-4 2 -17 25.5 1.79
-4 2 -17 24.44 1.96
-5 -2 -17 4.73 1.71
5 2 -17 7.17 0.86
-5 2 17 8.44 0.99
-5 -2 -17 6.93 1.12
-5 -2 -17 6.61 0.97
5 -2 -17 7.67 0.95
-5 -2 17 5.86 1.2
5 2 17 7.22 1.17
-5 2 -17 5.69 1.1
-5 2 -17 8.77 1.06
0 3 17 39.11 2.06
0 -3 -17 40.04 2.26
0 -3 -17 37.43 2.31
0 -3 17 39.42 2.21
0 3 17 63.34 25.32
0 3 -17 37.52 2.07
0 3 -17 38.81 2.09
0 3 -17 20.64 389.63
0 -3 -17 36.04 2.19
1 3 -17 -53.51 263.82
-1 3 17 -36.49 26.01
1 -3 17 -47.24 37.54
1 3 17 0.97 0.09
-1 3 -17 5.03 1.43
-1 -3 17 7.42 1.56
-1 -3 17 3.06 1.34
1 3 17 29.67 22.44
-2 3 17 17.88 35.71
2 3 -17 12.91 1.24
-2 -3 -17 18.07 1.57
2 3 -17 63.32 211.17
2 3 -17 15.05 1.33
2 -3 17 -10.1 31.56
-2 -3 -17 17.48 1.56
-2 3 -17 15.98 1.47
-2 -3 17 13.83 1.36
2 3 17 17.33 1.85
-2 3 -17 17.11 1.48
2 3 17 15.7 1.24
-2 3 -17 16.01 1.5
-2 -3 17 16.25 1.47
-2 3 -17 16.94 2.2
-2 -3 17 16.61 2.09
2 -3 -17 18.48 1.68
-2 3 -17 15.87 2.12
2 -3 -17 19.81 1.72
-2 3 -17 14.94 1.51
-2 -3 17 13.74 1.86
2 -3 -17 17.22 1.61
-2 -3 17 17.43 1.47
-3 3 17 88.48 4.01
3 3 -17 84.85 3.89
3 3 -17 -201.31 222.47
-3 3 17 41.77 60.02
-3 -3 -17 96.11 4.13
3 3 17 88.86 4.26
3 -3 -17 90.63 4.41
3 -3 -17 96.01 4.19
3 3 17 75.6 3.62
-3 3 -17 77.54 4.1
-3 3 -17 77.54 4.63
-3 3 -17 96.22 4.09
-3 -3 17 90.22 4.07
-3 3 -17 89.01 4.13
-3 -3 17 88.49 4.32
4 3 -17 168.96 7.79
4 3 -17 146.79 6.56
4 3 -17 146.33 245.89
-4 -3 -17 170.43 6.79
-4 -3 -17 157.59 6.77
-4 3 17 145.49 6.66
-4 3 -17 163.86 6.82
-4 -3 17 151.05 6.72
4 3 17 152.67 6.86
4 -3 -17 154.66 6.75
-4 3 -17 172.12 6.78
-4 -3 17 154.78 6.77
5 3 -17 16.96 1.29
-5 3 17 15.21 1.33
-5 3 17 14.57 1.4
-5 -3 -17 17.71 1.54
-5 -3 -17 17.39 1.73
-5 3 -17 12.81 1.37
-5 3 -17 17.57 1.65
-5 3 -17 16.88 1.46
-5 -3 17 14.95 1.36
5 3 17 15.55 1.68
5 -3 -17 16.16 1.39
-5 -3 17 14.86 1.33
0 4 17 3.31 26.36
0 4 -17 3.26 0.77
0 -4 -17 2.89 0.91
0 -4 17 2.15 0.88
0 -4 -17 3.8 0.86
0 4 17 2.47 0.73
0 4 -17 2.87 0.7
0 -4 17 2.48 0.84
0 4 -17 1.46 1.45
0 -4 -17 3.58 0.96
0 4 -17 -395.22 305.87
-1 4 17 11.34 48.39
1 4 -17 -160.63 246.09
1 4 17 -8.58 31.93
-2 -4 -17 140.48 5.74
-2 4 17 145.46 47.22
-2 4 17 128.25 5.59
-2 -4 -17 121.43 5.67
2 4 -17 230.72 227.77
2 4 -17 123.98 5.49
-2 4 -17 144.77 5.67
2 -4 -17 125.89 5.79
2 4 17 131.29 5.97
-2 -4 17 130.13 6.62
-2 -4 17 128.43 5.7
2 -4 -17 143.97 5.85
-2 4 -17 121.94 5.82
-2 4 -17 135.95 6.88
-2 -4 17 126.33 5.71
-2 -4 17 123.95 6.45
-3 4 17 -41.94 63.99
3 4 -17 -439.44 203.77
-4 4 17 15.12 1.37
-4 -4 -17 14.57 1.53
4 4 -17 17.68 1.74
-4 -4 -17 16.15 1.42
-4 4 17 18.93 1.88
-4 4 -17 13.6 1.55
-4 -4 17 13.34 1.44
4 4 17 16.02 1.67
4 -4 -17 15.55 2.14
-4 -4 17 14.54 1.36
-4 4 -17 18.46 2.27
-5 4 17 0.99 0.72
-5 4 17 1.53 0.81
5 4 -17 1.09 0.57
-5 -4 -17 2.37 0.87
5 4 -17 1.84 0.82
-5 -4 -17 1.52 0.78
5 4 17 1.83 0.91
5 -4 -17 1.47 0.73
-5 4 -17 1.18 1.01
-5 4 -17 0.95 0.69
-5 -4 17 2.06 0.69
-5 -4 17 0.8 0.63
0 -5 -17 313.34 12.79
0 5 17 299.1 12.1
0 -5 17 317.36 12.5
0 5 -17 293.48 12.15
0 -5 -17 289.51 12.32
0 -5 -17 307.35 12.36
0 5 -17 295.46 12.15
0 5 -17 641.04 339.63
0 5 17 304.36 41.92
-1 5 17 58.96 2.93
-1 5 17 36.17 35.74
1 5 -17 60.18 2.89
-1 -5 -17 61.19 3.14
-1 -5 -17 61.84 3.43
1 5 -17 -167.55 252.84
1 -5 -17 64.16 3.32
1 5 17 58.74 4.13
-1 -5 17 65.11 3.17
1 5 17 59.71 2.74
-1 5 -17 63.59 2.95
1 -5 -17 61.24 3.22
1 -5 -17 62 3.17
-1 5 -17 59.93 2.97
-1 5 -17 570.08 480.64
-1 -5 17 61.36 3.11
2 5 -17 37.82 212.02
-2 -5 -17 51.85 2.78
-2 5 17 75.19 46.07
-2 5 17 52.18 2.64
2 5 -17 49.84 2.45
-2 -5 17 52.06 2.72
-2 -5 17 47.76 3.01
2 5 17 50.09 2.9
-2 5 -17 50.65 2.58
2 -5 -17 53.57 2.84
2 -5 -17 54.54 2.92
-2 5 -17 49.39 2.65
3 5 -17 152.46 220.24
3 5 -17 84.73 3.8
4 5 -17 11.74 1.13
-4 5 17 10.69 1.07
-4 -5 -17 10.89 1.19
-4 -5 -17 9.9 1.11
4 5 -17 10.19 0.96
-4 5 -17 9.9 1.11
4 5 17 11.29 1.26
4 -5 -17 11.12 1.37
-4 -5 17 12.07 1.3
-4 5 -17 10.71 1.28
0 6 -17 -214.25 280.33
-1 -6 -17 183.3 8.08
1 6 -17 -25.85 227.03
1 -6 17 180.82 7.92
-1 -6 -17 206.02 8.09
-1 6 17 138.01 44.92
-1 6 17 196.05 7.83
1 6 -17 194.81 7.83
1 6 17 194.98 9.09
-1 -6 17 182.98 8.02
-1 6 -17 185.55 7.8
1 -6 -17 192.25 8.17
1 -6 -17 193.38 8.09
-1 6 -17 -95.18 348.33
-1 6 -17 197.55 7.89
2 6 -17 20.78 1.34
-2 6 17 22.28 1.55
-2 -6 -17 22.33 1.8
-2 -6 -17 23.9 1.8
-2 -6 17 21.4 1.66
2 -6 -17 22.84 1.75
-2 -6 17 22.56 1.67
2 -6 -17 26.3 1.99
2 6 17 18.08 2.34
-2 6 -17 23.1 1.61
2 -6 -17 21.05 1.83
-3 6 17 11.46 1.25
-3 -6 -17 9.81 1.15
-3 -6 -17 13.13 1.48
3 6 -17 11.74 1.02
-3 -6 17 11.49 1.17
3 -6 -17 11.66 1.24
-3 6 -17 11.23 1.13
3 -6 -17 13.41 1.45
3 6 17 12.67 1.33
3 -6 -17 13.1 1.37
-3 6 -17 11.84 1.16
-4 6 17 12.91 1.22
4 6 -17 13.95 1.11
-4 -6 -17 12.99 1.36
-4 6 -17 11.12 1.26
4 -6 -17 13.27 1.34
-4 6 -17 11.77 1.12
-4 -6 17 13.42 1.18
4 6 17 11.82 1.25
-4 -6 17 13.2 1.28
0 7 -17 81.52 3.64
0 -7 -17 80.19 3.95
0 7 17 88.69 5.03
0 -7 17 84.32 4.12
0 -7 -17 76.69 3.8
1 7 -17 39.89 1.93
1 -7 17 32.27 2.08
-1 -7 -17 32.66 2.42
-1 7 17 40.67 1.94
-1 -7 -17 42.39 2.34
1 -7 -17 38.73 2.43
1 -7 -17 38.66 2.26
-1 7 -17 40.04 2.03
-1 -7 17 37.44 2.18
1 7 17 43.46 3.18
1 -7 -17 34.93 2.32
-1 -7 17 35.22 2.19
-2 -7 -17 48.73 2.67
-2 7 17 42.25 2.2
2 7 -17 44.4 2.09
-2 7 17 43.89 3.57
-2 -7 -17 44.86 2.52
2 -7 -17 42.28 3.09
2 -7 -17 45.28 2.49
-2 -7 17 42.61 2.37
2 7 17 43.22 2.98
-2 -7 17 46.54 2.41
-2 7 -17 45.49 2.3
3 7 -17 93.55 4.15
-3 7 17 95.68 4.1
3 -7 -17 97.34 4.77
-3 7 -17 99.54 4.15
3 -7 -17 91.99 4.23
-3 -7 17 90.01 4.19
-3 -7 17 100.44 4.26
3 -7 -17 96.53 4.3
0 -8 -17 14.29 1.39
0 8 -17 18.27 1.16
0 -8 -17 16.65 1.49
0 8 17 16.01 2.22
0 -8 17 14.17 1.34
0 -8 -17 13.01 1.51
-1 -8 -17 35.01 2.05
-1 -8 -17 31.4 2.02
-1 8 17 35.93 2.87
1 8 -17 33.16 1.62
1 -8 -17 33.73 2.64
-1 8 -17 31.75 1.72
1 -8 -17 33.02 2.08
1 8 17 34.4 2.79
-1 -8 17 30.53 1.89
1 -8 -17 30.82 2.01
2 8 -17 8.54 0.71
2 8 -17 8.17 0.84
-2 -8 -17 6.24 0.91
-2 8 17 8.18 0.71
-2 -8 17 7.88 0.92
2 -8 -17 7.56 1.01
-2 8 -17 9.35 1.02
2 -8 -17 8.66 1.01
0 0 18 0.45 1.34
0 0 18 -25.39 27.01
0 0 -18 2.67 0.74
0 0 -18 0.69 0.75
0 0 18 1.1 0.69
-1 0 -18 108.18 4.67
-1 0 18 101.1 4.47
1 0 -18 100.92 4.63
1 0 18 102.99 4.47
1 0 -18 104.99 4.65
-1 0 -18 105.93 4.57
-1 0 18 164.05 42.51
1 0 -18 93.09 4.54
-1 0 -18 103.17 4.65
1 0 18 93.99 26.25
-1 0 18 104 5.5
1 0 -18 103.26 4.6
2 0 -18 140.41 6.38
-2 0 18 148.02 6.38
-2 0 -18 143.05 6.51
-2 0 -18 147.61 6.42
-2 0 -18 156.76 6.54
-2 0 18 159.36 7.47
2 0 18 168 30.86
2 0 -18 153.96 6.48
2 0 18 165.58 6.83
-3 0 -18 34.65 2.18
3 0 -18 370.71 350.68
3 0 18 37.56 2.56
3 0 -18 30.12 1.92
-3 0 -18 34.39 2.81
-3 0 18 30.61 1.98
-3 0 -18 32.11 2.04
-3 0 -18 36.18 2.27
3 0 18 14.4 24.72
-3 0 -18 31.55 3
3 0 -18 34.73 2.09
-3 0 18 34.49 3.08
4 0 18 0.29 0.08
4 0 18 -39.53 32.47
4 0 18 3.4 1.12
-4 0 -18 2.39 0.89
4 0 -18 -17.84 433.15
-4 0 -18 3.93 1.08
5 0 -18 0.33 0.51
-5 0 -18 1.31 0.94
-5 0 -18 1.65 0.8
-5 0 18 1.51 0.83
5 0 18 -0.57 0.95
-5 0 -18 0.49 0.78
5 0 18 0.1 0.06
5 0 18 0.11 0.48
0 1 -18 49.87 2.49
0 -1 -18 45.85 2.48
0 1 -18 46.63 2.5
0 -1 18 12.66 24.39
0 -1 -18 47.4 2.61
0 -1 18 52.69 3.51
0 1 18 46.99 2.4
0 -1 18 47.6 2.45
0 1 -18 48.46 2.56
0 -1 -18 48.15 2.56
0 1 18 13.6 20.39
-1 -1 -18 151.76 6.53
-1 -1 -18 164.99 6.66
-1 -1 -18 143.71 6.59
-1 1 18 167.06 7.53
-1 1 18 149.77 6.46
-1 1 18 245.27 45
1 1 -18 147.17 6.54
1 1 -18 136.94 6.44
1 1 -18 162.74 6.57
1 -1 18 97.8 24.31
1 -1 -18 152.56 6.65
-1 -1 18 151.16 6.46
1 1 18 152.92 6.4
-1 1 -18 140.08 6.56
1 -1 -18 163.09 6.62
-1 1 -18 169.18 6.6
-1 -1 18 148.58 46.69
-1 1 -18 164.81 6.65
1 -1 -18 156.88 6.64
-1 -1 18 165.64 7.55
1 1 18 171.59 27.19
-2 -1 -18 170.52 7.41
2 1 -18 167.58 7.37
-2 1 18 171.91 8.41
-2 -1 -18 181.02 7.55
2 1 -18 357.38 339.39
-2 1 18 171.15 7.37
2 -1 18 111.51 26.05
-2 1 18 238.37 58.53
-2 -1 -18 181.14 7.51
2 1 -18 174.36 7.43
2 -1 -18 180.25 7.5
-2 1 -18 173.39 8.24
-2 1 -18 173.59 7.52
-2 1 -18 178.66 7.43
2 -1 -18 177.25 7.5
-2 1 -18 180.52 7.52
-2 -1 18 172.32 7.37
2 1 18 178.26 7.27
2 1 18 211.26 30.31
-2 -1 18 180.92 8.37
2 1 18 201.14 7.83
-2 -1 18 179 7.44
2 -1 -18 175.03 7.46
2 -1 -18 177.38 7.49
3 -1 18 273.97 39.44
-3 -1 -18 234.9 10.33
-3 -1 -18 270.94 10.51
-3 1 18 237.39 10.33
3 1 -18 -81.58 340.77
3 1 -18 241.19 10.33
3 -1 18 262.14 10.71
3 1 -18 271.55 10.43
-3 1 18 267.88 13.19
3 -1 -18 230.06 10.36
-3 -1 18 241.15 10.55
3 -1 -18 271.63 10.51
-3 -1 18 238.86 10.33
-3 1 -18 260.71 10.51
3 1 18 208.9 31.66
-3 1 -18 269.79 10.44
-3 1 -18 271.46 12.56
-3 -1 18 236.02 10.39
3 1 18 260.12 10.18
3 1 18 263.63 10.65
-4 -1 -18 119.2 4.93
4 -1 18 117.69 5.12
4 -1 18 108.13 33.6
-4 -1 -18 103.43 4.69
4 1 -18 99.58 4.64
-4 1 18 105.06 4.69
-4 -1 -18 103 4.84
4 1 -18 -317.25 343.25
-4 1 -18 98.78 4.81
4 1 18 105.5 4.42
-4 -1 18 100.75 4.73
4 -1 -18 112.87 4.74
4 1 18 101.44 25.47
-4 1 -18 111.56 4.78
-4 -1 18 105.22 4.74
-4 -1 18 101.37 4.7
4 1 18 105.79 4.99
-4 1 -18 114.47 4.93
-5 -1 -18 25.06 1.88
5 1 -18 25.54 1.59
-5 -1 -18 31.85 2.31
5 -1 18 30.44 2.14
-5 -1 -18 27.82 1.72
-5 1 18 27.43 1.76
-5 1 -18 24.59 1.85
-5 -1 18 26.19 1.66
5 1 18 27.39 2.06
-5 1 -18 31.1 1.82
-5 -1 18 21.51 2.09
0 2 -18 425.73 17.5
0 -2 18 448.62 17.5
0 2 -18 454.7 17.56
0 -2 18 338.25 49.8
0 2 18 441.82 17.46
0 -2 -18 437.64 17.68
0 2 18 426.22 50.02
0 2 -18 431.92 17.56
0 -2 -18 451.26 17.63
0 -2 -18 437.3 17.59
-1 -2 -18 60 3.04
1 -2 18 44.76 31.65
-1 2 18 81.9 32.48
-1 2 18 63.78 3
1 2 -18 67.57 3.05
-1 -2 -18 61.66 3.14
-1 -2 -18 66.25 3.18
1 2 -18 57.51 2.95
1 2 -18 59.62 364.16
1 2 18 119.21 28.16
-1 2 -18 59.5 3.03
-1 2 -18 58.21 3.07
1 -2 -18 65.81 3.26
1 -2 -18 64.04 3.14
1 -2 -18 64.93 3.21
-1 -2 18 63.18 3.07
-1 2 -18 66.48 3.09
-1 -2 18 60.54 4
-1 -2 18 59.3 2.97
-1 2 -18 62.01 3.11
1 2 18 64.68 2.93
-2 2 18 457.97 66.47
2 -2 18 257.77 51.49
2 2 -18 353.48 14.06
2 2 -18 -183.63 276.35
-2 -2 -18 307.83 14
-2 -2 -18 363.55 14.14
2 2 -18 328.74 13.99
-2 -2 -18 345.73 14.17
-2 2 18 344.52 14.02
2 -2 -18 350.37 14.17
2 -2 -18 333.39 14.1
-2 2 -18 370.25 14.1
-2 2 -18 339.25 14.76
-2 2 -18 332.79 14.12
-2 -2 18 350.13 14.11
-2 -2 18 367.51 16.24
2 -2 -18 360.96 14.18
-2 2 -18 357.29 14.15
2 -2 -18 353.94 14.17
2 2 18 371.44 41.81
-2 -2 18 340.95 14.1
2 2 18 363.19 13.9
2 2 18 378.15 14.38
-2 -2 18 339.55 14.01
3 -2 18 33.55 28.53
-3 2 18 46.32 2.45
3 2 -18 99.37 248.38
-3 -2 -18 44.94 2.57
3 2 -18 43.51 2.36
-3 -2 -18 49.33 2.66
-3 -2 -18 39.35 2.4
3 2 -18 48.05 2.39
-3 -2 18 43.98 2.42
-3 2 -18 49.62 2.69
-3 -2 18 44.1 2.48
3 -2 -18 47.17 2.57
-3 -2 18 44.45 2.47
3 2 18 46.2 2.18
3 2 18 61.26 24.18
-3 2 -18 51.24 2.56
3 2 18 45.88 2.81
-3 2 -18 43.79 2.55
4 2 -18 6.4 400.8
4 2 -18 25.27 1.58
-4 2 18 24.22 1.71
-4 -2 -18 22.84 1.83
-4 -2 -18 27.6 2
4 -2 18 30.4 38.28
-4 -2 18 23.17 1.68
4 -2 -18 25.83 1.75
-4 2 -18 21.77 1.77
-4 2 -18 26.06 2.03
4 2 18 24.17 2.05
-4 2 -18 26.84 1.83
-4 -2 18 22.22 1.7
-5 2 18 4.18 0.81
-5 -2 -18 4.11 1.05
5 2 -18 4.25 0.72
-5 2 18 5.65 0.87
-5 -2 -18 5.27 0.97
-5 -2 -18 2.68 0.81
-5 -2 18 4.57 0.75
-5 2 -18 4.78 0.88
-5 -2 18 5.24 0.92
-5 2 -18 3.98 1.06
-5 2 -18 3.85 0.88
5 2 18 2.79 1.01
0 3 -18 163.65 6.81
0 3 18 153.57 30.13
0 -3 -18 158.97 6.99
0 -3 -18 160.22 6.89
0 -3 -18 160.49 6.94
0 3 18 166.99 6.76
0 3 -18 163.05 6.81
-1 3 18 188.61 7.8
1 3 -18 194.29 7.85
-1 3 18 73.46 48.58
-1 -3 -18 184.74 7.97
-1 -3 -18 194.32 7.94
1 -3 18 69.73 44.59
-1 -3 -18 173.86 7.85
1 3 -18 -640.4 282.08
1 3 -18 183.79 7.78
-1 -3 18 192.51 8.89
-1 3 -18 197.68 8.94
-1 -3 18 192.44 7.92
1 3 18 278.16 52.01
1 -3 -18 191.74 7.95
1 -3 -18 199.74 8.08
-1 3 -18 202.01 7.9
-1 3 -18 174.81 7.83
1 -3 -18 198.36 8.02
-1 3 -18 183.59 7.81
1 3 18 188.9 7.72
-1 -3 18 177.78 7.78
2 3 -18 20.56 1.47
2 -3 18 -4.5 36.07
-2 -3 -18 22.14 1.81
-2 3 18 23.94 1.66
2 3 -18 -20.97 251.79
-2 3 18 33.48 34.84
-2 -3 -18 24.19 1.77
-2 3 -18 21.96 1.8
2 3 18 15.54 24.8
-2 3 -18 21.43 1.63
-2 3 -18 21.57 2.48
-2 -3 18 19.94 2.4
2 3 18 24.72 2.12
2 3 18 22.04 1.67
-2 -3 18 25.38 1.77
-2 -3 18 16.66 2.25
2 -3 -18 23.04 1.84
-2 -3 18 20.56 1.64
2 -3 -18 23.52 1.8
-2 3 -18 20.52 1.62
2 -3 -18 24.39 1.87
-3 -3 -18 122.21 5.2
-3 3 18 16.38 71.31
3 3 -18 -426.38 213.79
3 -3 18 99.02 35.74
3 3 -18 108.76 4.71
-3 3 18 103.61 4.76
-3 -3 -18 110.76 4.92
-3 -3 18 106.32 4.85
3 3 18 108.15 5.04
-3 3 -18 112.05 4.92
-3 3 -18 119.09 4.88
-3 -3 18 109.59 4.88
-3 3 -18 103.48 4.89
3 -3 -18 103.73 4.83
-3 3 -18 94.27 4.81
3 -3 -18 114.01 4.94
-4 3 18 32.86 2.01
-4 3 18 36.97 2.19
-4 -3 -18 37.87 2.25
-4 -3 -18 34.02 2.14
-4 -3 18 33.9 2.02
4 -3 -18 32.64 2.16
-4 -3 18 31.99 2.02
-4 3 -18 33.05 2.2
-4 3 -18 40.03 3.11
-4 3 -18 29.39 2.06
4 3 18 34.75 2.6
-5 3 18 6.56 0.84
-5 -3 -18 7.41 1.1
-5 -3 -18 6.29 0.97
-5 3 18 7.46 0.92
5 3 -18 6.98 0.81
-5 3 -18 5.92 0.9
5 3 18 6.01 1.09
5 -3 -18 7.64 1.13
-5 3 -18 5.28 0.89
-5 -3 18 6.91 0.88
-5 -3 18 7.14 0.91
0 4 -18 -309.29 397.23
1 4 -18 68.75 3.11
1 4 -18 65.05 3.11
-1 4 18 72.87 35.37
-1 -4 -18 66.67 3.31
-1 4 18 70.05 3.19
-1 -4 -18 62.35 3.36
1 4 -18 154.48 262.17
-1 -4 -18 60.84 3.24
1 -4 -18 67.74 3.42
-1 -4 18 63.45 3.24
1 4 18 65.08 3.03
-1 4 -18 70.05 3.18
1 4 18 74.26 28.81
1 -4 -18 67.99 3.46
1 -4 -18 68.3 3.34
1 4 18 65.14 4.5
-1 4 -18 73.08 4.62
-1 -4 18 67.11 3.29
-1 4 -18 70.49 3.2
-1 -4 18 63.89 3.28
-2 -4 -18 67.08 3.19
-2 -4 -18 55.94 3.1
-2 -4 -18 59.9 3.05
2 4 -18 58.83 2.85
-2 4 18 0.6 47.14
2 4 -18 498.98 258.91
-2 4 18 63.12 3
2 4 18 59.77 3.31
2 -4 -18 65.57 3.2
2 -4 -18 60.19 3.22
-2 4 -18 62.19 3.02
-2 4 -18 65.98 3.03
-2 -4 18 59.31 3.3
-2 -4 18 59.53 3.08
2 4 18 63.33 2.7
3 4 -18 52.55 2.55
-3 -4 -18 57.98 2.85
-3 4 18 202.77 84.87
-3 -4 -18 50.88 2.78
-3 4 18 51.21 2.67
3 4 -18 347.65 228.46
-3 4 -18 52.41 2.68
3 -4 -18 47.2 2.9
-3 -4 18 52.23 2.74
3 -4 -18 51.5 2.81
-3 -4 18 55.22 2.81
3 4 18 52.12 2.93
-3 4 -18 54.1 2.71
-4 -4 -18 32.77 2.07
-4 -4 -18 35.23 2.15
-4 4 18 33.18 1.85
4 4 -18 33.15 1.8
-4 4 18 33.36 1.97
-4 4 -18 34.04 2.13
4 -4 -18 35.44 2.08
-4 4 -18 38.36 2.05
-4 -4 18 32.13 2.01
4 4 18 30.89 2.16
-5 4 18 10.11 1.12
-5 4 18 7.62 0.87
5 4 -18 10.1 0.98
-5 -4 -18 8.3 1.04
-5 -4 18 9.58 1.15
-5 -4 18 8.9 1.07
-5 4 -18 10.31 1.14
5 4 18 8.29 1.34
5 -4 -18 11.16 1.11
0 5 18 17.94 33.37
0 5 -18 555.05 409.34
-1 5 18 134.41 5.72
1 5 -18 454.92 287.91
1 5 -18 134.86 5.7
-1 -5 -18 126.36 5.93
-1 -5 -18 141.61 5.99
-1 -5 -18 130.37 5.85
-1 5 18 71.71 43.08
1 5 18 133.98 5.55
-1 5 -18 139.53 5.75
1 -5 -18 127.87 5.98
-1 -5 18 132.13 5.87
1 -5 -18 141.86 6.04
1 5 18 144.31 6.99
-1 5 -18 137.77 5.73
1 -5 -18 140.58 5.97
-1 -5 18 131.95 5.88
-2 -5 -18 13.03 1.32
-2 5 18 14.21 1.35
-2 -5 -18 14.39 1.53
2 5 -18 13.17 1.1
2 5 -18 -20.95 247.75
-2 5 -18 13.68 1.33
2 -5 -18 13.02 1.46
-2 -5 18 13.15 1.44
2 -5 -18 13.84 1.52
-2 -5 18 14.6 1.48
-2 5 -18 13 1.43
2 -5 -18 13.87 1.61
-3 -5 -18 13.86 1.32
-3 -5 -18 9.48 1.39
3 5 -18 11.91 1.1
-3 5 18 12.08 1.28
3 -5 -18 12.2 1.39
-3 5 -18 12.24 1.17
3 5 18 11.93 1.4
-3 5 -18 13.78 1.28
-3 -5 18 12.26 1.35
-3 -5 18 11.04 1.15
4 5 -18 102.9 4.36
-4 -5 -18 92.4 4.4
-4 -5 -18 101.97 4.43
-4 5 18 97.65 4.33
4 5 18 95.28 4.48
-4 5 -18 98.99 4.31
4 -5 -18 101.94 4.46
-4 -5 18 101.04 4.42
-4 -5 18 96.57 4.37
-4 5 -18 106.71 4.37
0 6 -18 17.63 1.38
0 -6 -18 21.42 1.76
0 -6 18 19.82 1.6
0 -6 18 16.03 1.47
0 -6 -18 17.46 1.9
0 6 18 17.14 2.64
0 -6 -18 20.81 1.79
-1 6 18 15.55 1.49
1 6 -18 16.36 1.22
-1 -6 -18 15.45 1.64
-1 -6 -18 16.54 1.69
-1 -6 -18 14.69 1.54
1 -6 -18 16.82 1.86
-1 6 -18 15.66 1.19
1 -6 -18 14.94 1.63
1 6 18 17.11 2.41
-1 -6 18 12.57 1.29
-1 6 -18 18.05 1.39
-1 -6 18 14.11 1.47
2 6 -18 12.09 1.05
-2 -6 -18 13.04 1.32
-2 6 18 13.44 1.26
-2 6 -18 13.93 1.36
2 -6 -18 12.96 1.5
-2 6 -18 11.52 1.14
2 -6 -18 11.96 1.41
2 -6 -18 13.56 1.38
-2 -6 18 13.66 1.39
-2 -6 18 14.14 1.33
-3 -6 -18 90.4 4.13
-3 6 18 90.87 3.98
3 6 -18 91.27 3.86
-3 -6 -18 101.19 4.15
-3 6 -18 90.37 3.95
-3 -6 18 90.46 4.09
3 -6 -18 91.46 4.15
-3 -6 18 86.23 4.04
-3 6 -18 97.91 4.03
3 -6 -18 85.3 4.18
3 -6 -18 84.3 4.06
0 -7 -18 3.11 0.93
0 7 -18 2.84 0.67
0 -7 -18 3.4 0.86
0 -7 18 2.55 0.8
0 7 18 2.84 1
-1 -7 -18 103.27 4.53
1 7 -18 94.85 4.18
-1 7 18 102.93 5.6
-1 7 18 103.22 4.15
-1 -7 18 99.03 4.4
1 -7 -18 100.84 4.55
1 -7 -18 94.72 4.44
1 7 18 98.15 5.2
-1 7 -18 96.33 4.24
-2 7 18 12.5 2.31
-2 7 18 14.47 1.13
-2 -7 -18 13.15 1.42
-2 -7 -18 11.48 1.22
2 7 -18 13.09 0.98
-2 -7 18 12.34 1.29
2 -7 -18 12.2 1.41
2 -7 -18 11.52 1.24
2 7 18 12.13 1.76
-2 7 -18 13.18 1.22
-2 -7 18 12.37 1.28
-3 7 18 18.62 2.37
3 7 -18 17.73 0.97
3 7 -18 17.42 1.18
-3 -7 -18 15.56 1.44
-3 -7 18 17.95 1.33
3 -7 -18 18.39 1.97
-3 7 -18 18.41 1.29
3 -7 -18 15.79 1.34
-3 -7 18 16.4 1.28
0 8 18 54.71 3.66
0 -8 18 49.99 2.48
0 8 -18 50.05 2.34
0 -8 -18 54.25 2.67
0 -8 -18 53.92 2.71
0 -8 -18 48.88 2.6
-1 -8 -18 17.39 1.51
-1 -8 -18 17.16 1.45
1 8 -18 14.56 1.05
1 8 -18 16.25 1.21
1 -8 -18 17.4 1.53
-1 8 -18 19.2 1.23
1 -8 -18 18.74 1.45
1 8 18 16.21 1.91
-1 -8 18 16.12 1.36
0 0 -19 -0.99 0.75
0 0 19 1 0.68
0 0 -19 -0.22 0.74
0 0 19 -0.45 25.35
0 0 -19 0.65 0.7
0 0 -19 -1.21 0.74
1 0 -19 185.47 7.65
1 0 -19 172.31 7.62
-1 0 -19 179.21 7.68
1 0 -19 171.96 7.56
-1 0 -19 184.14 7.6
-1 0 19 180.91 7.51
1 0 19 131.64 29.98
-1 0 19 181.99 8.62
-1 0 19 165.14 47.54
1 0 -19 190.66 7.69
-1 0 -19 183.68 7.68
1 0 19 186.29 7.49
-2 0 19 17.79 1.73
2 0 19 -16.39 24.32
2 0 -19 20.86 1.66
-2 0 -19 16.37 2.16
-2 0 -19 21.19 1.78
-2 0 19 15.95 2.31
-2 0 -19 21.85 2.41
-2 0 -19 20.3 1.71
-3 0 -19 21.4 1.78
3 0 19 21.63 2.19
3 0 -19 25.19 1.73
-3 0 -19 24.08 2.37
3 0 19 17.88 28.04
3 0 -19 21.02 1.56
-3 0 -19 21.65 1.64
-3 0 19 22.86 1.63
-4 0 -19 0.82 0.96
-4 0 -19 -0.3 0.78
-4 0 -19 1.41 1.48
4 0 19 1.56 1.11
4 0 -19 0.68 0.64
-4 0 19 1.8 0.74
5 0 19 8.03 1.25
-5 0 -19 8.54 0.96
-5 0 19 8.85 1.01
-5 0 -19 7.16 1.04
-5 0 -19 10.19 1.25
5 0 -19 8.74 0.88
0 -1 -19 18.26 1.63
0 1 -19 18.53 1.57
0 -1 -19 17.92 1.5
0 1 19 42.04 31.99
0 1 -19 14.72 1.44
0 -1 19 7.29 33.32
0 -1 -19 18.37 1.64
0 1 -19 17.38 1.45
0 1 -19 16.49 1.53
0 1 19 16.11 1.39
0 -1 19 16.75 1.39
-1 -1 -19 107.1 4.69
1 1 -19 108.6 4.61
-1 -1 -19 99.39 4.53
1 1 -19 98.41 4.53
1 -1 19 81.25 34.29
1 1 -19 90.75 4.46
-1 -1 -19 100.12 4.66
-1 1 19 140.82 45.63
-1 1 19 106.35 4.52
1 -1 -19 103.61 4.66
-1 -1 19 84.2 43
1 -1 -19 102.72 4.68
-1 -1 19 103.14 4.47
-1 1 -19 100.66 4.64
1 -1 -19 95.36 4.59
1 1 19 105.19 4.44
1 1 19 97.45 36.48
1 -1 -19 104.81 4.63
-1 1 -19 108.26 4.59
-1 -1 19 105.76 5.63
-1 1 -19 100.75 4.63
-2 -1 -19 51.69 3.46
-2 -1 -19 60.1 3.06
-2 1 19 63.26 4.22
2 -1 19 3.31 27.85
-2 1 19 60.61 3.35
-2 -1 -19 58.76 3.06
2 1 -19 58.44 3.24
-2 -1 19 56.36 3.95
2 -1 -19 60.01 2.97
2 -1 -19 58.3 3.75
-2 1 -19 58.06 3.07
-2 1 -19 57.03 3.88
2 1 19 40.03 25.23
-2 1 -19 59.2 3.08
2 1 19 58.46 3.51
-2 1 -19 55.81 3.01
2 1 19 60.43 2.84
2 -1 -19 59.38 3.11
3 1 -19 67.13 3.08
-3 -1 -19 63.45 3.24
3 1 -19 663.74 353.52
-3 -1 -19 63.73 3.11
3 -1 19 64.18 31.17
-3 1 19 64.3 3.09
3 1 -19 63.47 3.05
-3 -1 19 60.34 3.07
3 -1 -19 56.95 3.05
3 1 19 70.65 3.59
-3 -1 19 61.48 3.05
-3 1 -19 62.66 3.1
3 1 19 42.87 26.87
3 1 19 67.52 2.89
3 -1 -19 61.73 3.15
-3 1 -19 61.05 3.23
-4 -1 -19 65.51 3.36
-4 -1 -19 69.77 3.27
-4 -1 -19 75.41 3.49
-4 1 19 64.17 3.22
-4 1 -19 59.81 3.32
4 1 19 73.33 3.72
4 -1 -19 69.58 3.22
-4 1 -19 73.24 3.48
-4 -1 19 65.64 3.22
-5 -1 -19 2.34 0.83
5 -1 19 3.26 0.6
-5 1 19 4.03 0.81
-5 -1 -19 3.27 0.98
-5 -1 -19 3.05 0.83
-5 1 -19 2.85 0.97
-5 -1 19 2.83 0.7
-5 1 -19 3.21 0.84
5 1 19 4.33 1.11
-5 1 -19 2.73 0.75
0 -2 19 -45.92 39.97
1 2 -19 82.69 3.72
1 2 -19 76.56 3.61
-1 -2 -19 76.86 3.82
-1 -2 -19 77.84 3.71
-1 -2 -19 83.73 3.84
-1 2 19 118.98 42.73
-1 2 19 80.3 3.66
1 -2 -19 83.84 3.91
1 2 19 99.12 30.12
-1 2 -19 86.04 3.74
1 -2 -19 80.14 3.86
-1 2 -19 86.68 5.03
-1 2 -19 76.81 3.7
1 -2 -19 79.89 3.77
1 2 19 81.7 3.57
-1 2 -19 73.95 3.73
-1 2 -19 74.38 3.73
-1 -2 19 78.56 3.61
-2 2 19 92.76 44.16
2 2 -19 75.94 3.51
2 2 -19 75.07 3.54
-2 -2 -19 83.03 3.74
2 2 -19 107.94 342.7
-2 2 19 77.54 3.55
2 -2 19 89.05 35.67
-2 -2 -19 67.1 3.52
2 -2 -19 71.73 3.69
2 -2 -19 74.31 3.65
-2 -2 19 73.9 3.52
2 -2 -19 76.1 3.68
-2 2 -19 79.53 3.62
-2 2 -19 79.13 3.71
2 2 19 85.51 28.94
2 2 19 81.48 3.98
2 2 19 80.05 3.42
-3 -2 -19 59.8 3.07
3 -2 19 -21.79 43.89
3 2 -19 59.53 2.79
-3 2 19 57.45 2.89
3 2 -19 59.34 2.85
-3 -2 -19 65.82 3.15
-3 -2 -19 52.08 2.85
-3 2 -19 60.09 3.1
-3 -2 19 55.42 2.83
3 -2 -19 58.63 2.99
-3 2 -19 62.04 2.95
-3 -2 19 61.3 2.97
-3 2 -19 54.15 3
-3 -2 19 54.9 2.92
3 2 19 61.21 2.64
3 2 19 60.01 3.32
3 2 19 19.67 31.5
4 2 -19 16.53 1.27
-4 2 19 15.52 1.42
-4 -2 -19 14.78 1.37
-4 -2 -19 15.17 1.56
-4 -2 -19 17.09 1.71
4 2 19 15.9 1.82
-4 2 -19 14.43 1.54
4 -2 -19 16.54 1.42
-4 2 -19 16.37 1.48
-4 2 -19 18.13 1.72
5 2 -19 59.15 2.75
-5 2 19 61.6 2.81
-5 -2 -19 59.23 2.76
-5 2 19 64.73 3.02
-5 -2 -19 59.4 2.95
-5 -2 -19 66.48 3.05
-5 -2 19 53.16 3.2
-5 2 -19 52.49 2.87
-5 2 -19 61.78 2.85
-5 2 -19 57.26 2.98
5 -2 -19 61.37 2.67
5 2 19 56.4 3.04
0 3 19 335.07 12.9
0 3 -19 303.54 13.86
0 -3 -19 318.4 12.98
0 -3 -19 315.68 13.34
0 3 -19 322.15 12.91
0 -3 -19 309.13 13.01
-1 -3 -19 55.27 2.96
1 -3 19 87.17 56.37
-1 3 19 23.65 36.88
-1 -3 -19 58.72 3.05
-1 3 19 61.83 2.92
1 3 -19 61.39 2.91
-1 -3 -19 58.78 3.31
1 3 -19 -86.86 367.76
1 3 -19 54 2.8
-1 -3 19 58.86 2.99
1 -3 -19 65.1 3.63
1 -3 -19 60.73 3.16
-1 -3 19 57.87 2.87
-1 3 -19 63.43 4.45
1 3 19 59.76 2.81
-1 3 -19 62.24 2.96
1 -3 -19 59.88 3.04
-1 3 -19 55.43 3
-1 3 -19 62.32 2.93
1 3 19 46.17 29.68
-2 -3 -19 40.75 2.39
2 3 -19 16.54 326.45
-2 3 19 -8.28 50.26
-2 3 19 41.67 2.26
-2 -3 -19 34.98 2.24
2 -3 19 52.39 46.91
2 3 -19 41.15 2.14
2 3 -19 38.55 2.15
-2 -3 -19 45.63 2.53
-2 3 -19 41.67 2.29
2 -3 -19 41.32 2.4
2 -3 -19 41.21 2.44
-2 3 -19 43.52 2.31
2 3 19 43.44 2.72
2 3 19 4.91 27.35
2 3 19 42.05 2.05
-2 -3 19 39.42 2.2
-2 -3 19 42.69 2.36
-2 3 -19 40.61 2.29
3 3 -19 244.93 268.36
-3 -3 -19 73.12 3.62
-3 -3 -19 73.53 3.6
3 -3 19 5.69 42.9
3 3 -19 74.75 3.42
-3 -3 -19 84.29 3.72
-3 3 19 73.6 3.49
-3 -3 19 74.88 3.55
-3 3 -19 65.05 3.49
3 -3 -19 77.46 3.64
-3 3 -19 77.51 3.52
-3 3 -19 76.63 3.68
-3 -3 19 74.7 3.56
3 3 19 76.23 3.81
4 3 -19 17.6 1.28
-4 -3 -19 13.78 1.42
-4 -3 -19 18.69 1.62
-4 3 19 16.74 1.37
-4 -3 -19 20.11 1.76
-4 3 19 18.22 1.45
-4 3 -19 18.46 1.5
-4 -3 19 18.97 1.46
-4 -3 19 19.71 1.46
4 3 19 18.12 1.83
4 -3 -19 18.4 1.5
-4 3 -19 15.22 1.45
-4 3 -19 20.33 1.75
-5 3 19 47.92 2.37
-5 -3 -19 47.62 2.49
5 3 -19 49.37 2.39
-5 3 19 45.83 2.25
-5 -3 -19 54.13 2.55
-5 -3 19 45.28 2.35
5 -3 -19 46.43 2.26
5 3 19 46.15 2.65
-5 3 -19 49.69 2.38
0 -4 -19 184.66 8.3
0 -4 -19 201.75 8.44
0 4 -19 198.21 8.21
0 -4 -19 205.32 8.42
0 4 19 261.44 42.7
0 4 19 203.01 8.16
0 4 -19 197.55 8.2
0 4 -19 -17.56 588.5
0 -4 19 199.86 8.21
-1 -4 -19 21.81 1.76
-1 -4 -19 27.07 2.22
1 4 -19 15.15 286.87
-1 -4 -19 28.01 1.93
-1 4 19 32.59 42.01
-1 4 19 25.09 1.67
1 4 -19 24.24 1.59
1 4 -19 24.56 1.57
-1 -4 19 24.12 1.94
-1 4 -19 25.6 1.72
-1 -4 19 22.34 1.62
-1 -4 19 26.77 1.82
1 -4 -19 25.42 1.84
1 -4 -19 26.84 1.97
-1 4 -19 25.5 1.67
1 4 19 26.77 1.58
1 4 19 69.43 31.12
2 4 -19 45.74 2.33
-2 -4 -19 50.66 2.69
-2 4 19 19.96 57.23
-2 4 19 46.25 2.46
-2 -4 -19 41.55 2.46
-2 -4 -19 47.52 2.65
2 4 -19 551.24 275.27
2 -4 -19 51.99 2.75
-2 4 -19 49.84 2.5
-2 4 -19 47.65 2.49
2 -4 -19 47.6 2.63
-2 -4 19 51.55 2.61
-2 -4 19 46.16 2.53
-3 -4 -19 14.41 1.47
-3 -4 -19 13.31 1.35
-3 -4 -19 10.39 1.4
3 4 19 12.74 1.45
-3 4 -19 12.59 1.38
-3 -4 19 14.59 1.41
-3 -4 19 13.52 1.33
-3 4 -19 11.91 1.84
-4 -4 -19 29.32 1.88
-4 4 19 24.07 1.62
4 4 -19 24.49 1.43
4 4 -19 24.7 1.53
-4 -4 -19 23.18 1.73
-4 4 -19 24.89 1.59
4 -4 -19 26.28 1.69
4 4 19 24.17 1.9
-4 -4 19 21.14 1.58
-4 -4 19 22.92 1.59
0 -5 19 0.69 0.76
0 5 19 33.7 37.81
0 5 -19 0.77 0.68
0 -5 -19 0.49 0.77
0 5 19 0 0.05
0 5 -19 0.06 0.52
0 5 19 -0.16 0.62
0 -5 -19 0.76 0.88
0 5 -19 -281.68 411.35
0 -5 19 0.19 0.71
0 -5 -19 1.26 0.95
-1 -5 -19 234.49 10.29
-1 -5 -19 253.83 10.42
1 5 -19 245.26 10.15
1 5 -19 -335.14 403.53
-1 5 19 262.27 10.18
-1 5 19 233.06 50.61
-1 -5 -19 261.9 10.4
1 -5 -19 255.27 10.39
1 -5 -19 257.1 10.45
1 -5 -19 259.14 10.43
-1 5 -19 237.59 10.15
-1 5 -19 255.38 10.19
-1 -5 19 257.36 10.3
1 5 19 236 10.28
-2 -5 -19 32.69 2.12
-2 -5 -19 40.11 2.31
2 5 -19 37.56 2.36
-2 5 19 37.65 2.61
-2 -5 -19 38.36 2.26
-2 5 -19 35.45 2.02
-2 -5 19 36.36 2.14
2 -5 -19 36.99 2.37
2 -5 -19 38.27 2.3
2 -5 -19 39.49 2.6
-2 5 -19 37.71 2.09
-2 -5 19 32.09 2.07
-3 -5 -19 45.01 2.49
3 5 -19 46.32 2.22
-3 5 19 43.06 2.32
-3 -5 19 46.26 2.41
-3 5 -19 47.65 2.39
3 -5 -19 45.77 2.47
-3 5 -19 48.55 2.35
3 -5 -19 42.5 2.4
-3 -5 19 46.09 2.43
4 5 -19 22.91 1.42
-4 -5 -19 22.77 1.65
-4 5 19 22.44 1.5
4 5 19 20.86 1.69
4 -5 -19 22.76 1.61
-4 5 -19 24.72 1.59
-4 -5 19 23.1 1.5
-4 5 -19 22.57 1.45
-4 -5 19 23.35 1.74
0 -6 -19 369.16 15.11
0 -6 19 362.21 15
0 6 -19 372.76 14.95
0 -6 -19 366.97 15.19
0 6 19 390.9 16.22
0 6 19 388.35 14.81
0 -6 19 368.42 14.97
0 -6 -19 383.11 15.17
-1 6 19 29.79 1.65
-1 -6 -19 27.66 2.05
1 6 -19 27.57 1.57
-1 -6 -19 30.09 2.05
-1 -6 -19 28.8 1.9
1 6 19 28.67 2.58
-1 -6 19 24.22 1.9
-1 -6 19 28.89 1.82
1 -6 -19 28.51 1.9
-1 6 -19 26.03 1.52
1 -6 -19 28.31 2.01
-1 6 -19 28.35 1.69
-2 6 19 33.41 1.81
-2 -6 -19 39.05 2.89
-2 -6 -19 28.86 2.01
2 6 -19 32.47 1.68
2 -6 -19 32.55 2.12
-2 6 -19 30.57 1.68
2 -6 -19 29.92 2.01
-2 6 -19 33.73 1.87
-2 -6 19 29.08 1.86
2 -6 -19 32.17 1.98
-2 -6 19 31.05 1.91
3 6 -19 31.68 1.57
-3 -6 -19 29.59 1.92
-3 -6 -19 37.12 1.97
-3 6 19 31.19 1.72
-3 -6 19 30.2 1.82
-3 -6 19 26.91 1.76
3 -6 -19 31.86 1.91
-3 6 -19 31.9 2.01
3 -6 -19 27.43 2.03
0 7 19 10.23 1.94
0 7 -19 7.02 0.76
0 -7 19 5.95 1.03
0 -7 -19 5.47 1.01
0 -7 -19 7.57 1.49
-1 -7 -19 98.32 4.33
-1 7 19 103.86 4.01
-1 -7 -19 89.63 4.33
1 -7 19 96.98 4.14
-1 7 19 107.32 5.37
1 7 -19 92.92 4.04
-1 -7 -19 86.73 4.2
1 -7 -19 87.79 4.32
-1 7 -19 101.62 4.15
-1 -7 19 91.65 4.2
1 7 19 101.67 4.93
1 -7 -19 94.79 4.38
1 -7 -19 98.62 4.32
2 7 -19 33.32 1.79
-2 -7 -19 30.7 1.94
-2 7 19 33.6 1.7
-2 -7 -19 28.62 1.92
-2 7 19 36.26 2.9
-2 -7 19 31.29 1.9
-2 7 -19 33.38 1.75
2 -7 -19 30.82 1.95
0 0 20 74.09 37.95
-1 0 -20 41.77 2.49
1 0 -20 42.49 2.41
-1 0 20 61.97 40.8
-1 0 -20 42.68 2.48
-1 0 20 43.63 2.3
1 0 -20 41.02 2.52
-1 0 -20 43.21 2.35
1 0 20 16.55 26.11
1 0 -20 44.13 2.4
1 0 20 44.12 2.24
-2 0 -20 124.91 5.74
-2 0 -20 134.55 5.79
-2 0 20 131.74 5.61
2 0 -20 124.91 5.62
2 0 20 187.67 35.65
2 0 -20 137.46 5.72
-2 0 -20 131.1 5.67
2 0 20 129.72 5.51
-3 0 -20 114.49 5.5
3 0 20 125.07 34.12
3 0 -20 118.46 5.37
-3 0 -20 132.5 5.59
3 0 -20 132.87 5.44
3 0 20 125.74 5.23
-3 0 -20 127.82 5.43
-3 0 20 120.6 5.35
-4 0 -20 33.78 2.16
-4 0 -20 34.84 2.05
-4 0 20 35.72 1.99
4 0 -20 34.29 1.89
4 0 20 33.52 1.74
-4 0 -20 38.02 2.29
-5 0 -20 5.5 0.8
-5 0 20 3.28 0.81
-5 0 -20 4.93 0.99
-5 0 -20 4.06 0.87
0 -1 -20 42.53 2.52
0 1 20 15.81 28.14
0 -1 -20 43.46 2.52
0 1 -20 41.96 2.54
0 -1 -20 43.45 2.52
0 1 -20 40.63 2.46
0 1 20 43.99 2.37
0 1 -20 43.78 2.41
0 1 -20 45.98 2.48
0 -1 20 4.75 43.07
1 -1 20 183.8 42.34
1 -1 20 182.27 7.49
-1 1 20 144.21 49.27
-1 -1 -20 182.34 7.7
1 1 -20 175.21 7.57
-1 -1 -20 186.13 7.85
-1 1 20 177.54 7.52
-1 -1 -20 175.33 7.6
1 1 -20 184.94 7.62
1 1 20 140.76 31.84
1 -1 -20 174.9 7.68
1 -1 -20 186.18 7.67
-1 -1 20 180.98 7.52
-1 1 -20 179.73 7.67
-1 1 -20 185.63 7.61
1 -1 -20 184.94 7.73
-1 1 -20 177.46 7.71
-1 -1 20 185.85 8.8
1 1 20 185.7 7.47
-2 1 20 -49.55 59.44
-2 -1 -20 24.98 1.74
2 1 -20 27.81 1.81
-2 -1 -20 27.88 2.02
2 1 -20 26.09 1.72
2 -1 20 1.78 35.65
-2 1 20 26.15 1.73
-2 -1 -20 26.81 1.92
2 1 20 40.29 29.45
-2 1 -20 30.24 1.84
-2 1 -20 26.04 1.87
-2 -1 20 25.91 1.72
2 -1 -20 24.24 1.76
2 -1 -20 26.23 1.85
2 1 20 27.27 1.65
-2 1 -20 28.24 2.02
2 -1 -20 29.2 1.87
3 1 -20 40.05 2.25
-3 1 20 42.42 2.34
3 1 -20 47.16 2.3
3 -1 20 27.13 36.05
-3 -1 -20 46.12 2.57
-3 -1 -20 39.91 2.47
-3 -1 -20 44.45 2.36
-3 -1 20 41.84 2.3
3 -1 -20 46.05 2.41
-3 1 -20 39.74 2.44
-3 1 -20 43.23 2.38
3 1 20 45.6 2.8
-3 1 -20 43.98 2.56
3 1 20 44.16 2.13
3 1 20 32.76 32.18
-4 1 20 32.8 1.92
-4 -1 -20 31.54 2.17
-4 -1 -20 31.01 1.92
-4 1 -20 35.69 2.22
-4 -1 20 30 1.92
4 -1 -20 33.12 1.86
4 1 20 33.05 2.35
-4 1 -20 32.45 1.93
-5 -1 -20 29.37 1.91
5 -1 20 26.34 1.28
-5 1 20 25.3 1.62
-5 -1 -20 26.4 1.54
5 1 -20 25.51 1.39
-5 -1 -20 25.72 1.75
-5 1 -20 25.15 2.16
-5 1 -20 23.21 1.7
5 1 20 27.35 1.9
-5 1 -20 28.56 1.7
0 2 20 197.83 8.15
0 2 20 212.34 40.54
0 -2 -20 203.42 8.39
0 2 -20 206.96 8.27
0 2 -20 192.49 8.18
0 -2 20 200.52 8.17
0 -2 -20 189.89 8.28
0 -2 20 149.25 54.78
1 2 -20 148.89 6.31
1 2 -20 141.03 6.22
-1 -2 -20 142.39 6.32
-1 -2 -20 145.31 6.45
-1 2 20 162.39 47.73
1 -2 20 117.31 49.1
-1 2 20 149.88 6.25
-1 -2 -20 153.53 6.45
1 -2 -20 147.49 6.38
1 -2 -20 157.08 6.51
-1 2 -20 144.25 6.38
-1 2 -20 153.97 6.33
-1 2 -20 147.09 6.29
-1 2 -20 136.82 6.34
1 2 20 102.62 33.13
1 2 20 154.45 6.2
1 -2 -20 155.39 6.49
-1 -2 20 149.8 6.25
2 -2 20 33.47 34.56
2 2 -20 49.51 2.48
-2 2 20 46.33 2.49
-2 -2 -20 44.08 2.51
2 2 -20 50.01 2.49
2 2 -20 -243.04 459.35
-2 -2 -20 42.71 2.6
-2 2 20 -3.6 54.97
-2 -2 -20 55.02 3.18
-2 -2 20 49.6 2.48
2 2 20 42.78 30.67
-2 2 -20 54.22 2.59
2 -2 -20 49.65 2.63
2 -2 -20 49.51 2.64
2 2 20 50.65 2.36
-2 2 -20 41.93 2.55
-2 2 -20 46.93 2.65
3 2 -20 13 1.3
-3 -2 -20 13.01 1.37
-3 -2 -20 8.88 1.17
3 2 -20 11.51 1.18
-3 2 20 10.9 1.09
-3 2 -20 9.98 1.18
3 -2 -20 12.62 1.37
-3 -2 20 10.99 1.1
-3 -2 20 11.08 1.22
-3 2 -20 9.36 1.24
3 2 20 10.79 1.43
-3 2 -20 11.82 1.28
-4 -2 -20 28.4 1.78
-4 -2 -20 37.34 2.43
-4 2 20 30.2 1.85
-4 -2 -20 31.65 2.02
-4 2 -20 33.75 2.11
4 2 20 32.33 2.24
-4 2 -20 30.93 1.86
-4 2 -20 25.54 1.88
-4 -2 20 29.54 1.77
4 -2 -20 33.6 1.88
0 -3 -20 -0.8 0.86
0 3 20 -0.64 0.66
0 3 -20 0.44 0.61
0 -3 -20 0.23 0.7
0 3 -20 0.37 0.68
0 3 20 -14.07 36.4
0 -3 -20 0.03 0.83
0 -3 20 0.23 0.67
1 3 -20 775.59 719.86
-1 3 20 -13.18 44.36
1 3 20 69.69 34.68
-2 -3 -20 48.87 2.74
2 3 -20 49.69 2.46
-2 -3 -20 46.56 2.6
2 3 -20 -229.82 354.28
2 -3 20 -42.39 53.94
-2 -3 -20 51.78 2.79
2 3 -20 49.93 2.5
-2 3 20 -54.28 45.71
-2 3 20 51.32 2.58
-2 3 -20 56.26 2.65
-2 3 -20 45 2.57
-2 -3 20 48.95 2.58
2 3 20 51.86 2.38
2 -3 -20 52.39 2.74
-2 3 -20 51.88 2.62
2 -3 -20 52.17 2.75
2 3 20 44.02 31.34
-2 -3 20 52.24 2.53
-3 3 20 24.12 1.76
-3 3 20 23.53 1.55
-3 -3 -20 20.61 1.64
-3 -3 -20 27.22 1.98
-3 -3 -20 21.8 1.76
3 3 -20 26.06 2.03
3 3 20 25.24 2.09
-3 3 -20 25.84 1.91
3 -3 -20 26.7 1.88
-4 -3 -20 14.54 1.3
-4 3 20 13.34 1.3
-4 -3 -20 16.97 1.61
-4 3 20 11.71 1.43
-4 -3 -20 12.09 1.41
4 3 20 11.59 1.36
4 -3 -20 15.32 1.34
-4 -3 20 12.02 1.19
-4 3 -20 9.37 1.19
-4 3 -20 15.57 1.29
0 -4 -20 185.04 7.98
0 -4 20 186.54 7.73
0 4 -20 186.28 7.73
0 -4 -20 190.45 7.96
0 4 -20 187.82 7.74
0 -4 -20 181.12 7.87
0 4 20 194.16 7.71
0 4 20 210.6 70.47
-1 4 20 105.19 4.4
-1 -4 -20 94.23 4.48
1 4 -20 92.49 4.33
1 4 -20 96.45 4.32
-1 -4 -20 99.55 4.63
-1 -4 -20 107.84 4.64
-1 4 20 139.01 51.54
1 4 -20 162.37 436.56
1 4 20 170.36 35.4
-1 -4 20 95.23 4.35
-1 4 -20 104.58 4.45
1 -4 -20 98.28 4.62
1 4 20 106.76 4.29
1 -4 -20 101.91 4.64
1 -4 -20 101.42 4.57
-1 4 -20 100.32 4.4
-2 -4 -20 81.3 3.89
-2 4 20 84.31 3.71
2 4 -20 79.87 3.63
-2 -4 -20 86.45 3.89
-2 -4 -20 75.44 3.76
2 -4 -20 83.12 3.94
-2 -4 20 82.42 3.77
2 -4 -20 81.25 3.87
-2 -4 20 78.68 3.65
-2 4 -20 84.51 3.76
-2 4 -20 81.68 3.71
2 -4 -20 82.19 3.85
-3 -4 -20 7.19 1.11
-3 -4 -20 6.67 0.99
3 4 -20 6.81 0.79
-3 4 20 6.86 0.91
-3 -4 -20 5.75 1.01
-3 4 -20 6.03 0.98
-3 4 -20 7.94 0.94
-3 -4 20 6.68 0.96
-3 -4 20 6.42 0.92
3 -4 -20 7.81 1.6
3 -4 -20 6.78 0.98
-4 -4 -20 13.9 1.45
-4 4 20 10.98 1.2
-4 -4 -20 12.29 1.35
4 4 -20 12.35 1.06
4 4 20 9.96 1.58
4 -4 -20 12.99 1.27
-4 4 -20 12.72 1.19
-4 -4 20 12.42 1.48
0 5 20 13.35 2.29
0 -5 -20 9.79 1.14
0 -5 -20 12.05 1.31
0 5 -20 11.27 1.05
0 -5 20 12.24 1.19
0 -5 -20 12.21 1.51
0 5 20 12.28 1.14
0 5 -20 10.26 1.37
-1 -5 -20 101.49 4.52
-1 5 20 106.63 4.31
-1 -5 -20 93.12 4.4
-1 -5 -20 94.33 4.51
1 5 -20 102.37 4.36
-1 -5 20 96.58 4.37
-1 -5 20 93.31 4.25
-1 5 -20 101.78 4.33
1 5 20 95.59 5.1
1 -5 -20 96.46 4.54
-1 5 -20 96.67 4.26
1 -5 -20 99.92 4.51
1 -5 -20 102.48 4.49
2 5 -20 5.88 0.75
-2 -5 -20 7.86 1.1
-2 -5 -20 6.97 1.05
-2 5 20 6.58 0.87
-2 -5 -20 6.17 0.96
2 -5 -20 5.41 1.1
-2 5 -20 5.77 0.87
2 -5 -20 6.02 0.97
-2 5 -20 5.76 0.79
2 -5 -20 7.11 1
-2 -5 20 7.14 0.94
-2 -5 20 4.68 0.88
-3 -5 -20 12.06 1.24
3 5 -20 11.84 1.02
-3 -5 -20 10.84 1.36
-3 5 20 11.86 1.18
-3 -5 20 10.68 1.19
3 -5 -20 12.15 1.3
-3 5 -20 12.39 1.14
0 -6 20 38.76 2.03
0 6 -20 40.25 2.01
0 -6 -20 39.39 2.22
0 6 20 42.69 3.12
0 -6 -20 32.66 2.25
-1 6 20 26.01 1.47
1 6 -20 24.32 1.42
-1 6 20 24.47 2.66
1 -6 20 23.57 1.56
-1 -6 -20 23.42 1.73
-1 -6 -20 23.48 1.8
-1 -6 -20 23.31 1.83
1 6 20 24.23 3.23
-1 6 -20 26.5 1.58
1 -6 -20 25.91 1.91
-1 -6 20 23.19 1.61
1 -6 -20 23.2 1.79
1 -6 -20 24.99 1.74
2 6 -20 18.33 1.2
-2 -6 -20 18.7 1.64
-2 -6 -20 17.6 1.56
-2 6 20 18.36 1.3
-2 -6 20 17.32 1.39
-2 6 -20 19.26 1.37
2 -6 -20 16.08 1.46
2 -6 -20 19.83 1.66
2 -6 -20 17.64 1.48
-2 6 -20 17.72 1.15
0 -7 -20 69.68 3.47
0 7 -20 75.07 3.21
0 -7 -20 75.41 3.52
0 7 20 75.72 4.07
0 -7 -20 73.35 3.38
-1 -7 -20 27.52 1.73
-1 -7 -20 24.34 1.97
-1 7 20 26.45 2.39
1 -7 20 25.37 1.48
1 7 -20 22.8 1.4
1 7 20 23.2 2.01
-1 7 -20 24.92 1.57
1 -7 -20 25.3 1.9
1 -7 -20 26.08 1.69
1 -7 -20 24.5 1.66
0 0 21 99.48 47.25
1 0 -21 6.34 0.97
-1 0 21 7.27 0.95
-1 0 21 26.8 66.5
-1 0 -21 8.11 1.13
1 0 21 7.67 0.91
1 0 -21 7.11 1
-1 0 -21 6.7 0.96
1 0 21 46.02 34.88
1 0 -21 7.68 1
2 0 -21 0.09 0.66
-2 0 21 0.68 0.64
-2 0 -21 0.17 0.71
2 0 21 0.67 0.67
2 0 -21 0.95 0.71
-2 0 -21 0.05 0.89
2 0 21 3.85 43.37
-2 0 -21 0.88 0.82
-3 0 -21 54.44 3.08
-3 0 21 60.08 2.95
3 0 -21 60.64 2.96
-3 0 -21 66.16 3.21
-3 0 -21 66.78 3.14
3 0 21 67.48 3.2
3 0 -21 57.91 2.97
-4 0 21 88.97 4.09
-4 0 -21 95.25 4.14
4 0 21 91.33 3.87
-4 0 -21 98.22 4.32
4 0 -21 98.12 4.01
-4 0 -21 88.23 4.24
0 -1 -21 8.38 1.02
0 -1 21 37.54 49.25
0 1 21 7.28 0.91
0 1 21 -22.79 38.85
0 -1 -21 8.03 1.19
0 1 -21 8.92 1
0 1 -21 6.89 0.95
0 1 -21 5.91 0.98
0 -1 21 8.63 0.95
0 -1 -21 6.34 1.1
1 -1 21 18.98 1.4
-1 1 21 73.84 40.98
1 1 -21 17.84 1.47
1 1 -21 16.6 1.43
1 -1 21 11.93 32.58
-1 -1 -21 15.62 1.61
-1 -1 -21 17.47 1.46
-1 1 21 16.72 1.38
1 -1 -21 17.2 1.7
1 1 21 16.66 1.34
-1 1 -21 13.47 1.48
-1 1 -21 18.36 1.84
-1 -1 21 16.93 1.39
1 -1 -21 15.99 1.57
1 1 21 24.1 36.24
-1 1 -21 15.75 1.58
1 -1 -21 16.95 1.48
-1 1 -21 17.91 1.45
1 -1 -21 15.01 1.51
-2 -1 -21 60.63 3.06
-2 1 21 57.96 2.79
-2 -1 -21 51.51 2.93
-2 -1 -21 57.12 2.84
2 -1 21 57.94 2.72
2 1 -21 60.2 2.83
2 1 -21 53.75 2.78
2 -1 21 107.26 41.01
-2 1 21 31.52 73.2
2 -1 -21 58.8 2.91
-2 1 -21 57.33 2.84
-2 -1 21 57.71 2.77
-2 1 -21 52.1 2.91
2 1 21 56.14 37.15
2 1 21 59.23 2.68
-2 1 -21 56.17 3.01
2 -1 -21 54.59 2.84
-3 -1 -21 4.24 0.94
-3 -1 -21 2.11 0.97
3 1 -21 3.61 0.74
-3 1 21 3.48 0.8
3 -1 21 3.68 0.85
-3 -1 -21 2.62 0.76
3 1 -21 1.77 0.68
3 1 21 4.03 0.69
-3 -1 21 4.2 0.81
-3 1 -21 3.96 0.99
-3 1 -21 3.56 0.9
-3 1 -21 3.46 0.87
3 -1 -21 5.23 0.86
-4 -1 -21 14.69 1.38
4 -1 21 14.56 1.09
-4 -1 -21 12.23 1.24
-4 1 21 13.31 1.3
-4 -1 -21 13.64 1.43
-4 1 -21 10.67 1.27
4 -1 -21 13.91 1.23
-4 1 -21 13.17 1.39
-4 -1 21 15.22 1.32
-4 1 -21 13.84 1.33
0 2 21 7.56 0.93
0 2 -21 7.18 0.94
0 2 -21 6.94 0.92
0 2 21 6.83 40.21
0 -2 -21 7.84 1.03
0 -2 -21 9.92 1.32
0 -2 21 7.82 0.94
0 -2 -21 8.02 1.16
1 -2 21 65.25 49.49
-1 2 21 22.14 52.8
1 2 21 36.84 37.03
-2 -2 -21 57.78 3.08
2 2 -21 63.48 2.88
-2 -2 -21 55.81 2.93
2 2 -21 59.53 2.89
-2 -2 -21 63.24 3.15
-2 2 21 62.21 2.92
2 -2 -21 56.74 2.98
-2 2 -21 55.36 3.05
-2 2 -21 64.36 2.98
-2 2 -21 53.26 2.96
2 -2 -21 60.68 3.02
2 2 21 63.8 2.78
2 2 21 32.38 35.88
-2 -2 21 63.85 2.9
-3 -2 -21 16.97 1.44
-3 -2 -21 15.31 1.55
-3 2 21 17.76 1.42
-3 -2 -21 16.87 1.75
3 2 -21 16.41 1.32
-3 2 -21 13.82 2.01
3 -2 -21 19.57 1.52
3 2 21 19.13 1.13
-3 -2 21 18.04 1.39
-3 2 -21 19.78 1.49
-4 -2 -21 13.11 1.4
-4 2 21 13.17 1.27
4 -2 21 14.01 1.09
-4 -2 -21 12.25 1.2
-4 -2 -21 15.83 1.57
-4 2 -21 12.2 1.26
-4 2 -21 9.43 1.22
4 -2 -21 12.79 1.2
-4 2 -21 11.04 1.24
0 3 21 -0.45 0.64
0 3 21 -28.19 41.62
0 -3 -21 -0.65 0.85
0 3 -21 -0.07 0.64
0 -3 21 0.51 0.64
0 -3 -21 -0.79 0.63
0 -3 -21 -0.51 0.79
0 3 -21 0.17 0.56
1 3 -21 120.35 5.32
1 -3 21 131.76 5.37
-1 3 21 97.01 47.76
-1 3 21 127.28 5.35
-1 -3 -21 121.27 5.57
-1 -3 -21 131.59 5.6
1 3 -21 125.82 5.37
-1 -3 -21 116.53 5.44
-1 3 -21 129.42 5.4
1 -3 -21 121.78 5.55
1 3 21 115.87 39.81
1 -3 -21 123.06 5.5
-1 3 -21 129.05 5.41
1 3 21 133.11 5.29
-1 -3 21 124.45 5.34
1 -3 -21 123.43 5.57
-2 3 21 15.34 1.35
-2 -3 -21 14.04 1.44
-2 -3 -21 15.34 1.57
-2 -3 -21 16.77 1.66
2 3 -21 16.34 1.71
2 3 -21 15.57 1.15
-2 3 -21 15.25 1.41
2 -3 -21 15.74 1.49
2 3 21 16.04 1.12
2 -3 -21 13.83 1.46
-2 -3 21 14.24 1.27
2 -3 -21 13.12 1.44
-2 3 -21 15.28 1.47
-3 -3 -21 7.3 1.06
3 3 -21 5.3 0.74
-3 3 21 5.62 0.86
-3 -3 -21 5.72 0.88
-3 -3 -21 7.12 1.1
-3 3 -21 5.4 0.87
3 -3 -21 6.42 0.93
-3 3 -21 4.17 0.83
-3 -3 21 6.49 1.25
-4 -3 -21 54.62 2.64
-4 -3 -21 49.3 2.42
4 3 -21 48.4 2.35
-4 3 21 47.25 2.4
-4 -3 -21 45.65 2.53
-4 3 -21 50.8 2.44
0 -4 -21 3.37 0.99
0 4 -21 4.68 1.13
0 4 21 2.28 0.94
0 -4 21 3.53 0.77
0 4 -21 2.89 0.67
0 -4 -21 4.26 1.04
1 -4 21 4.5 0.84
-1 -4 -21 3.77 0.84
1 4 -21 4.7 0.99
-1 -4 -21 4.83 0.99
1 4 -21 3.82 0.66
-1 -4 -21 5.26 1.06
-1 -4 21 4.93 0.77
-1 4 -21 4.11 0.77
1 -4 -21 4.95 1.01
1 -4 -21 5.55 1.06
1 -4 -21 4.8 1.09
1 4 21 4.79 0.71
-1 4 -21 4.51 0.87
-2 -4 -21 3.88 0.98
-2 -4 -21 2.51 1.37
-2 -4 -21 2.91 0.81
-2 4 21 2.93 0.74
2 4 -21 2.29 0.64
-2 4 -21 2.35 0.83
-2 -4 21 3.3 0.76
2 -4 -21 1.5 0.78
-2 -4 21 2.37 0.73
2 -4 -21 4.12 1.04
-2 4 -21 2.67 0.72
2 -4 -21 1.87 0.77
-3 -4 -21 0.45 0.78
-3 4 21 1.49 0.69
-3 -4 -21 1.42 0.86
3 4 -21 1.73 0.56
-3 -4 -21 0.35 0.69
-3 -4 21 1.56 0.96
-3 4 -21 1.67 0.79
3 -4 -21 1.5 0.71
-3 4 -21 0.57 0.63
0 -5 -21 5.14 0.93
0 -5 -21 6.12 1.04
0 5 21 5.07 0.71
0 5 -21 5.15 0.77
0 -5 21 4.74 0.75
0 5 -21 4.78 0.63
0 5 21 4.06 1.05
0 -5 -21 6.34 1.82
-1 -5 -21 10.39 1.3
1 5 -21 10.18 1.04
-1 5 21 12.23 1.18
-1 -5 -21 11.79 1.45
-1 -5 -21 13.29 1.39
1 -5 21 11.37 1.2
1 -5 -21 12.31 1.42
-1 5 -21 12.37 1.22
-1 -5 21 11.56 1.15
-1 5 -21 11.58 1.05
1 -5 -21 11.75 1.32
-2 -5 -21 30.05 2
-2 -5 -21 32.55 1.9
2 5 -21 31.98 1.72
-2 5 21 31.16 1.78
-2 -5 -21 35.04 2.09
-2 5 -21 29.33 1.7
2 -5 -21 29.27 2.08
-2 5 -21 33.8 1.88
2 -5 -21 30.78 1.91
2 -5 -21 33.52 1.95
3 5 -21 9.03 0.94
-3 5 21 9.66 1.06
-3 -5 -21 9.67 1.07
-3 -5 -21 7.86 1.06
-3 5 -21 9.26 0.95
-3 -5 21 8.83 1.03
3 -5 -21 10.47 1.18
-3 5 -21 9.63 0.96
0 -6 -21 45.64 2.46
0 6 21 47.74 3.09
0 -6 -21 44.72 2.47
0 -6 -21 46.05 2.5
0 6 -21 46.61 2.21
0 -6 21 45.26 2.21
-1 6 21 82.74 4.47
-1 -6 -21 76.07 3.59
1 -6 21 76.11 3.34
-1 -6 -21 74.49 3.46
1 6 -21 73.18 3.29
-1 -6 -21 79.68 3.6
1 -6 -21 76.91 3.62
-1 6 -21 81.13 3.38
1 -6 -21 74.17 3.5
1 -6 -21 70.09 3.54
-2 -6 -21 5.2 0.92
-2 -6 -21 4.08 0.89
-2 6 21 3.67 0.62
-2 6 21 2.53 0.96
2 -6 21 4.58 0.7
-2 6 -21 2.97 0.7
-2 6 -21 3.37 0.51
2 -6 -21 4.53 1.17
0 0 22 206.73 8.4
0 0 22 257.63 59.64
0 0 -22 201.58 8.59
0 0 -22 213.67 8.56
0 0 -22 202.09 8.5
0 0 -22 198.84 8.54
-1 0 -22 125.55 5.31
1 0 -22 118.19 5.28
1 0 -22 129.24 5.34
-1 0 -22 116 5.37
-1 0 -22 117.15 5.38
1 0 22 120.97 5.15
1 0 22 58.69 40.36
-1 0 22 125.33 5.22
-2 0 -22 1.65 0.89
-2 0 -22 -0.27 0.79
2 0 22 0.63 0.64
2 0 -22 0.5 0.66
2 0 -22 1.29 0.87
-2 0 -22 0.79 0.7
-3 0 22 91.5 4.03
3 0 -22 94.7 4.04
-3 0 -22 85.2 4.15
-3 0 -22 90.72 4.06
3 0 22 92.84 3.87
-4 0 -22 3.08 0.8
4 0 22 3.2 0.5
4 0 -22 3.41 0.59
-4 0 -22 2.76 0.81
-4 0 -22 5.01 0.99
-4 0 22 4.91 0.77
0 -1 22 36 2
0 -1 -22 34.34 2.2
0 1 -22 36.06 2.11
0 -1 -22 38.95 2.15
0 1 -22 33.43 2.07
0 -1 -22 36 2.3
0 1 -22 39.71 2.12
0 -1 22 40.08 47.29
0 1 22 36.34 2
0 1 22 -23.74 47.11
-1 -1 -22 6.48 0.94
-1 -1 -22 6.1 1.08
1 -1 22 -69.03 57.09
-1 1 22 7.08 0.89
1 1 -22 7.49 0.95
1 1 -22 7.01 0.94
-1 -1 -22 7.88 1.13
1 -1 22 7.02 0.89
-1 1 -22 6.36 0.94
1 -1 -22 6.34 1
1 -1 -22 6.28 0.95
-1 -1 22 5.33 0.85
1 -1 -22 8.45 1.25
-1 1 -22 5.51 1.11
1 1 22 7.05 0.84
-1 1 -22 5.64 0.98
1 1 22 4.62 39.68
2 -1 22 12.01 1.36
-2 -1 -22 10.54 1.26
2 1 -22 11.66 1.2
-2 -1 -22 10.25 1.36
2 1 -22 11.5 1.28
-2 -1 -22 10.04 1.22
-2 1 -22 11.03 1.24
2 -1 -22 9.56 1.09
-2 1 -22 12.22 1.43
-2 1 -22 10.14 1.17
-2 -1 22 11.26 1.18
3 1 -22 2.39 0.68
-3 1 22 1.34 0.7
-3 -1 -22 2.28 0.73
3 -1 22 2.29 0.67
-3 -1 -22 2.15 0.84
3 1 -22 1.93 0.64
-3 1 -22 0.18 0.83
3 1 22 2.32 0.6
-3 -1 22 1.76 0.68
-3 1 -22 1.44 0.7
3 -1 -22 2.06 0.72
-3 1 -22 1.61 0.78
4 1 -22 36.03 1.8
-4 -1 -22 36.25 1.94
-4 1 22 36.63 1.95
-4 -1 -22 37.87 2.2
-4 -1 -22 34.38 2.06
4 -1 -22 37.59 1.85
-4 1 -22 36.36 1.96
-4 1 -22 32.56 2
-4 -1 22 38.16 1.96
0 -2 -22 3.71 1.02
0 2 22 -10.14 47.83
0 -2 -22 3.19 0.82
0 -2 22 3.35 0.74
0 2 22 3.5 0.76
0 -2 -22 4.35 0.99
0 2 -22 3.42 0.76
0 2 -22 2.45 0.71
1 2 -22 7.96 0.92
-1 -2 -22 8.36 1.03
-1 2 22 6.94 0.9
1 -2 22 8.93 0.95
-1 -2 -22 9.33 1.22
-1 -2 -22 7.05 1.12
1 2 -22 8.23 0.96
1 -2 -22 5.8 1.01
-1 2 -22 7.07 0.95
1 -2 -22 8.18 1.17
1 2 22 8.08 0.88
-1 -2 22 9.28 0.96
1 -2 -22 9.17 1.07
-1 2 -22 7.86 0.95
-2 -2 -22 9.36 1.2
-2 -2 -22 8.38 1
2 -2 22 9.8 0.98
2 2 -22 9.87 1.06
-2 2 22 10.84 1.18
2 2 -22 8.29 0.95
-2 -2 -22 10.71 1.24
2 -2 -22 10.97 1.28
-2 2 -22 9.4 1.08
-2 -2 22 8.48 0.96
-2 2 -22 9.97 1.19
2 2 22 11.19 1.05
3 2 -22 1.98 0.64
-3 -2 -22 4.24 0.98
-3 -2 -22 2.62 0.86
-3 2 22 3.38 0.75
-3 -2 -22 3.39 0.78
3 -2 22 3.78 0.73
-3 2 -22 2.97 0.8
-3 -2 22 2.64 0.72
3 -2 -22 2.71 0.77
-3 2 -22 3.61 0.75
-3 2 -22 3.37 0.96
-4 2 22 57.85 2.74
-4 -2 -22 61.03 3.02
-4 -2 -22 66.4 3.1
4 -2 22 65.77 2.97
-4 -2 -22 62.68 2.87
-4 2 22 64.89 2.91
4 2 -22 62.07 2.82
-4 -2 22 55.47 3.16
4 -2 -22 67.58 2.88
-4 2 -22 67.09 3.29
0 -3 -22 1.43 0.88
0 3 -22 1.84 0.71
0 -3 -22 2.81 0.93
0 3 -22 1.23 0.68
0 -3 22 1.24 0.69
0 -3 -22 2.02 1.21
-1 -3 -22 1.28 0.73
1 -3 22 1.76 0.72
-1 3 22 1.21 0.76
-1 -3 -22 1.23 0.89
1 3 -22 0.94 0.61
-1 -3 -22 1.13 0.83
1 3 -22 1.47 0.59
1 -3 -22 1.37 0.87
-1 3 -22 -0.14 0.7
1 -3 -22 0.55 0.77
-1 3 -22 2.03 0.69
1 -3 -22 1.86 0.78
-1 -3 22 1.89 0.67
1 3 22 1.55 0.64
2 3 -22 98.49 4.32
2 -3 22 103.19 4.32
-2 -3 -22 107.24 4.57
2 3 -22 96.86 4.56
-2 3 22 103.71 4.36
-2 -3 -22 98.62 4.96
-2 -3 -22 93.41 4.4
-2 -3 22 95.89 4.33
-2 3 -22 100.56 4.38
2 3 22 104.71 4.14
2 -3 -22 99.42 4.47
-2 3 -22 103.69 4.43
2 -3 -22 93.54 4.39
-3 -3 -22 10.93 1.36
-3 3 22 10.71 1.19
3 -3 22 12.16 1.12
-3 -3 -22 10.78 1.22
-3 -3 -22 13.05 1.26
3 3 -22 10.21 1.03
-3 3 -22 10.21 1.14
3 -3 -22 10.11 1.18
-3 -3 22 11.19 1.02
0 -4 22 0.34 0.62
0 4 22 0.27 0.84
0 -4 -22 0.5 0.71
0 -4 -22 -0.11 0.83
0 4 -22 0.05 0.51
0 4 -22 0.08 0.59
0 4 22 -0.05 0.61
-1 -4 -22 40.55 2.38
-1 -4 -22 38.27 2.19
1 4 -22 38.22 2.03
-1 4 22 39.75 2.08
1 -4 22 40.02 2.07
-1 -4 -22 42.78 2.42
1 4 -22 38.68 2.04
1 -4 -22 39.47 2.25
-1 4 -22 40.57 2.06
1 4 22 41.47 1.93
1 -4 -22 37.78 2.27
1 -4 -22 37.75 2.32
-1 -4 22 39.53 2.07
-1 4 -22 43.09 2.12
-2 -4 -22 2.57 0.84
2 4 -22 2.28 0.63
2 -4 22 4.24 0.76
-2 4 22 3.26 0.71
-2 -4 -22 2.9 0.95
-2 -4 -22 3.12 0.78
2 -4 -22 3.34 0.78
2 -4 -22 3.01 0.8
-2 4 -22 2.75 0.78
-2 -4 22 3.82 0.7
-2 4 -22 2.79 0.66
-3 -4 -22 0.84 0.67
-3 4 22 0.6 0.62
3 4 -22 0.69 0.49
-3 -4 -22 0.98 0.74
-3 -4 -22 -0.09 0.77
-3 4 -22 0.47 0.7
-3 4 -22 0.8 0.58
3 -4 -22 0.46 0.62
0 -5 -22 4.36 0.94
0 5 -22 6.52 0.76
0 5 22 6.81 0.68
0 -5 -22 7.21 1.06
0 -5 22 7.02 0.82
0 5 22 5.12 0.98
0 -5 -22 7.46 0.95
-1 -5 -22 35.48 2.05
-1 -5 -22 31.74 2
-1 -5 -22 28.01 2.4
1 -5 22 29.97 1.68
-1 5 22 31.12 1.68
-1 5 22 32.08 2.66
1 5 -22 29.38 1.66
-1 -5 22 29.24 1.69
-1 5 -22 31.87 1.75
-1 5 -22 30.66 1.7
1 -5 -22 31.48 1.96
1 -5 -22 29.91 2.04
1 -5 -22 30.3 1.87
-2 -5 -22 8.83 1.09
-2 5 22 8.46 0.84
2 5 -22 9.12 0.92
-2 -5 -22 9.46 1.08
-2 -5 -22 8.28 0.95
-2 5 -22 8.22 0.9
-2 5 -22 9.28 0.9
2 -5 -22 9.17 1.13
0 0 -23 0.08 0.8
0 0 -23 -0.03 0.65
0 0 23 0.63 0.85
0 0 -23 0.05 0.86
1 0 -23 8.59 1.01
-1 0 -23 7.12 1.05
1 0 23 6.75 0.89
-1 0 -23 8.17 1.12
1 0 -23 5.64 0.97
-1 0 -23 7.03 0.92
-1 0 23 6.5 0.87
-2 0 23 16.21 1.28
2 0 -23 15.17 1.34
2 0 -23 15.53 1.3
2 0 23 16.21 1.24
-2 0 -23 14.29 1.47
-2 0 -23 16.37 1.55
-2 0 -23 15.93 1.36
3 0 -23 14.11 1.31
-3 0 -23 11.25 1.23
-3 0 -23 12.49 1.38
-3 0 -23 13.78 1.27
3 0 23 13.12 1.05
-3 0 23 12.41 1.22
0 1 -23 12.92 1.4
0 -1 -23 12.61 1.34
0 1 -23 14.75 1.73
0 -1 -23 15.2 2.09
0 -1 23 14.73 1.51
0 -1 -23 12.55 1.45
1 1 -23 36.67 2.02
-1 1 23 37.35 1.96
1 -1 23 38.5 1.92
-1 -1 -23 34.22 2.06
-1 -1 -23 36.79 2.26
1 1 -23 36.64 2
-1 -1 -23 30.85 2.14
1 -1 -23 37.21 2.07
1 -1 -23 36.43 2.16
1 -1 -23 31.18 1.99
-1 1 -23 32.3 2.01
-1 -1 23 34.58 1.93
1 1 23 35.79 1.89
-1 1 -23 37.18 2.03
-2 1 23 0.24 0.62
2 1 -23 1.32 0.61
2 -1 23 1.1 0.62
-2 -1 -23 1.24 0.78
2 1 -23 1.03 0.66
-2 -1 -23 0.87 0.67
-2 1 -23 1.71 0.85
-2 1 -23 1.35 0.74
-2 1 -23 0.97 0.67
2 -1 -23 1.18 0.69
2 1 23 1.59 0.62
-2 -1 23 1.65 0.65
3 1 -23 13.78 1.2
-3 -1 -23 14.16 1.28
-3 1 23 15.22 1.26
-3 -1 -23 13.39 1.32
-3 -1 -23 14.84 1.44
3 -1 23 14.03 1.08
3 1 -23 13.99 1.04
-3 1 -23 16.66 1.38
3 -1 -23 15.14 1.25
-3 1 -23 15.66 1.29
-3 -1 23 17.05 1.77
-3 1 -23 13.06 1.36
0 2 -23 30.37 1.87
0 -2 -23 30.95 2.07
0 2 23 33.4 1.82
0 -2 -23 30.59 1.9
0 -2 -23 31.61 2.08
0 2 -23 31.15 1.85
0 -2 23 32.08 1.8
1 2 -23 20.28 1.37
-1 2 23 19.05 1.42
-1 -2 -23 20.61 1.71
-1 -2 -23 17.02 1.7
1 -2 23 19.65 1.37
-1 -2 -23 20.05 1.49
1 2 -23 19.12 1.44
1 -2 -23 20.31 1.53
1 -2 -23 16.19 1.72
1 -2 -23 17.03 1.51
-1 -2 23 19.42 1.39
1 2 23 18.85 1.34
-1 2 -23 19.53 1.52
-1 2 -23 19.16 1.43
-2 -2 -23 5.78 0.99
2 2 -23 5.85 0.74
-2 2 23 6.85 0.85
2 2 -23 6.08 0.83
2 -2 23 5.95 0.77
-2 -2 -23 5.51 0.89
-2 -2 -23 4.16 1.01
-2 2 -23 4.91 0.84
2 -2 -23 6.6 0.91
2 2 23 6.37 0.72
-2 -2 23 5.58 0.81
-2 2 -23 6.09 0.87
3 2 -23 55 2.61
-3 -2 -23 54.32 2.71
-3 -2 -23 56.6 2.85
3 -2 23 57.4 2.52
-3 2 23 57.36 2.64
-3 -2 -23 52.45 2.78
-3 2 -23 56.74 2.66
3 -2 -23 56.1 2.66
-3 -2 23 54.36 2.6
0 3 -23 0.12 0.55
0 3 23 -0.03 0.61
0 -3 -23 0.17 0.66
0 3 -23 0.15 0.61
0 -3 -23 1.54 1.14
0 -3 23 1.47 0.62
0 -3 -23 -0.84 0.73
1 3 -23 4.63 0.77
1 3 -23 4.35 0.68
-1 -3 -23 4.18 1.1
1 -3 23 4.23 0.74
-1 -3 -23 4.6 0.95
-1 -3 -23 4.74 0.83
-1 3 23 5.13 0.78
-1 -3 23 5.03 0.76
1 -3 -23 3.69 0.82
-1 3 -23 4.7 0.74
1 -3 -23 4.47 0.93
1 3 23 5.14 0.7
-1 3 -23 4.83 0.82
1 -3 -23 4.36 0.86
-2 -3 -23 34.91 2.03
-2 3 23 36.49 1.94
-2 -3 -23 35.19 2.14
2 -3 23 36.85 1.88
-2 -3 -23 38.75 2.24
2 3 -23 35.84 1.93
-2 3 -23 38.44 2.02
2 -3 -23 34.34 2.02
-2 3 -23 37.34 1.98
-3 -3 -23 8.3 1.03
3 -3 23 8.29 0.95
-3 -3 -23 9.35 1.08
3 3 -23 6.69 0.99
-3 -3 -23 8.81 1.03
3 -3 -23 8.13 1.03
-3 3 -23 9.13 1.08
0 -4 -23 23.58 1.76
0 -4 -23 24.35 1.62
0 4 23 23.83 1.42
0 4 -23 22.32 1.39
0 -4 -23 21.22 1.66
0 4 -23 24.1 1.47
0 -4 23 22.94 1.43
-1 -4 -23 4.69 0.84
1 4 -23 5.37 0.74
-1 -4 -23 4.31 0.94
1 -4 23 4.98 0.72
-1 4 23 5.07 0.73
-1 -4 -23 4.13 0.94
-1 4 -23 4.34 0.74
1 -4 -23 3.87 0.84
1 4 23 5.45 0.6
1 -4 -23 4.22 0.84
-1 -4 23 3.99 0.9
-1 4 -23 4.4 0.68
2 -4 23 35.6 1.8
-2 -4 -23 36.93 2.13
-2 4 23 36.54 1.83
-2 -4 -23 32.7 1.89
2 4 -23 35.96 1.82
-2 -4 -23 33.66 2.04
-2 -4 23 33.7 1.82
2 -4 -23 33.58 1.94
-2 4 -23 35.54 1.87
-2 4 -23 33.54 2
0 -5 -23 84.48 3.75
0 -5 -23 79.36 3.81
0 -5 -23 89.01 3.93
0 -5 23 84.05 3.6
0 0 24 1.69 0.63
0 0 -24 0.58 0.63
0 0 -24 0.94 1.23
-1 0 24 9.81 1.07
-1 0 -24 7.89 1
-1 0 -24 6.28 1.1
1 0 24 8.05 0.85
1 0 -24 6.96 0.93
-1 0 -24 7.91 0.95
1 0 -24 9.95 1.13
-2 0 -24 7.17 0.97
-2 0 24 7.77 0.86
-2 0 -24 8.32 1.1
2 0 24 8.85 0.95
2 0 -24 6.88 0.88
2 0 -24 9.02 1.05
-2 0 -24 7.24 0.88
0 1 -24 0.66 0.63
0 -1 24 0.61 0.6
0 1 24 0.86 0.61
0 1 -24 -0.48 0.69
0 -1 -24 0.72 0.66
0 -1 -24 0.28 0.63
0 -1 -24 2.21 0.99
-1 -1 -24 19.05 1.71
-1 1 24 20.65 1.39
-1 -1 -24 21.09 1.49
1 1 -24 19.66 1.48
1 1 -24 19.94 1.42
1 -1 24 21.17 1.38
-1 -1 -24 18.63 1.57
1 1 24 20.92 1.35
1 -1 -24 20.9 1.5
1 -1 -24 16.34 1.72
-1 -1 24 22.3 1.41
-1 1 -24 20.77 1.47
2 1 -24 42.75 2.05
-2 1 24 39.53 2.06
2 1 -24 38.21 2.06
-2 -1 -24 39.36 2.31
2 -1 24 40.52 1.96
-2 -1 -24 35.16 2.2
-2 -1 -24 39.05 2.14
2 1 24 41.6 1.95
2 -1 -24 41.43 2.12
-2 1 -24 39.9 2.1
-2 -1 24 39.49 2.04
0 -2 24 1.05 0.61
0 2 -24 0.6 0.71
0 -2 -24 1.24 0.86
0 -2 -24 1.28 0.73
0 2 -24 1.69 0.63
0 2 24 0.91 0.63
0 -2 -24 1.04 0.68
1 2 -24 32.29 1.8
-1 2 24 31.84 1.75
-1 -2 -24 32 1.87
1 2 -24 30.23 1.71
1 -2 24 31.56 1.72
-1 -2 -24 30.3 1.97
-1 -2 -24 32.28 2.04
1 -2 -24 32.6 1.88
-1 -2 24 33.01 1.75
1 2 24 31.84 1.69
-1 2 -24 31.9 1.88
1 -2 -24 26.44 1.81
-1 2 -24 32.11 1.8
-2 2 24 52.51 2.54
2 2 -24 51.43 2.43
2 2 -24 52.37 2.56
-2 -2 -24 52.33 2.73
2 -2 24 54.41 2.47
-2 -2 -24 53.12 2.79
-2 -2 -24 54.9 2.65
-2 2 -24 56.06 2.6
-2 -2 24 58.9 2.9
2 -2 -24 55.42 2.63
0 -3 -24 0.63 0.66
0 -3 24 -0.35 0.54
0 3 24 0.91 0.57
0 3 -24 0.42 0.52
0 -3 -24 -0.53 0.68
0 -3 -24 1.37 0.84
0 3 -24 0.99 0.65
1 3 -24 33.55 1.77
-1 3 24 36.64 1.87
1 3 -24 36.72 1.91
-1 -3 -24 36.7 2.12
-1 -3 -24 36.17 2.16
1 -3 24 36.44 1.84
-1 -3 -24 36.42 2
1 3 24 33.98 1.93
-1 3 -24 37.41 1.9
-1 -3 24 36.4 2.35
1 -3 -24 34.99 2
1 -3 -24 33.81 2.08
-1 3 -24 37.08 1.92
2 -3 24 1.86 0.64
-2 -3 -24 1.18 0.64
-2 3 24 2.1 0.62
-2 -3 -24 0.97 0.74
-2 -3 -24 2.32 0.85
2 -3 -24 1.57 0.66
-2 3 -24 2.16 0.86
-2 3 -24 2 0.75
-2 -3 24 2.73 0.61
0 -4 24 -0.12 0.5
0 4 -24 -0.03 0.56
0 -4 -24 -1.04 0.62
0 4 24 0.1 0.5
0 -4 -24 0.67 1
0 4 -24 -0.11 0.41
0 0 25 -0.18 0.54
0 0 -25 -0.1 0.55
-1 0 -25 2.26 0.66
1 0 -25 2.12 0.73
1 0 -25 2.63 0.66
-1 0 25 3.28 0.66
1 0 25 2.51 0.59
-1 0 -25 0.91 0.69
-2 0 -25 4.63 1.06
-2 0 -25 3.8 0.75
-2 0 25 5.05 0.76
2 0 25 5.06 1
2 0 -25 4.64 0.69
0 1 -25 0.08 0.7
0 -1 -25 0.94 0.63
0 -1 25 1.69 0.6
0 -1 -25 0.67 0.62
0 1 25 1.74 0.59
0 1 -25 1.08 0.58
1 1 -25 31.4 1.79
1 1 -25 32.7 1.74
-1 -1 -25 29.75 1.87
-1 -1 -25 28.72 2.33
1 -1 25 31.06 1.67
-1 1 25 30.71 1.71
-1 -1 -25 32.42 1.83
-1 1 -25 31.98 1.78
1 -1 -25 32.28 1.81
1 1 25 32.38 1.67
-1 -1 25 32.56 1.72
0 2 -25 20 1.32
0 -2 25 20.65 1.31
0 -2 -25 17.58 2.07
0 -2 -25 21.08 1.46
0 2 -25 19.61 1.4
0 2 25 20.89 1.3
1 2 -25 6.19 0.7
-1 2 25 5.97 0.75
-1 -2 -25 5.36 0.83
-1 -2 -25 6.21 0.91
1 -2 25 5.47 0.72
-1 -2 -25 6.14 1
1 2 -25 5.27 0.77
1 -2 -25 5.69 0.81
-1 -2 25 5.62 0.8
-1 2 -25 5.89 0.77
-1 2 -25 6.9 0.88

_iucr_refine_fcf_details         
;
data_cu_Sclareolide_Cu_0m_a_CCDC1
_computing_structure_refinement   'olex2.refine 1.5 (Bourhis et al., 2015)'
_shelx_refln_list_code            4
loop_
  _space_group_symop_id
  _space_group_symop_operation_xyz
  1  x,y,z
  2  x+1/2,-y+1/2,-z
  3  -x,y+1/2,-z+1/2
  4  -x+1/2,-y,z+1/2

_space_group_crystal_system       orthorhombic
_space_group_IT_number            19
_space_group_name_H-M_alt         'P 21 21 21'
_space_group_name_Hall            ' P 2ac 2ab'
_symmetry_space_group_name_H-M    'P 21 21 21'
_symmetry_space_group_name_Hall   ' P 2ac 2ab'
_symmetry_Int_Tables_number       19
_cell_length_a                    7.1686(3)
_cell_length_b                    10.0266(4)
_cell_length_c                    22.7100(9)
_cell_angle_alpha                 90
_cell_angle_beta                  90
_cell_angle_gamma                 90
_cell_volume                      1632.32(11)
loop_
  _refln_index_h
  _refln_index_k
  _refln_index_l
  _refln_F_squared_calc
  _refln_F_squared_meas
  _refln_F_squared_sigma
  _refln_F_squared_weight
  _refln_observed_status
-8 -2 -1 8.133 8.835 0.560 420.725 o
-8 -1 -4 24.007 22.947 0.936 145.786 o
-8 -1 -3 13.286 10.712 0.588 287.097 o
-8 -1 -2 3.946 4.659 0.535 797.531 o
-8 -1 -1 27.049 25.670 0.818 132.186 o
-7 -5 -6 3.818 3.362 1.111 605.814 o
-7 -5 -5 7.383 10.246 0.813 389.978 o
-7 -5 -4 18.145 20.607 1.118 173.249 o
-7 -5 -3 13.584 12.733 0.869 253.213 o
-7 -5 -2 80.207 81.860 2.092 38.359 o
-7 -5 -1 50.633 48.191 1.571 65.249 o
-7 -4 -9 44.713 44.694 1.436 73.661 o
-7 -4 -8 8.260 9.363 0.803 379.842 o
-7 -4 -7 247.991 252.700 4.881 9.668 o
-7 -4 -6 53.012 48.272 1.601 63.031 o
-7 -4 -5 17.904 18.159 1.104 182.275 o
-7 -4 -4 65.930 65.344 2.244 46.194 o
-7 -4 -3 4.316 3.441 0.668 767.908 o
-7 -4 -2 76.995 74.606 2.309 39.790 o
-7 -4 -1 2.582 1.103 0.513 1444.860 o
-7 -3 -11 33.732 39.343 1.249 94.046 o
-7 -3 -10 26.587 23.863 1.269 127.569 o
-7 -3 -9 83.811 87.212 1.929 36.943 o
-7 -3 -8 72.679 71.029 1.595 44.915 o
-7 -3 -7 11.975 10.330 0.696 303.799 o
-7 -3 -6 129.247 123.764 2.208 23.585 o
-7 -3 -5 74.061 68.135 1.543 45.131 o
-7 -3 -4 60.364 63.326 1.580 53.036 o
-7 -3 -3 227.612 213.996 3.204 11.925 o
-7 -3 -2 4.497 3.389 0.580 788.903 o
-7 -3 -1 150.013 142.075 2.489 19.785 o
-7 -2 -12 7.944 7.850 0.706 423.732 o
-7 -2 -11 1.387 1.948 0.569 1689.600 o
-7 -2 -10 20.414 21.520 0.873 166.701 o
-7 -2 -9 140.804 139.415 2.264 21.142 o
-7 -2 -8 46.861 47.150 1.320 71.111 o
-7 -2 -7 9.903 10.357 0.726 339.297 o
-7 -2 -6 64.385 66.163 1.583 50.029 o
-7 -2 -5 183.282 194.833 3.187 14.601 o
-7 -2 -4 8.237 8.443 0.680 409.103 o
-7 -2 -3 107.731 107.844 1.927 28.759 o
-7 -2 -2 155.898 160.882 2.560 18.298 o
-7 -2 -1 53.982 49.915 1.230 63.959 o
-7 -1 -13 5.440 7.993 0.625 535.205 o
-7 -1 -12 7.318 5.778 0.607 501.995 o
-7 -1 -11 67.178 70.956 1.476 47.873 o
-7 -1 -10 131.155 148.797 2.638 21.232 o
-7 -1 -9 111.834 112.084 2.063 27.380 o
-7 -1 -8 391.383 392.319 6.023 5.427 o
-7 -1 -7 508.399 504.352 6.957 3.801 o
-7 -1 -6 197.679 192.341 2.850 14.088 o
-7 -1 -5 148.037 144.858 2.190 20.158 o
-7 -1 -4 271.119 265.125 3.532 9.413 o
-7 -1 -3 185.295 184.943 10.786 7.851 o
-7 -1 -2 305.220 295.911 4.293 7.949 o
-7 -1 -1 90.944 83.340 2.841 32.619 o
-6 -7 -7 109.440 107.269 2.797 26.730 o
-6 -7 -6 57.365 60.212 4.599 35.203 o
-6 -7 -5 96.790 96.659 2.272 31.435 o
-6 -7 -4 36.026 30.285 1.426 95.504 o
-6 -6 -10 51.188 47.617 1.989 61.664 o
-6 -6 -9 36.118 36.097 1.442 90.314 o
-6 -6 -8 36.207 35.877 1.626 87.834 o
-6 -6 -7 41.685 41.784 1.504 78.078 o
-6 -6 -6 37.659 42.320 1.521 82.624 o
-6 -6 -5 28.102 30.305 1.361 112.819 o
-6 -6 -2 79.537 76.265 2.072 39.568 o
-6 -5 -13 243.992 251.822 5.544 9.438 o
-6 -5 -12 6.362 6.125 0.724 515.071 o
-6 -5 -11 26.397 26.637 1.218 125.129 o
-6 -5 -10 157.187 159.551 3.189 17.591 o
-6 -5 -9 1.947 1.471 0.711 1333.860 o
-6 -5 -8 52.711 54.968 1.771 59.522 o
-6 -5 -7 9.011 6.675 0.845 389.800 o
-6 -5 -6 252.204 248.266 5.043 9.528 o
-6 -5 -5 72.016 68.588 2.261 42.904 o
-6 -5 -1 128.486 311.006 1045.850 0.002 o
-6 -4 -14 6.697 7.602 0.735 467.300 o
-6 -4 -13 146.681 146.813 3.542 18.563 o
-6 -4 -12 26.413 30.686 1.200 119.752 o
-6 -4 -11 43.363 48.231 2.071 67.070 o
-6 -4 -10 72.755 73.537 1.935 43.065 o
-6 -4 -9 65.877 70.006 1.945 46.689 o
-6 -4 -8 111.146 113.765 2.847 25.825 o
-6 -4 -7 68.126 61.979 55.249 0.576 o
-6 -4 -6 237.098 223.884 33.173 1.427 o
-6 -4 -5 308.808 291.784 28.282 1.768 o
-6 -4 -4 7.853 4.354 3.429 119.562 o
-6 -4 -3 35.192 32.386 39.273 1.141 o
-6 -4 -2 180.339 182.089 40.524 1.017 o
-6 -4 -1 176.268 167.909 57.861 0.516 o
-6 -3 -16 1.087 0.273 0.145 4468.650 o
-6 -3 -15 43.922 38.786 1.323 78.965 o
-6 -3 -14 32.198 32.517 1.402 100.869 o
-6 -3 -13 5.404 5.488 0.663 599.062 o
-6 -3 -12 214.714 227.577 4.221 11.585 o
-6 -3 -11 19.139 19.846 0.987 174.526 o
-6 -3 -10 10.709 13.543 6.395 38.357 o
-6 -3 -9 54.356 51.159 1.322 62.626 o
-6 -3 -8 175.979 170.683 7.090 11.657 o
-6 -3 -7 4.216 161.044 422.473 0.010 o
-6 -3 -6 154.329 154.724 3.547 17.592 o
-6 -3 -5 32.380 -1.471 156.725 0.072 o
-6 -3 -4 213.905 212.061 12.195 6.353 o
-6 -3 -3 206.379 208.162 10.938 7.228 o
-6 -3 -2 158.310 148.617 30.197 1.777 o
-6 -3 -1 432.521 403.005 24.349 1.940 o
-6 -2 -16 0.671 0.253 0.356 4775.160 o
-6 -2 -15 3.328 3.287 0.593 941.365 o
-6 -2 -14 15.753 16.073 0.821 217.486 o
-6 -2 -13 61.521 50.857 1.329 57.461 o
-6 -2 -12 82.763 88.002 1.984 36.973 o
-6 -2 -11 114.283 -202.824 266.715 0.025 o
-6 -2 -9 99.318 99.279 18.284 4.593 o
-6 -2 -8 14.155 9.770 295.290 0.020 o
-6 -2 -7 359.679 336.479 19.716 2.777 o
-6 -2 -6 294.698 292.116 14.499 4.358 o
-6 -2 -5 98.204 91.867 15.228 6.287 o
-6 -2 -4 204.344 203.297 12.217 6.505 o
-6 -2 -3 300.862 301.111 4.222 8.009 o
-6 -2 -2 178.225 170.848 9.188 9.469 o
-6 -2 -1 418.098 401.700 12.660 3.756 o
-6 -1 -17 28.117 31.565 1.048 116.788 o
-6 -1 -16 44.617 45.241 1.505 72.864 o
-6 -1 -15 33.366 33.159 1.847 90.817 o
-6 -1 -14 133.455 135.369 3.987 19.594 o
-6 -1 -13 88.171 79.601 1.717 37.375 o
-6 -1 -12 9.498 9.487 5.484 51.528 o
-6 -1 -11 0.770 -0.403 9.977 17.829 o
-6 -1 -10 66.116 109.071 233.804 0.033 o
-6 -1 -9 112.210 -73.061 461.867 0.008 o
-6 -1 -8 40.955 55.863 218.275 0.037 o
-6 -1 -7 19.158 18.258 13.997 8.683 o
-6 -1 -6 189.887 186.774 16.727 4.530 o
-6 -1 -5 141.955 132.075 12.181 7.861 o
-6 -1 -4 186.109 194.055 13.355 6.109 o
-6 -1 -3 265.141 264.568 12.927 5.231 o
-6 -1 -2 566.953 554.316 6.681 3.338 o
-6 -1 -1 29.425 25.843 3.780 63.751 o
-5 -8 -9 114.991 125.587 3.624 22.807 o
-5 -8 -8 67.987 59.887 2.339 45.975 o
-5 -8 -6 62.067 58.686 1.898 51.681 o
-5 -8 -3 144.162 163.924 3.870 17.616 o
-5 -7 -12 71.749 70.339 2.024 43.733 o
-5 -7 -11 30.428 36.583 1.701 95.362 o
-5 -7 -10 40.971 44.173 2.325 68.178 o
-5 -7 -9 19.756 18.067 1.526 155.247 o
-5 -7 -8 96.545 87.959 2.076 33.003 o
-5 -7 -7 108.290 100.390 2.817 27.462 o
-5 -7 -5 143.598 140.139 3.721 18.872 o
-5 -7 -4 129.966 148.135 3.292 20.448 o
-5 -7 -3 152.900 164.207 4.001 16.772 o
-5 -7 -2 255.193 231.857 4.655 9.879 o
-5 -7 -1 53.112 59.960 1.855 56.952 o
-5 -6 -15 54.375 54.447 1.924 57.461 o
-5 -6 -14 19.382 22.582 1.316 155.000 o
-5 -6 -13 18.021 15.547 1.125 188.847 o
-5 -6 -12 6.197 4.847 0.722 555.976 o
-5 -6 -11 33.838 35.431 1.474 94.146 o
-5 -6 -10 116.647 111.722 2.695 25.445 o
-5 -6 -9 24.353 20.968 1.169 142.543 o
-5 -6 -7 256.546 258.874 5.240 9.167 o
-5 -6 -6 11.242 12.237 0.944 280.944 o
-5 -6 -5 159.824 144.441 3.292 17.873 o
-5 -6 -4 192.038 192.771 4.112 13.439 o
-5 -6 -3 77.211 82.626 2.258 38.595 o
-5 -6 -2 99.772 92.979 2.434 30.772 o
-5 -6 -1 140.798 127.567 2.748 21.190 o
-5 -5 -16 15.504 14.498 1.086 213.017 o
-5 -5 -15 3.865 4.969 0.821 673.290 o
-5 -5 -14 26.397 26.990 1.461 119.191 o
-5 -5 -13 6.629 6.055 0.777 493.276 o
-5 -5 -12 80.669 89.625 2.455 35.790 o
-5 -5 -11 203.480 206.235 5.338 11.625 o
-5 -5 -10 126.746 130.388 11.611 8.647 o
-5 -5 -9 531.296 489.188 88.213 0.217 o
-5 -5 -8 12.228 -1096.080 718.901 0.003 o
-5 -5 -7 697.806 685.975 67.676 0.339 o
-5 -5 -6 277.666 276.197 82.913 0.252 o
-5 -5 -5 173.629 183.451 24.640 2.501 o
-5 -5 -4 137.923 145.622 56.042 0.552 o
-5 -5 -3 529.396 506.375 77.387 0.277 o
-5 -5 -2 211.273 -253.343 708.221 0.004 o
-5 -5 -1 52.315 45.055 35.199 1.408 o
-5 -4 -18 19.135 19.222 1.317 163.949 o
-5 -4 -17 2.672 3.205 0.642 1025.910 o
-5 -4 -16 30.453 32.546 1.230 107.175 o
-5 -4 -15 186.303 185.259 3.490 14.463 o
-5 -4 -14 69.185 76.637 2.336 42.094 o
-5 -4 -13 54.072 -361.061 333.068 0.016 o
-5 -4 -12 29.686 -563.772 592.858 0.005 o
-5 -4 -11 123.231 111.596 48.999 0.721 o
-5 -4 -10 21.616 22.295 20.167 4.264 o
-5 -4 -9 165.207 158.293 67.940 0.378 o
-5 -4 -8 53.101 50.956 28.066 2.186 o
-5 -4 -7 437.892 449.117 9.686 4.057 o
-5 -4 -6 707.197 673.396 29.297 1.163 o
-5 -4 -5 271.917 255.852 39.878 1.008 o
-5 -4 -3 412.369 399.827 37.519 1.036 o
-5 -4 -2 6.132 8.735 3.229 129.897 o
-5 -4 -1 732.793 696.646 12.577 2.055 o
-5 -3 -19 95.672 104.125 2.355 30.658 o
-5 -3 -18 12.818 14.767 0.868 250.442 o
-5 -3 -17 33.096 34.754 1.364 97.653 o
-5 -3 -16 19.129 22.545 1.068 164.782 o
-5 -3 -15 17.654 19.391 1.025 183.196 o
-5 -3 -14 46.962 44.604 28.302 2.159 o
-5 -3 -13 196.497 202.378 20.595 3.269 o
-5 -3 -11 188.419 187.870 17.063 4.407 o
-5 -3 -10 93.532 78.484 19.252 4.264 o
-5 -3 -9 234.194 228.425 21.271 2.972 o
-5 -3 -8 301.214 299.277 12.343 4.993 o
-5 -3 -7 56.768 64.774 11.450 11.043 o
-5 -3 -6 475.135 476.369 22.370 2.014 o
-5 -3 -5 277.738 263.416 20.644 2.936 o
-5 -3 -4 261.869 244.829 21.223 2.888 o
-5 -3 -3 52.359 -68.703 347.387 0.015 o
-5 -3 -2 371.749 376.805 5.961 5.765 o
-5 -3 -1 194.814 178.764 19.217 3.685 o
-5 -2 -19 118.735 131.280 2.504 24.063 o
-5 -2 -18 7.512 9.570 0.745 405.346 o
-5 -2 -17 12.537 15.347 0.995 242.270 o
-5 -2 -16 104.769 101.538 2.913 27.742 o
-5 -2 -15 116.514 122.302 16.346 5.358 o
-5 -2 -14 186.962 174.972 22.214 2.954 o
-5 -2 -13 470.889 489.599 32.210 1.251 o
-5 -2 -12 55.630 118.298 314.333 0.018 o
-5 -2 -11 23.280 -135.432 230.183 0.034 o
-5 -2 -10 68.712 64.870 21.051 3.725 o
-5 -2 -9 22.251 15.785 21.209 3.872 o
-5 -2 -8 31.392 30.526 8.946 18.708 o
-5 -2 -7 42.639 14.774 106.084 0.158 o
-5 -2 -6 480.649 495.962 18.118 2.461 o
-5 -2 -5 140.130 132.570 20.348 3.621 o
-5 -2 -4 192.587 192.464 7.605 10.253 o
-5 -2 -3 339.838 340.469 34.787 1.226 o
-5 -2 -2 424.484 423.612 19.941 2.459 o
-5 -2 -1 63.367 63.168 9.576 14.367 o
-5 -1 -20 58.490 56.007 1.337 57.730 o
-5 -1 -19 5.571 6.977 0.741 528.770 o
-5 -1 -18 61.862 58.989 1.916 51.606 o
-5 -1 -17 76.211 82.037 2.559 37.814 o
-5 -1 -16 78.423 84.419 1.961 38.969 o
-5 -1 -15 157.787 141.291 2.599 18.963 o
-5 -1 -14 115.007 250.684 543.070 0.006 o
-5 -1 -13 142.529 140.414 4.666 17.480 o
-5 -1 -12 362.942 398.241 19.235 2.761 o
-5 -1 -11 106.322 103.388 6.163 18.797 o
-5 -1 -10 84.196 80.306 9.746 12.870 o
-5 -1 -9 37.334 42.532 9.159 17.265 o
-5 -1 -8 106.390 100.680 11.518 9.422 o
-5 -1 -7 36.949 36.380 6.642 28.662 o
-5 -1 -6 201.123 200.188 3.077 13.550 o
-5 -1 -5 78.709 74.382 5.176 26.640 o
-5 -1 -4 17.470 12.478 8.189 23.867 o
-5 -1 -3 159.357 148.301 9.498 9.906 o
-5 -1 -2 62.636 66.438 12.282 9.704 o
-5 -1 -1 43.598 44.320 6.867 25.859 o
-4 -9 -9 24.603 23.491 2.282 105.751 o
-4 -9 -8 56.984 54.973 3.615 43.012 o
-4 -9 -7 67.104 72.536 2.691 41.868 o
-4 -9 -5 43.468 46.358 2.564 62.379 o
-4 -9 -3 36.654 38.941 1.503 86.570 o
-4 -9 -1 108.797 90.251 2.445 29.181 o
-4 -8 -13 49.768 55.496 1.796 61.305 o
-4 -8 -12 93.378 88.411 2.624 32.162 o
-4 -8 -11 11.265 10.077 0.923 298.659 o
-4 -8 -10 59.336 57.861 2.044 52.554 o
-4 -8 -9 158.489 155.581 4.376 16.203 o
-4 -8 -8 81.309 83.702 2.600 35.911 o
-4 -8 -7 18.075 17.203 1.202 179.954 o
-4 -8 -6 119.145 113.241 2.859 24.643 o
-4 -8 -5 121.564 129.803 3.153 22.663 o
-4 -8 -4 45.782 57.867 1.850 63.050 o
-4 -8 -3 168.314 174.110 14.740 5.615 o
-4 -8 -2 87.606 81.728 4.110 28.817 o
-4 -8 -1 46.047 47.806 7.845 21.015 o
-4 -7 -15 49.094 50.630 1.736 64.228 o
-4 -7 -14 0.135 -0.076 0.851 2324.370 o
-4 -7 -13 8.929 7.725 1.013 354.543 o
-4 -7 -12 214.484 209.576 5.557 10.991 o
-4 -7 -11 6.162 8.891 1.385 340.825 o
-4 -7 -10 115.026 114.091 3.552 23.694 o
-4 -7 -9 53.185 51.420 22.729 3.277 o
-4 -7 -8 117.636 114.861 23.995 2.782 o
-4 -7 -7 227.431 236.544 19.412 3.411 o
-4 -7 -6 36.583 37.910 1.797 83.461 o
-4 -7 -5 53.744 46.570 3.728 45.016 o
-4 -7 -4 44.433 54.844 9.302 16.127 o
-4 -7 -3 129.063 109.778 7.906 13.685 o
-4 -7 -2 10.173 15.408 0.787 285.778 o
-4 -7 -1 295.166 296.443 4.417 8.122 o
-4 -6 -17 24.594 28.440 1.496 121.272 o
-4 -6 -16 9.601 11.218 0.958 313.486 o
-4 -6 -15 69.328 65.201 2.362 44.155 o
-4 -6 -14 36.495 34.440 1.815 85.707 o
-4 -6 -13 245.519 244.270 8.919 7.535 o
-4 -6 -12 146.703 142.183 25.186 2.482 o
-4 -6 -11 165.333 157.790 16.049 5.055 o
-4 -6 -10 19.774 20.612 19.240 4.685 o
-4 -6 -9 416.413 439.407 23.145 2.066 o
-4 -6 -8 183.460 177.145 20.263 3.434 o
-4 -6 -7 108.714 106.932 5.672 19.649 o
-4 -6 -6 220.001 217.898 4.883 11.132 o
-4 -6 -5 33.082 31.986 4.741 46.376 o
-4 -6 -4 166.317 169.291 10.308 8.733 o
-4 -6 -3 88.354 77.122 1.681 37.800 o
-4 -6 -2 147.466 135.238 2.527 20.346 o
-4 -6 -1 115.461 113.868 2.027 26.666 o
-4 -5 -19 47.008 48.325 1.861 65.894 o
-4 -5 -18 203.580 210.435 4.659 12.073 o
-4 -5 -17 23.888 22.713 1.031 144.492 o
-4 -5 -16 23.329 27.491 1.114 135.835 o
-4 -5 -15 151.103 149.251 2.799 18.993 o
-4 -5 -14 45.033 41.415 76.423 0.303 o
-4 -5 -13 64.219 60.346 5.723 27.507 o
-4 -5 -12 255.185 243.768 39.688 1.024 o
-4 -5 -11 34.528 34.132 21.415 3.742 o
-4 -5 -10 165.655 169.724 30.673 1.714 o
-4 -5 -9 77.820 83.561 18.523 4.627 o
-4 -5 -8 332.979 329.157 42.006 0.891 o
-4 -5 -7 526.545 525.518 59.063 0.453 o
-4 -5 -6 191.818 189.330 45.890 0.801 o
-4 -5 -5 100.470 97.127 60.096 0.485 o
-4 -5 -4 200.095 207.280 77.499 0.290 o
-4 -5 -3 589.472 576.545 32.326 1.139 o
-4 -5 -2 620.066 605.665 25.968 1.445 o
-4 -5 -1 364.545 355.122 23.825 2.147 o
-4 -4 -20 25.012 26.237 1.317 127.611 o
-4 -4 -19 57.272 53.368 1.729 57.206 o
-4 -4 -18 69.218 71.263 1.860 45.306 o
-4 -4 -17 32.575 34.724 1.509 96.425 o
-4 -4 -16 253.352 261.629 60.530 0.465 o
-4 -4 -15 19.799 62.741 254.119 0.028 o
-4 -4 -14 311.201 310.150 41.718 0.911 o
-4 -4 -13 66.167 69.011 29.260 1.998 o
-4 -4 -12 336.476 327.532 37.681 1.075 o
-4 -4 -11 163.110 160.442 16.237 4.975 o
-4 -4 -10 24.950 -53.049 398.153 0.011 o
-4 -4 -9 513.223 496.337 22.027 1.965 o
-4 -4 -8 123.765 123.367 4.439 20.255 o
-4 -4 -7 492.560 513.283 22.343 1.955 o
-4 -4 -6 203.809 194.739 27.360 2.044 o
-4 -4 -5 110.011 115.580 32.887 1.557 o
-4 -4 -4 397.482 386.164 11.577 4.160 o
-4 -4 -3 259.080 261.384 23.483 2.470 o
-4 -4 -2 10.363 8.667 58.443 0.520 o
-4 -4 -1 288.887 286.002 15.554 4.092 o
-4 -3 -21 86.571 104.418 2.489 32.290 o
-4 -3 -20 26.131 29.430 1.745 110.113 o
-4 -3 -19 43.105 37.258 1.440 79.773 o
-4 -3 -18 67.365 75.297 2.445 42.516 o
-4 -3 -17 336.636 335.616 9.304 5.500 o
-4 -3 -16 28.582 31.228 22.242 3.495 o
-4 -3 -15 310.784 306.349 15.696 3.882 o
-4 -3 -14 291.364 294.484 20.405 2.902 o
-4 -3 -13 75.791 -519.606 509.750 0.007 o
-4 -3 -12 146.867 148.393 13.803 6.487 o
-4 -3 -11 289.042 286.704 15.912 3.986 o
-4 -3 -10 176.437 174.982 26.046 2.275 o
-4 -3 -9 111.559 106.080 29.051 1.969 o
-4 -3 -8 477.247 476.010 33.943 1.158 o
-4 -3 -7 367.814 360.394 30.841 1.463 o
-4 -3 -6 1038.010 986.653 45.727 0.537 o
-4 -3 -5 797.084 804.186 27.700 1.114 o
-4 -3 -4 41.809 47.813 29.005 2.061 o
-4 -3 -3 59.125 58.829 15.186 6.832 o
-4 -3 -2 528.286 539.584 15.277 2.604 o
-4 -3 -1 107.841 112.624 18.557 4.408 o
-4 -2 -22 128.205 133.883 2.342 22.874 o
-4 -2 -21 24.644 28.982 1.214 126.950 o
-4 -2 -20 68.376 66.944 3.191 39.653 o
-4 -2 -19 33.800 33.668 1.373 97.235 o
-4 -2 -18 48.152 53.176 4.728 37.728 o
-4 -2 -17 42.560 46.192 10.848 12.771 o
-4 -2 -15 245.176 235.816 17.479 3.871 o
-4 -2 -14 182.300 187.220 12.632 6.615 o
-4 -2 -13 335.305 323.544 9.611 5.480 o
-4 -2 -12 156.317 172.314 9.602 9.580 o
-4 -2 -11 176.124 176.507 5.854 12.884 o
-4 -2 -10 77.739 79.011 8.899 14.862 o
-4 -2 -9 100.237 101.293 2.565 29.486 o
-4 -2 -8 169.518 180.212 19.108 3.812 o
-4 -2 -7 162.250 160.197 17.115 4.604 o
-4 -2 -6 476.511 467.815 23.594 1.898 o
-4 -2 -5 588.669 606.103 25.211 1.527 o
-4 -2 -4 17.491 39.097 154.229 0.075 o
-4 -2 -3 126.244 125.824 11.056 9.268 o
-4 -2 -2 50.740 -61.539 125.855 0.112 o
-4 -2 -1 59.074 56.279 5.913 27.684 o
-4 -1 -22 73.238 77.071 1.881 42.402 o
-4 -1 -21 31.753 29.300 1.209 108.224 o
-4 -1 -20 69.615 67.706 2.449 43.091 o
-4 -1 -19 139.636 146.342 4.760 17.323 o
-4 -1 -18 234.188 229.658 46.952 0.757 o
-4 -1 -17 54.644 57.804 57.717 0.530 o
-4 -1 -16 180.308 173.178 7.841 10.685 o
-4 -1 -15 364.994 361.176 16.443 3.333 o
-4 -1 -14 235.987 232.529 8.806 7.879 o
-4 -1 -13 520.161 505.662 22.660 1.886 o
-4 -1 -12 115.124 107.485 11.542 9.153 o
-4 -1 -11 44.577 48.544 5.873 31.097 o
-4 -1 -10 113.618 117.756 12.816 7.840 o
-4 -1 -9 6.860 8.887 7.537 29.489 o
-4 -1 -8 242.490 243.276 29.117 1.775 o
-4 -1 -7 200.400 204.556 19.320 3.588 o
-4 -1 -6 68.497 79.296 3.481 36.186 o
-4 -1 -5 65.662 77.330 13.421 8.246 o
-4 -1 -4 146.701 146.984 6.470 14.209 o
-4 -1 -3 120.957 149.601 12.355 7.899 o
-4 -1 -2 37.791 50.119 43.246 0.941 o
-4 -1 -1 80.611 91.278 2.342 35.965 o
-3 -10 -6 129.864 132.789 3.199 21.432 o
-3 -10 -5 59.796 54.386 2.074 53.089 o
-3 -10 -4 31.747 104.171 7.298 21.875 o
-3 -10 -2 75.616 60.982 1.637 45.664 o
-3 -10 -1 194.021 213.327 3.773 13.101 o
-3 -9 -12 47.417 38.769 2.871 58.831 o
-3 -9 -11 40.259 39.601 2.107 73.853 o
-3 -9 -10 156.310 150.050 6.160 14.083 o
-3 -9 -9 254.123 248.272 6.930 8.457 o
-3 -9 -8 134.109 120.971 4.788 18.731 o
-3 -9 -7 249.226 235.764 5.529 9.523 o
-3 -9 -6 1.144 1.141 0.876 1372.610 o
-3 -9 -5 20.907 21.939 1.324 149.595 o
-3 -9 -4 135.965 143.668 2.883 20.654 o
-3 -9 -2 132.142 122.129 11.229 9.006 o
-3 -8 -15 8.875 10.539 0.986 329.968 o
-3 -8 -14 23.671 25.335 2.005 113.799 o
-3 -8 -13 13.545 12.452 1.333 222.686 o
-3 -8 -12 5.392 3.856 0.827 601.987 o
-3 -8 -11 155.478 156.866 4.576 16.100 o
-3 -8 -10 11.842 9.273 0.954 293.103 o
-3 -8 -9 28.602 27.935 11.719 11.779 o
-3 -8 -8 78.584 76.636 15.426 6.391 o
-3 -8 -7 60.867 71.770 8.398 17.218 o
-3 -8 -6 111.210 114.740 6.886 16.406 o
-3 -8 -5 38.167 40.520 2.139 75.192 o
-3 -8 -4 2.839 4.875 4.530 80.284 o
-3 -8 -3 205.164 198.505 7.794 9.659 o
-3 -8 -2 31.443 38.820 5.970 34.130 o
-3 -8 -1 152.259 152.838 3.206 18.256 o
-3 -7 -18 37.045 36.855 1.362 89.308 o
-3 -7 -17 204.273 201.364 6.206 10.967 o
-3 -7 -16 50.013 52.593 1.622 63.556 o
-3 -7 -15 99.674 95.388 2.436 30.530 o
-3 -7 -14 12.570 12.095 0.881 268.792 o
-3 -7 -13 49.714 47.815 4.500 39.838 o
-3 -7 -12 25.525 26.619 9.896 16.118 o
-3 -7 -11 429.702 421.958 30.018 1.446 o
-3 -7 -10 23.185 -107.214 98.256 0.184 o
-3 -7 -9 231.144 234.102 20.278 3.192 o
-3 -7 -8 92.772 85.889 4.768 25.262 o
-3 -7 -7 299.870 295.101 6.936 7.115 o
-3 -7 -6 123.805 114.985 3.927 21.753 o
-3 -7 -5 124.001 124.800 4.294 20.455 o
-3 -7 -4 47.579 51.792 2.469 58.428 o
-3 -7 -3 41.064 38.129 3.572 54.859 o
-3 -7 -2 94.365 99.616 4.556 24.774 o
-3 -7 -1 163.855 184.993 3.296 16.048 o
-3 -6 -19 64.790 68.967 2.914 42.142 o
-3 -6 -18 190.813 198.939 4.806 12.754 o
-3 -6 -17 22.808 24.445 1.268 139.122 o
-3 -6 -16 47.769 49.404 2.748 56.388 o
-3 -6 -15 118.879 116.760 16.937 5.061 o
-3 -6 -14 38.499 37.929 15.226 7.099 o
-3 -6 -13 47.205 47.303 21.846 3.553 o
-3 -6 -12 218.403 222.082 36.145 1.233 o
-3 -6 -11 110.240 114.627 22.360 3.174 o
-3 -6 -10 503.972 484.948 14.279 2.905 o
-3 -6 -9 151.866 143.493 16.623 4.925 o
-3 -6 -8 235.261 229.371 13.870 5.242 o
-3 -6 -7 191.997 184.606 4.005 13.739 o
-3 -6 -6 15.537 13.635 2.291 144.729 o
-3 -6 -5 50.615 48.161 2.007 61.739 o
-3 -6 -4 105.559 113.927 2.078 28.317 o
-3 -6 -3 63.534 63.656 4.409 34.401 o
-3 -6 -2 216.901 216.025 3.612 12.108 o
-3 -6 -1 10.293 14.143 1.350 244.861 o
-3 -5 -21 21.851 19.377 1.094 158.485 o
-3 -5 -20 20.388 24.941 1.256 147.761 o
-3 -5 -19 97.793 95.483 2.869 29.735 o
-3 -5 -18 25.278 25.683 1.397 125.682 o
-3 -5 -17 21.919 180.612 72.054 0.340 o
-3 -5 -16 668.850 669.802 30.915 1.120 o
-3 -5 -15 140.670 139.308 23.284 2.864 o
-3 -5 -14 206.232 215.963 7.454 9.671 o
-3 -5 -13 415.774 437.297 33.188 1.248 o
-3 -5 -12 472.488 454.739 41.570 0.847 o
-3 -5 -11 466.217 438.842 38.593 0.961 o
-3 -5 -10 227.929 227.099 17.948 3.829 o
-3 -5 -9 37.261 39.315 27.857 2.239 o
-3 -5 -8 27.000 29.554 17.458 5.591 o
-3 -5 -7 637.220 648.672 75.120 0.285 o
-3 -5 -6 14.526 11.467 28.351 2.196 o
-3 -5 -5 80.337 67.864 43.969 0.902 o
-3 -5 -4 109.134 107.825 79.219 0.281 o
-3 -5 -3 47.271 45.798 82.139 0.263 o
-3 -5 -2 91.482 96.808 63.160 0.440 o
-3 -5 -1 263.950 288.506 22.085 2.668 o
-3 -4 -22 1.471 1.320 0.602 1745.120 o
-3 -4 -21 3.241 2.392 0.660 983.758 o
-3 -4 -20 16.613 14.246 0.897 214.501 o
-3 -4 -19 27.508 27.420 2.228 97.754 o
-3 -4 -18 120.573 113.812 71.961 0.339 o
-3 -4 -16 52.392 49.800 73.736 0.326 o
-3 -4 -15 74.591 72.014 35.381 1.379 o
-3 -4 -14 565.424 573.254 33.896 1.082 o
-3 -4 -13 307.065 291.555 16.466 3.735 o
-3 -4 -12 455.341 427.618 23.151 2.009 o
-3 -4 -11 333.687 325.087 35.727 1.180 o
-3 -4 -10 542.731 531.003 144.975 0.083 o
-3 -4 -9 354.477 362.873 109.875 0.144 o
-3 -4 -8 25.832 15.389 19.991 4.335 o
-3 -4 -7 139.899 144.109 50.870 0.667 o
-3 -4 -6 305.610 291.994 40.200 0.977 o
-3 -4 -5 98.085 98.456 24.048 2.821 o
-3 -4 -4 129.424 124.606 11.687 8.578 o
-3 -4 -3 107.068 123.885 17.088 5.037 o
-3 -4 -2 437.331 455.047 42.349 0.831 o
-3 -4 -1 81.931 86.878 35.535 1.362 o
-3 -3 -23 13.788 17.743 0.964 220.438 o
-3 -3 -22 22.143 24.123 1.027 148.726 o
-3 -3 -21 13.195 12.956 0.855 257.344 o
-3 -3 -20 49.424 50.609 1.817 63.308 o
-3 -3 -19 160.106 161.340 31.769 1.614 o
-3 -3 -18 221.371 235.293 82.313 0.257 o
-3 -3 -17 183.337 190.333 74.615 0.313 o
-3 -3 -16 718.802 684.731 49.215 0.572 o
-3 -3 -15 516.417 503.535 27.899 1.477 o
-3 -3 -14 480.737 487.602 12.739 3.213 o
-3 -3 -13 40.227 45.832 19.789 4.314 o
-3 -3 -12 1770.830 1804.410 41.735 0.366 o
-3 -3 -11 420.928 427.021 91.129 0.206 o
-3 -3 -10 15.335 17.053 29.657 2.005 o
-3 -3 -9 162.884 155.545 23.513 2.756 o
-3 -3 -8 82.809 71.633 46.405 0.811 o
-3 -3 -7 421.906 430.329 47.231 0.696 o
-3 -3 -6 615.225 630.729 21.528 1.731 o
-3 -3 -5 705.141 692.727 22.655 1.493 o
-3 -3 -4 142.814 148.192 28.116 2.039 o
-3 -3 -3 119.982 146.794 21.107 3.441 o
-3 -3 -2 978.781 1050.840 49.144 0.494 o
-3 -3 -1 622.865 655.128 62.591 0.395 o
-3 -2 -23 110.595 118.392 2.326 26.580 o
-3 -2 -22 6.931 7.004 0.668 481.611 o
-3 -2 -21 33.303 35.582 1.405 95.953 o
-3 -2 -20 22.971 24.446 1.330 136.834 o
-3 -2 -19 126.534 125.343 12.141 8.193 o
-3 -2 -18 100.772 96.453 8.215 14.766 o
-3 -2 -17 6.081 82.968 94.831 0.197 o
-3 -2 -16 333.770 344.577 19.322 2.910 o
-3 -2 -15 438.369 441.651 18.650 2.578 o
-3 -2 -14 39.484 39.922 38.200 1.203 o
-3 -2 -13 479.142 482.958 23.606 1.881 o
-3 -2 -12 316.211 325.579 23.724 2.269 o
-3 -2 -11 12.659 12.691 19.962 4.398 o
-3 -2 -10 6.677 8.604 20.350 4.260 o
-3 -2 -9 145.317 168.561 13.511 6.585 o
-3 -2 -8 94.257 98.989 16.168 5.696 o
-3 -2 -7 15.497 23.815 15.236 7.387 o
-3 -2 -6 380.126 419.616 21.416 2.366 o
-3 -2 -5 805.374 800.957 27.887 1.101 o
-3 -2 -4 568.449 608.094 45.749 0.683 o
-3 -2 -3 2001.440 2104.650 42.195 0.312 o
-3 -2 -2 101.256 87.094 6.003 20.368 o
-3 -2 -1 564.286 599.933 35.865 0.993 o
-3 -1 -23 31.220 30.182 0.974 111.929 o
-3 -1 -22 3.038 4.418 0.610 891.082 o
-3 -1 -21 7.537 6.768 0.661 463.539 o
-3 -1 -20 103.352 92.462 3.931 25.904 o
-3 -1 -19 141.050 137.482 75.147 0.311 o
-3 -1 -18 548.724 542.872 38.401 0.916 o
-3 -1 -17 252.818 261.691 18.057 3.620 o
-3 -1 -16 122.697 128.844 12.268 8.111 o
-3 -1 -15 354.177 353.167 11.222 4.686 o
-3 -1 -14 178.017 183.671 23.350 2.730 o
-3 -1 -13 300.001 317.746 22.829 2.437 o
-3 -1 -12 56.168 52.963 14.577 7.408 o
-3 -1 -11 117.736 118.033 22.207 3.190 o
-3 -1 -10 128.601 133.205 9.428 11.035 o
-3 -1 -9 87.403 81.106 8.368 15.513 o
-3 -1 -8 1346.620 1474.780 29.160 0.617 o
-3 -1 -7 1207.780 1273.720 21.971 0.831 o
-3 -1 -6 984.861 1034.980 30.608 0.838 o
-3 -1 -5 1741.090 1782.820 29.988 0.453 o
-3 -1 -4 1181.480 1189.570 20.376 0.901 o
-3 -1 -3 151.703 152.799 7.170 12.861 o
-3 -1 -2 171.801 190.599 7.629 10.894 o
-3 -1 -1 192.505 194.151 8.673 9.301 o
-2 -10 -9 63.685 55.840 2.028 50.820 o
-2 -10 -8 24.383 86.341 8.596 18.501 o
-2 -10 -7 87.650 85.597 2.148 35.415 o
-2 -9 -14 18.551 22.086 1.816 140.205 o
-2 -9 -13 29.762 29.865 1.281 110.898 o
-2 -9 -12 136.385 142.334 5.252 16.895 o
-2 -9 -11 91.709 98.686 2.386 32.056 o
-2 -9 -10 20.798 23.328 1.507 141.169 o
-2 -9 -9 82.478 73.978 2.084 38.927 o
-2 -9 -8 74.043 75.646 2.988 37.547 o
-2 -9 -7 3.595 86.788 85.427 0.243 o
-2 -9 -6 145.985 138.210 3.082 19.647 o
-2 -9 -5 187.032 178.574 3.751 14.391 o
-2 -9 -4 193.822 190.514 9.187 8.886 o
-2 -9 -3 134.906 135.757 2.822 21.285 o
-2 -9 -2 29.381 -53.852 76.362 0.305 o
-2 -9 -1 9.750 -52.830 75.746 0.310 o
-2 -8 -17 13.364 17.053 0.829 234.700 o
-2 -8 -16 79.540 86.522 2.503 36.377 o
-2 -8 -15 125.549 127.568 2.627 23.198 o
-2 -8 -14 88.183 90.828 2.958 31.993 o
-2 -8 -13 42.898 41.218 1.255 79.350 o
-2 -8 -12 18.604 18.682 0.940 182.703 o
-2 -8 -11 36.264 32.517 1.845 86.960 o
-2 -8 -10 267.855 275.912 9.546 6.617 o
-2 -8 -9 61.574 63.223 3.163 42.892 o
-2 -8 -8 723.128 716.160 11.002 2.147 o
-2 -8 -7 58.198 51.654 5.625 29.763 o
-2 -8 -6 124.105 115.241 6.020 17.309 o
-2 -8 -5 48.792 42.105 2.851 57.029 o
-2 -8 -4 56.472 57.836 2.482 51.139 o
-2 -8 -3 102.702 108.973 2.269 28.945 o
-2 -8 -2 437.428 441.836 10.846 3.873 o
-2 -8 -1 6.237 6.441 7.175 32.686 o
-2 -7 -19 65.611 68.783 2.454 44.458 o
-2 -7 -18 25.688 27.966 1.193 125.795 o
-2 -7 -17 99.705 95.193 2.362 30.734 o
-2 -7 -16 64.638 62.760 1.911 49.186 o
-2 -7 -15 242.591 243.663 5.233 9.766 o
-2 -7 -14 41.244 39.612 13.215 9.140 o
-2 -7 -13 285.017 294.526 15.041 4.243 o
-2 -7 -12 43.230 -48.642 75.276 0.313 o
-2 -7 -11 233.259 232.478 6.741 9.256 o
-2 -7 -10 165.216 156.822 31.717 1.617 o
-2 -7 -9 181.700 176.828 6.548 11.905 o
-2 -7 -8 98.111 98.736 4.954 23.129 o
-2 -7 -7 130.880 115.681 11.982 8.348 o
-2 -7 -6 349.743 356.466 5.448 6.317 o
-2 -7 -5 25.915 25.144 6.705 31.055 o
-2 -7 -4 201.393 223.143 3.998 12.377 o
-2 -7 -3 163.312 161.960 3.057 17.157 o
-2 -7 -2 43.219 43.830 4.397 43.655 o
-2 -7 -1 181.585 185.236 5.131 13.192 o
-2 -6 -21 10.040 8.860 0.780 346.796 o
-2 -6 -20 39.609 38.866 1.479 82.808 o
-2 -6 -19 64.954 70.010 3.418 38.960 o
-2 -6 -18 27.212 27.189 1.464 116.716 o
-2 -6 -17 45.506 47.098 1.687 69.396 o
-2 -6 -16 110.898 111.162 15.283 6.057 o
-2 -6 -15 80.238 76.600 3.464 33.568 o
-2 -6 -14 190.384 184.557 15.895 4.870 o
-2 -6 -13 24.863 30.453 15.336 7.172 o
-2 -6 -12 16.579 17.965 10.835 14.176 o
-2 -6 -11 587.196 587.210 33.191 1.097 o
-2 -6 -10 181.959 185.648 11.448 7.416 o
-2 -6 -9 236.752 233.733 16.466 4.235 o
-2 -6 -8 163.352 171.298 13.272 6.524 o
-2 -6 -7 253.999 254.746 20.734 2.995 o
-2 -6 -6 41.432 48.745 57.812 0.529 o
-2 -6 -5 421.220 425.268 20.136 2.439 o
-2 -6 -4 73.871 77.912 13.948 7.623 o
-2 -6 -3 10.198 6.240 10.313 16.095 o
-2 -6 -2 136.337 146.351 3.567 19.486 o
-2 -6 -1 1764.390 1855.770 35.007 0.406 o
-2 -5 -22 18.607 18.732 0.915 183.393 o
-2 -5 -21 66.144 68.379 1.792 47.657 o
-2 -5 -20 14.284 14.040 0.875 238.173 o
-2 -5 -19 77.609 79.316 2.204 39.211 o
-2 -5 -18 24.134 28.953 7.863 23.974 o
-2 -5 -17 114.387 109.105 8.571 13.215 o
-2 -5 -16 82.183 76.627 26.661 2.364 o
-2 -5 -15 194.740 182.743 7.013 10.879 o
-2 -5 -14 241.674 238.613 20.608 3.080 o
-2 -5 -13 230.852 221.272 18.462 3.680 o
-2 -5 -12 440.768 429.500 10.333 3.986 o
-2 -5 -11 34.901 -15.162 188.257 0.050 o
-2 -5 -10 579.168 591.010 59.859 0.434 o
-2 -5 -9 160.495 170.121 6.354 13.147 o
-2 -5 -8 571.944 594.242 28.772 1.330 o
-2 -5 -7 166.548 184.200 14.001 5.988 o
-2 -5 -6 97.024 14.188 211.151 0.040 o
-2 -5 -5 486.669 522.913 39.665 0.897 o
-2 -5 -4 1221.690 1284.260 39.056 0.554 o
-2 -5 -3 1009.630 1020.960 22.141 1.047 o
-2 -5 -2 347.113 400.993 19.246 2.801 o
-2 -5 -1 672.185 720.673 19.815 1.691 o
-2 -4 -23 68.285 75.114 1.657 45.707 o
-2 -4 -22 8.068 6.746 0.660 444.814 o
-2 -4 -21 7.577 6.160 0.784 452.414 o
-2 -4 -20 167.856 173.570 3.589 15.874 o
-2 -4 -19 102.032 98.812 67.301 0.388 o
-2 -4 -18 136.592 130.040 63.909 0.428 o
-2 -4 -17 273.670 274.346 22.678 2.560 o
-2 -4 -16 274.907 254.110 21.320 2.823 o
-2 -4 -15 277.331 260.757 78.143 0.283 o
-2 -4 -14 48.095 46.004 55.823 0.567 o
-2 -4 -13 265.582 255.353 18.991 3.348 o
-2 -4 -12 618.465 616.901 40.005 0.823 o
-2 -4 -11 62.996 -57.115 162.153 0.068 o
-2 -4 -10 40.986 37.577 26.259 2.509 o
-2 -4 -9 207.506 222.764 15.660 4.731 o
-2 -4 -8 317.109 333.520 25.133 2.079 o
-2 -4 -7 9.111 6.588 23.922 3.088 o
-2 -4 -6 300.031 261.862 52.482 0.604 o
-2 -4 -5 1216.030 1213.650 46.657 0.468 o
-2 -4 -4 843.812 869.097 80.364 0.241 o
-2 -4 -3 1628.650 1760.330 59.633 0.280 o
-2 -4 -2 1125.490 1133.390 23.652 0.890 o
-2 -4 -1 3146.640 3335.710 67.216 0.132 o
-2 -3 -24 4.291 3.591 0.651 770.452 o
-2 -3 -23 81.415 77.305 1.750 39.842 o
-2 -3 -22 215.230 213.691 3.607 12.233 o
-2 -3 -21 34.678 33.027 1.250 97.945 o
-2 -3 -20 111.292 105.106 40.386 1.053 o
-2 -3 -19 88.946 86.018 8.306 15.443 o
-2 -3 -18 54.881 48.057 10.792 12.462 o
-2 -3 -17 34.810 33.378 10.325 14.427 o
-2 -3 -16 867.441 839.093 15.185 1.536 o
-2 -3 -15 208.588 199.953 49.442 0.692 o
-2 -3 -14 41.958 39.420 21.389 3.724 o
-2 -3 -13 197.263 199.002 39.452 1.061 o
-2 -3 -12 363.870 392.690 41.242 0.901 o
-2 -3 -11 289.128 272.763 47.264 0.734 o
-2 -3 -10 434.404 440.066 20.863 2.298 o
-2 -3 -9 440.232 445.498 29.444 1.468 o
-2 -3 -8 421.407 421.458 62.177 0.425 o
-2 -3 -7 746.426 778.121 68.606 0.325 o
-2 -3 -6 441.691 516.109 28.213 1.523 o
-2 -3 -5 97.908 84.261 25.109 2.616 o
-2 -3 -4 378.096 405.909 32.482 1.325 o
-2 -3 -3 221.869 236.063 47.938 0.729 o
-2 -3 -2 1124.550 1238.100 89.171 0.188 o
-2 -3 -1 1077.480 1152.370 29.123 0.796 o
-2 -2 -24 115.310 112.800 2.080 26.693 o
-2 -2 -23 10.740 12.555 0.686 306.561 o
-2 -2 -22 17.511 20.351 0.861 187.031 o
-2 -2 -21 131.153 128.661 2.580 22.493 o
-2 -2 -20 108.263 101.491 31.569 1.688 o
-2 -2 -19 189.108 161.674 8.066 10.371 o
-2 -2 -18 753.567 726.202 67.972 0.332 o
-2 -2 -17 249.616 252.965 32.671 1.448 o
-2 -2 -16 27.604 29.021 4.779 48.904 o
-2 -2 -15 160.665 177.213 6.896 12.335 o
-2 -2 -14 369.600 381.319 24.543 2.032 o
-2 -2 -13 369.607 348.313 51.205 0.617 o
-2 -2 -12 584.224 599.418 62.320 0.404 o
-2 -2 -11 223.868 241.490 24.928 2.324 o
-2 -2 -10 488.082 510.731 28.519 1.459 o
-2 -2 -9 24.171 33.357 13.295 9.368 o
-2 -2 -8 145.386 162.708 14.390 6.064 o
-2 -2 -7 457.141 447.641 31.036 1.346 o
-2 -2 -6 352.193 368.481 16.086 3.446 o
-2 -2 -5 666.937 682.118 34.492 0.974 o
-2 -2 -4 2991.140 3019.640 87.394 0.115 o
-2 -2 -3 623.064 629.051 18.942 1.914 o
-2 -2 -2 237.473 233.168 25.614 2.209 o
-2 -2 -1 382.427 378.967 35.420 1.159 o
-2 -1 -24 82.370 83.910 1.692 38.595 o
-2 -1 -23 2.734 2.039 0.567 1200.220 o
-2 -1 -22 19.021 23.495 1.108 161.669 o
-2 -1 -21 116.013 121.709 7.764 14.259 o
-2 -1 -20 61.679 56.282 10.651 12.381 o
-2 -1 -19 129.720 124.774 8.767 12.034 o
-2 -1 -18 391.796 369.972 24.085 2.058 o
-2 -1 -17 689.590 680.726 46.394 0.633 o
-2 -1 -16 768.926 758.280 54.437 0.476 o
-2 -1 -15 158.549 172.291 27.272 2.122 o
-2 -1 -14 204.942 -196.577 355.132 0.014 o
-2 -1 -13 264.305 260.018 46.127 0.774 o
-2 -1 -12 516.710 551.319 27.660 1.470 o
-2 -1 -11 97.893 60.959 60.752 0.476 o
-2 -1 -10 58.369 78.932 17.737 5.115 o
-2 -1 -9 1444.270 1522.680 40.328 0.460 o
-2 -1 -8 356.453 397.315 28.078 1.681 o
-2 -1 -7 117.290 132.164 22.455 3.113 o
-2 -1 -6 2610.880 2712.280 53.061 0.196 o
-2 -1 -5 864.181 911.003 26.222 1.077 o
-2 -1 -4 833.102 837.554 21.469 1.319 o
-2 -1 -3 1533.230 1499.890 35.436 0.490 o
-2 -1 -2 2417.420 2169.100 52.044 0.230 o
-2 -1 -1 1145.630 1060.720 23.737 0.898 o
-1 -11 -1 119.855 117.107 2.240 25.360 o
-1 -10 -11 69.860 65.764 2.069 45.269 o
-1 -10 -9 105.878 98.590 2.170 29.550 o
-1 -10 -8 89.156 84.668 2.009 35.535 o
-1 -10 -7 53.602 57.903 1.795 57.714 o
-1 -10 -6 66.987 67.505 1.708 47.840 o
-1 -10 -1 28.675 237.066 8.553 14.183 o
-1 -9 -15 110.105 109.501 2.335 27.404 o
-1 -9 -14 113.443 115.172 2.186 26.627 o
-1 -9 -13 18.734 21.906 0.968 171.731 o
-1 -9 -12 41.574 40.379 1.354 80.599 o
-1 -9 -11 118.336 109.507 2.161 26.330 o
-1 -9 -10 140.176 152.339 2.786 19.905 o
-1 -9 -9 103.007 98.971 2.127 30.189 o
-1 -9 -8 26.032 21.995 0.903 140.566 o
-1 -9 -7 284.700 284.240 4.304 8.539 o
-1 -9 -6 61.581 61.614 1.967 50.756 o
-1 -9 -5 83.306 89.064 2.101 36.297 o
-1 -9 -4 47.338 49.347 1.444 68.638 o
-1 -9 -3 35.385 -11.319 54.830 0.589 o
-1 -9 -2 473.492 463.621 6.675 4.224 o
-1 -9 -1 197.958 195.194 3.422 13.610 o
-1 -8 -18 36.035 34.246 1.345 93.239 o
-1 -8 -17 67.516 71.453 2.143 44.702 o
-1 -8 -16 71.749 72.701 2.466 41.267 o
-1 -8 -15 106.356 108.145 2.995 26.706 o
-1 -8 -14 272.331 276.861 8.419 7.075 o
-1 -8 -13 56.912 8.909 451.399 0.009 o
-1 -8 -12 209.346 206.203 4.543 12.010 o
-1 -8 -11 8.236 9.437 3.655 102.245 o
-1 -8 -10 116.291 119.714 17.490 4.807 o
-1 -8 -9 90.243 89.357 11.757 9.585 o
-1 -8 -8 227.175 240.322 22.895 2.656 o
-1 -8 -7 58.611 60.445 8.809 16.550 o
-1 -8 -6 35.391 36.752 2.416 76.292 o
-1 -8 -5 220.424 214.846 9.548 7.852 o
-1 -8 -4 159.487 156.578 8.601 10.761 o
-1 -8 -3 63.237 61.986 2.534 46.472 o
-1 -8 -2 119.823 116.849 2.006 25.750 o
-1 -8 -1 535.912 577.660 8.861 3.232 o
-1 -7 -20 48.809 53.410 1.616 64.250 o
-1 -7 -19 196.015 205.252 5.054 12.178 o
-1 -7 -18 207.804 214.646 4.807 11.707 o
-1 -7 -17 79.604 81.383 4.207 29.964 o
-1 -7 -16 234.908 236.605 4.855 10.325 o
-1 -7 -15 0.442 0.619 14.821 8.090 o
-1 -7 -14 230.231 228.949 16.554 4.253 o
-1 -7 -13 18.400 -73.371 243.428 0.030 o
-1 -7 -12 35.301 42.906 9.193 17.268 o
-1 -7 -11 280.989 287.332 10.618 5.904 o
-1 -7 -10 43.933 39.470 10.146 14.364 o
-1 -7 -9 203.917 203.694 4.159 12.581 o
-1 -7 -8 455.951 450.156 15.138 3.028 o
-1 -7 -7 8.272 8.856 2.614 164.772 o
-1 -7 -6 77.127 73.953 12.939 8.605 o
-1 -7 -5 37.334 33.583 2.330 77.233 o
-1 -7 -4 436.004 446.469 67.535 0.363 o
-1 -7 -3 396.585 378.269 66.829 0.374 o
-1 -7 -2 11.830 90.555 141.395 0.089 o
-1 -7 -1 1156.380 1164.790 25.503 0.826 o
-1 -6 -21 168.016 163.077 3.102 16.716 o
-1 -6 -20 48.642 51.510 1.359 67.068 o
-1 -6 -19 64.093 61.219 1.722 50.830 o
-1 -6 -18 34.063 33.606 1.413 96.225 o
-1 -6 -17 436.526 408.903 38.813 0.969 o
-1 -6 -16 38.994 38.453 35.517 1.389 o
-1 -6 -15 93.922 98.115 9.559 12.532 o
-1 -6 -14 2.805 0.413 18.663 5.094 o
-1 -6 -13 97.132 98.742 18.288 4.603 o
-1 -6 -12 63.032 59.776 7.186 21.430 o
-1 -6 -11 31.055 31.452 6.218 33.088 o
-1 -6 -10 2.300 0.516 8.590 23.852 o
-1 -6 -9 50.734 51.287 5.914 29.472 o
-1 -6 -8 154.111 153.113 26.574 2.240 o
-1 -6 -7 210.093 219.817 7.546 9.448 o
-1 -6 -6 617.574 623.322 23.951 1.565 o
-1 -6 -5 48.488 47.979 2.808 55.794 o
-1 -6 -4 21.980 -5.792 83.463 0.255 o
-1 -6 -3 79.591 74.881 19.950 4.058 o
-1 -6 -2 226.576 261.912 66.254 0.392 o
-1 -6 -1 140.147 155.198 32.752 1.540 o
-1 -5 -22 61.076 66.221 1.554 51.931 o
-1 -5 -21 22.181 24.472 1.074 146.659 o
-1 -5 -20 213.020 212.671 4.912 11.467 o
-1 -5 -19 548.398 534.992 80.878 0.254 o
-1 -5 -18 304.954 284.354 50.097 0.656 o
-1 -5 -17 147.141 128.201 40.563 1.031 o
-1 -5 -16 217.946 215.729 14.293 5.253 o
-1 -5 -15 57.900 57.848 39.386 1.126 o
-1 -5 -14 152.334 144.471 9.254 10.406 o
-1 -5 -13 36.949 43.793 32.613 1.643 o
-1 -5 -12 32.829 33.042 18.982 4.727 o
-1 -5 -11 13.463 2.836 38.599 1.190 o
-1 -5 -10 217.450 225.284 13.880 5.403 o
-1 -5 -9 58.472 56.003 11.516 11.006 o
-1 -5 -8 53.454 52.650 6.823 24.318 o
-1 -5 -7 121.104 120.832 3.735 22.127 o
-1 -5 -6 87.543 88.779 9.803 12.501 o
-1 -5 -5 186.069 191.427 9.858 8.496 o
-1 -5 -4 1418.100 1381.520 36.106 0.527 o
-1 -5 -3 229.545 234.966 40.258 1.007 o
-1 -5 -2 513.344 526.147 18.863 2.257 o
-1 -5 -1 1708.930 1784.590 60.558 0.268 o
-1 -4 -23 11.049 10.384 0.697 319.336 o
-1 -4 -22 84.152 84.377 1.735 37.830 o
-1 -4 -21 11.809 9.348 0.749 310.824 o
-1 -4 -20 217.528 211.745 13.244 5.766 o
-1 -4 -19 61.869 53.241 2.714 47.924 o
-1 -4 -18 150.976 140.240 11.335 8.383 o
-1 -4 -17 22.825 -35.998 182.949 0.053 o
-1 -4 -16 44.634 48.001 14.584 7.559 o
-1 -4 -15 148.578 140.790 8.276 11.760 o
-1 -4 -14 116.172 112.158 2.312 26.204 o
-1 -4 -13 6.930 14.317 353.743 0.014 o
-1 -4 -12 188.189 199.316 76.234 0.300 o
-1 -4 -11 54.565 60.228 85.753 0.241 o
-1 -4 -10 115.481 119.519 12.581 8.010 o
-1 -4 -9 184.825 186.376 27.448 2.059 o
-1 -4 -8 499.591 499.774 69.873 0.336 o
-1 -4 -7 50.605 52.082 25.849 2.565 o
-1 -4 -6 578.923 613.327 13.290 2.539 o
-1 -4 -5 1176.900 1174.040 23.238 0.855 o
-1 -4 -4 705.878 715.841 52.830 0.511 o
-1 -4 -3 691.154 689.609 16.954 1.872 o
-1 -4 -2 164.761 179.529 16.071 4.977 o
-1 -4 -1 1788.970 1832.270 34.131 0.410 o
-1 -3 -24 75.886 76.702 1.559 42.573 o
-1 -3 -23 10.652 9.744 0.650 336.954 o
-1 -3 -22 4.413 2.746 0.573 839.191 o
-1 -3 -21 255.480 266.160 6.161 8.636 o
-1 -3 -20 58.608 69.373 839.126 0.003 o
-1 -3 -19 131.704 124.153 18.679 4.229 o
-1 -3 -18 419.887 394.779 90.995 0.207 o
-1 -3 -17 17.372 -88.478 45.340 0.863 o
-1 -3 -16 75.956 72.411 38.389 1.176 o
-1 -3 -15 362.870 355.200 7.868 5.526 o
-1 -3 -14 0.945 0.966 13.724 9.422 o
-1 -3 -13 385.532 375.097 35.573 1.150 o
-1 -3 -12 249.113 241.238 62.198 0.442 o
-1 -3 -11 46.909 50.628 14.252 7.835 o
-1 -3 -10 81.353 92.285 66.981 0.393 o
-1 -3 -9 723.837 719.389 15.913 1.847 o
-1 -3 -8 216.513 211.837 14.722 5.092 o
-1 -3 -7 16.209 17.992 5.630 44.859 o
-1 -3 -6 21.816 22.768 13.599 9.099 o
-1 -3 -5 825.054 811.452 27.577 1.095 o
-1 -3 -4 836.635 868.632 17.386 1.469 o
-1 -3 -3 1010.370 1021.830 20.133 1.101 o
-1 -3 -2 3513.950 3512.260 111.717 0.077 o
-1 -3 -1 3149.040 3198.040 61.881 0.142 o
-1 -2 -25 15.039 12.350 0.639 251.139 o
-1 -2 -24 64.828 67.028 1.469 50.064 o
-1 -2 -23 41.356 41.505 1.193 81.677 o
-1 -2 -22 15.704 17.309 0.803 213.455 o
-1 -2 -21 4.502 94.453 76.827 0.301 o
-1 -2 -20 352.651 312.519 6.901 6.191 o
-1 -2 -19 168.985 169.772 6.781 12.285 o
-1 -2 -18 143.141 133.827 4.919 17.270 o
-1 -2 -17 1.911 1.465 13.265 10.062 o
-1 -2 -16 32.634 47.709 180.895 0.054 o
-1 -2 -15 352.572 355.279 28.839 1.639 o
-1 -2 -14 43.831 49.025 26.726 2.414 o
-1 -2 -13 21.495 26.356 30.819 1.851 o
-1 -2 -12 1594.480 1655.700 44.698 0.385 o
-1 -2 -11 154.278 164.349 20.582 3.459 o
-1 -2 -10 519.538 530.640 20.494 2.071 o
-1 -2 -9 600.420 627.847 33.202 1.077 o
-1 -2 -8 1456.160 1468.240 60.063 0.306 o
-1 -2 -7 34.882 26.705 3.718 60.462 o
-1 -2 -6 580.833 588.605 16.598 2.251 o
-1 -2 -5 411.993 395.907 23.661 2.052 o
-1 -2 -4 3263.580 3170.500 70.372 0.127 o
-1 -2 -3 588.143 563.826 14.749 2.443 o
-1 -2 -2 863.849 843.531 20.954 1.304 o
-1 -2 -1 1945.730 1827.040 40.561 0.346 o
-1 -1 -25 71.643 66.313 1.464 46.902 o
-1 -1 -24 43.933 42.889 1.191 77.631 o
-1 -1 -23 72.278 76.870 1.643 43.693 o
-1 -1 -22 16.352 14.811 7.942 25.206 o
-1 -1 -21 34.559 37.019 6.761 28.256 o
-1 -1 -20 390.877 384.001 6.103 5.464 o
-1 -1 -19 222.594 216.535 7.917 8.911 o
-1 -1 -18 344.542 325.913 15.551 3.701 o
-1 -1 -17 234.619 220.861 10.975 6.717 o
-1 -1 -16 496.871 523.466 9.686 3.476 o
-1 -1 -15 759.566 782.118 30.583 1.038 o
-1 -1 -14 240.006 238.996 52.042 0.622 o
-1 -1 -13 34.613 35.879 8.759 18.967 o
-1 -1 -12 264.027 318.786 31.842 1.480 o
-1 -1 -11 1640.740 1674.560 30.715 0.484 o
-1 -1 -10 222.058 239.613 24.088 2.461 o
-1 -1 -9 219.411 229.141 25.221 2.296 o
-1 -1 -8 814.991 834.405 37.327 0.787 o
-1 -1 -7 653.461 647.156 17.012 1.985 o
-1 -1 -6 932.356 940.789 69.855 0.299 o
-1 -1 -5 415.629 412.752 20.714 2.389 o
-1 -1 -4 1296.590 1182.910 23.992 0.774 o
-1 -1 -3 1960.760 1749.530 33.689 0.388 o
-1 -1 -2 151.354 144.647 26.302 2.290 o
-1 -1 -1 1355.400 1202.290 37.995 0.543 o
0 0 4 589.393 532.331 14.902 2.470 o
0 0 6 1877.980 1795.510 42.432 0.347 o
0 0 8 5172.890 5367.100 143.448 0.042 o
0 0 10 1515.880 1598.320 33.242 0.503 o
0 0 12 3028.380 3279.530 66.295 0.139 o
0 0 14 1471.130 1514.510 32.603 0.532 o
0 0 16 29.083 22.101 2.954 82.357 o
0 0 18 4.816 2.561 6.262 43.278 o
0 0 20 20.699 157.640 80.746 0.271 o
0 0 22 461.817 436.158 11.977 3.551 o
0 0 24 1.110 2.330 0.891 1188.870 o
0 1 1 158.017 139.831 2.462 19.151 o
0 1 2 4132.730 3578.990 70.961 0.098 o
0 1 3 141.525 127.341 2.655 21.249 o
0 1 4 5872.620 5422.410 110.631 0.046 o
0 1 5 307.964 294.727 19.898 2.952 o
0 1 6 17.400 10.262 12.120 11.552 o
0 1 7 1276.950 1267.540 21.868 0.795 o
0 1 8 742.538 760.801 25.136 1.287 o
0 1 9 255.221 266.438 5.660 8.895 o
0 1 10 28.158 33.209 7.677 24.249 o
0 1 11 433.555 459.561 7.523 4.427 o
0 1 12 899.087 956.210 14.992 1.415 o
0 1 13 68.783 54.818 109.515 0.148 o
[truncated: 55,373 more chars]
